# Supplementary material for: Antibody toolkit reveals N-terminally ubiquitinated substrates of UBE2W
Source: Nat Commun. 2021 Jul 29;12:4608. doi: 10.1038/s41467-021-24669-6 (PMC8322077; doi:10.1038/s41467-021-24669-6)
Supplement: Supplementary file 4 — Supplementary Dataset 1 [file 41467_2021_24669_MOESM4_ESM.xlsx]

## Sheet: Supplementary Data 1
		MS Experiment					LFQ_1			LFQ_2					TMT
UBE2W substrates	Disordered N-termini	Pilot	LFQ_1	LFQ_2	TMT		Log2FC	-Log10([pvalue])		UBE2Woe-ctrl (Log2FC)	combo-RNF4oe (Log2FC)	UBE2Woe-ctrl (-Log10([pvalue]))	combo-RNF4oe (-Log10([pvalue]))		UBE2Woe - ctrl (Log2FC)	combo - RNF4oe (Log2FC)	UBE2Woe - ctrl (-Log10([pvalue]))	combo - RNF4oe (-Log10([pvalue]0)
AAAT_HUMAN|Q15758_M1	X			X						4.40211	5.43764	5.33377	5.75426
AES_HUMAN|Q08117_M1	X		X				2.99872	1.37434
AIG1_HUMAN|Q9NVV5_M1	X		X	X	X		2.98595	2.38028		3.32183	4.00668	3.67838	3.95437		2.35716	2.46907	5.61582	5.35971
ARF1_HUMAN|P84077_M1	X			X	X					4.75715	5.28675	4.89647	4.87214		3.09692	4.12647	5.09942	5.78681
ARL5B_HUMAN|Q96KC2_M1	-			X	X					2.49766	4.08718	1.65126	2.55191		3.86516	3.89827	7.26661	6.83974
BABA2_HUMAN|Q9NXR7_M1	X		X	X	X		5.85396	1.57936		3.12544	5.03939	3.59629	4.99598		2.34784	3.36499	5.92642	6.93802
BUB3_HUMAN|O43684_M1	X		X		X		3.42423	1.55529							3.92328	4.02363	7.24248	6.88479
C1TC_HUMAN|P11586_M1	X				X										2.74486	4.26664	5.9332	7.28175
C2AIL_HUMAN|Q96HQ2_M1	X		X	X	X		7.16538	2.14775		5.34667	4.9922	7.28981	5.68464		3.01767	3.90728	8.53102	9.22408
C9J470_HUMAN|C9J470_M1	X				X										2.46609	3.9624	5.29523	6.75044
CD81_HUMAN|P60033_M1	-		X		X		3.14046	1.94024							1.69911	2.33131	5.42205	6.23843
CDC45_HUMAN|O75419_M1	X		X	X	X		5.76805	1.57132		3.91037	4.0742	6.06438	5.16778		2.91486	3.70108	7.19902	7.73062
DCTP1_HUMAN|Q9H773_M1	X	X
DHRSX_HUMAN|Q8N5I4_M1	X				X										2.39212	2.12525	12.114	10.2894
DMKN_HUMAN|Q6E0U4-8_M1	X		X		X		2.60109	1.59347							1.19429	2.08834	4.49548	6.23548
E2AK1_HUMAN|Q9BQI3_M1	X		X				2.03586	1.36353
EF1B_HUMAN|P24534_M1	X				X										5.76569	6.17182	7.21897	7.03843
F13A_HUMAN_P00488_M1	X	X
FA60A_HUMAN|Q9NP50_M1	X		X				6.08418	1.8467
FBRL_HUMAN|P22087_M1	X		X				3.95988	2.06024
FLOT1_HUMAN|O75955_M1	-				X										3.33341	3.07663	8.33965	7.75405
GCYB1_HUMAN|Q02153_M1	-		X				1.55629	1.48801
GOT1B_HUMAN|Q9Y3E0_M1	X				X										1.8427	1.93917	5.16117	4.929
GPAA1_HUMAN|O43292_M1	X		X	X	X		3.61987	1.36719		4.99927	4.21996	5.82892	5.00032		2.16406	2.85478	5.66654	6.33071
HIKES_HUMAN|Q53FT3_M1	-		X	X	X		3.01092	2.94308		4.73973	5.65956	5.10303	5.37564		3.12073	4.10836	8.77326	10.0078
HNRPK_HUMAN|P61978_M1	X	X
IMPA3_HUMAN|Q9NX62_M1	X				X										2.37787	1.91418	7.7258	6.36621
LAT3_HUMAN|O75387_M1	X				X										1.56685	3.39368	3.26014	5.66237
LAT4_HUMAN|Q8N370_M1	X				X										2.88425	3.89595	6.46673	7.24633
LRWD1_HUMAN|Q9UFC0_M1	X				X										2.4907	4.81821	7.58668	9.91654
MED25_HUMAN|Q71SY5_M1	X		X		X		4.3452	1.46282							2.02277	2.18812	5.12586	4.99918
MFS12_HUMAN|Q6NUT3_M1	X		X	X	X		2.84688	1.46539		2.01519	2.26237	1.43161	1.43913		1.54425	1.76918	4.369	4.45844
MIP18_HUMAN|Q9Y3D0_M1	X		X	X	X		5.95956	1.96059		4.31137	6.10234	4.84596	5.82791		4.81392	5.7801	9.20171	9.50684
MMGT1_HUMAN|Q8N4V1_M1	X		X	X	X		5.1942	1.47687		3.2004	5.08969	1.83001	3.15578		2.09391	2.85966	6.59839	8.00958
MOONR_HUMAN|Q2KHM9_M1	X				X										5.20261	6.60927	8.60392	9.14801
NARR_HUMAN|P0DI83_M1	X				X										4.11876	3.67855	7.3327	6.40654
NDUB6_HUMAN|O95139_M1	X				X										5.06176	4.66798	7.29601	6.50133
NENF_HUMAN|Q9UMX5_M1	X				X										3.63768	3.7562	7.43934	7.10835
NOL6_HUMAN|Q9H6R4_M1	X			X	X					3.33762	6.38321	4.14231	6.10315		3.1042	6.19162	4.39016	6.64254
NOP10_HUMAN|Q9NPE3_M1	-				X										3.57684	2.66104	1.91545	1.34731
NUDC_HUMAN|Q9Y266_M1	X				X										4.5884	5.578	14.4037	15.1037
P121A_HUMAN|Q96HA1_M1	X				X										1.37693	1.33601	5.46353	4.91553
PIGC_HUMAN|Q92535_M1	X		X	X	X		4.15302	2.51141		5.05424	3.73633	4.43405	3.78272		3.35517	3.32414	7.5802	7.07654
PLBL2_HUMAN|Q8NHP8_M1	X				X										2.67772	2.78286	6.86149	6.56134
PRDX1_HUMAN|Q06830_M1	X				X										1.76699	3.16312	5.70597	8.91221
PRDX2_HUMAN|P32119_M1	X				X										5.79278	7.48197	4.79835	5.71584
PUR9_HUMAN|P31939_M1	X	X	X	X	X		4.59146	2.19239		4.14384	6.93737	4.64048	4.64262		4.67751	6.00832	13.2757	14.4255
QKI_HUMAN|Q96PU8_M1	X		X	X	X		5.30843	2.67688		4.40365	5.15074	7.61273	7.81814		3.40767	4.21916	11.3282	12.1794
RAD21_HUMAN|O60216_M1	X				X										1.67712	4.1843	3.6066	6.65938
RCAS1_HUMAN|O00559_M1	X				X										3.62481	3.99533	11.9809	11.8661
REEP1_HUMAN|Q9H902_M1	-		X				4.10723	1.35205
RFA1_HUMAN|P27694_M1	X	X	X	X	X		4.83122	2.24106		5.4365	5.44086	4.33253	3.91478		3.94412	4.35342	6.01323	5.9617
RPB1_HUMAN|P24928_M1	X		X	X	X		5.07847	1.9939		4.92969	7.35506	7.84168	9.17258		3.72738	5.19071	7.91577	8.84878
RPB7_HUMAN|P62487_M1	-	X
RS29_HUMAN|P62273_M1	X				X										1.76371	3.19918	4.59131	6.48979
RS7_HUMAN|P62081_M1	X		X	X	X		5.09167	2.12773		4.79583	4.61801	3.70566	2.94684		4.81006	4.8494	7.11382	6.68686
S11IP_HUMAN|Q8N1F8_M1	X	X	X	X	X		2.11971	1.49194		4.52326	3.11116	4.44319	2.7487		3.08939	2.57659	16.8304	14.364
SGMR1_HUMAN|Q99720_M1	X		X	X	X		3.80859	1.47718		4.06953	6.74483	2.67546	3.99883		3.50873	4.30212	8.14981	8.5406
T179B_HUMAN|Q7Z7N9_M1	X				X										1.9296	1.72289	6.22564	5.33107
TAF1_HUMAN|P21675_M1	X				X										3.53849	5.2454	6.91703	8.09601
TCPG_HUMAN|P49368_M1	X			X	X					6.24309	5.26116	8.11364	6.83476		2.8384	2.79783	9.50668	8.56662
TF3C4_HUMAN|Q9UKN8_M1	X				X										1.13644	2.94513	1.50798	3.77064
TM127_HUMAN|O75204_M1	X				X										3.4678	3.37827	13.0767	11.956
TMM97_HUMAN|Q5BJF2_M1	X				X										3.56853	3.81883	7.94694	7.76278
TMX2_HUMAN|Q9Y320_M1	X			X						1.45601	1.21307	2.0066	1.3819
TSN13_HUMAN|O95857_M1	-		X	X	X		2.58192	1.97847		1.98378	2.5965	2.75328	3.25537
TSN3_HUMAN|O60637_M1	-			X						4.67341	3.22649	6.65817	4.97696		1.4546	1.71876	8.5585	8.96698
TTC27_HUMAN|Q6P3X3_M1	X		X				4.11576	2.06561
UBAC1_HUMAN|Q9BSL1_M1	X		X				4.93963	3.63323
UBAC2_HUMAN|Q8NBM4_M1	X			X						3.86031	4.44403	5.47726	4.69605
UCHL1_HUMAN|P09936_M1	-		X				5.31065	2.07735
UCHL5_HUMAN|Q9Y5K5_M1	X	X	X	X	X		5.76936	3.11251		3.24338	4.67758	2.82601	3.6735		3.72152	4.47634	9.5801	9.89352
VKOR1_HUMAN|Q9BQB6_M1	X				X										4.03193	4.27697	13.3324	12.1673
VRK3_HUMAN|Q8IV63_M1	-				X										3.36434	5.13325	6.85132	8.15063
ZDH12_HUMAN|Q96GR4_M1	X				X										1.73935	1.40937	3.72589	2.70918
ZN253_HUMAN|O75346_M1	-			X	X					2.1639	2.68605	1.84911	1.41959		3.31586	4.571	11.4313	13.1286
ZN672_HUMAN|Q499Z4_M1	X				X										3.03911	5.23321	6.71874	8.52643
