# Supplementary material for: Antibody toolkit reveals N-terminally ubiquitinated substrates of UBE2W
Source: Nat Commun. 2021 Jul 29;12:4608. doi: 10.1038/s41467-021-24669-6 (PMC8322077; doi:10.1038/s41467-021-24669-6)
Supplement: Supplementary file 5 — Supplementary Dataset 2 [file 41467_2021_24669_MOESM5_ESM.xlsx]

## Sheet: Supplementary Data 2
Reference Original	Protein	Protein description	Gene name	Contrasts	Log2FC	pvalue	adj.pvalue	-Log10pvalue	-Log10adjpvalue
A0A087WXG3_HUMAN|A0A087WXG3	A0A087WXG3_HUMAN|A0A087WXG3_M1	Class E basic helix-loop-helix protein 23	BHLHE23	combo-bort	0.197117	0.844257	0.910909	0.0735251	0.0405249
A0A087WXG3_HUMAN|A0A087WXG3	A0A087WXG3_HUMAN|A0A087WXG3_M1	Class E basic helix-loop-helix protein 23	BHLHE23	combo-UBE2Woe	-1.05	0.326848	0.547952	0.485654	0.261258
A0A087WXG3_HUMAN|A0A087WXG3	A0A087WXG3_HUMAN|A0A087WXG3_M1	Class E basic helix-loop-helix protein 23	BHLHE23	UBE2Woe-bort	1.24712	0.255555	0.363325	0.592516	0.439705
A0A087WXG3_HUMAN|A0A087WXG3	A0A087WXG3_HUMAN|A0A087WXG3_M1	Class E basic helix-loop-helix protein 23	BHLHE23	bort-ctrl	-2.33315	0.0681865	0.308216	1.1663	0.511144
A0A087WXG3_HUMAN|A0A087WXG3	A0A087WXG3_HUMAN|A0A087WXG3_M1	Class E basic helix-loop-helix protein 23	BHLHE23	combo-ctrl	-2.13604	0.0856533	0.125186	1.06726	0.902445
A0A087WXG3_HUMAN|A0A087WXG3	A0A087WXG3_HUMAN|A0A087WXG3_M1	Class E basic helix-loop-helix protein 23	BHLHE23	UBE2Woe-ctrl	-1.08604	0.312555	0.378485	0.505073	0.421952
A0A0B4J1R7_HUMAN|A0A0B4J1R7	A0A0B4J1R7_HUMAN|A0A0B4J1R7_M1	Protein C10orf32-ASMT	C10orf32-ASMT	UBE2Woe-ctrl	Inf	NA	0	NA	Inf
A0A0B4J1R7_HUMAN|A0A0B4J1R7	A0A0B4J1R7_HUMAN|A0A0B4J1R7_M1	Protein C10orf32-ASMT	C10orf32-ASMT	combo-ctrl	Inf	NA	0	NA	Inf
A0A0B4J1R7_HUMAN|A0A0B4J1R7	A0A0B4J1R7_HUMAN|A0A0B4J1R7_M1	Protein C10orf32-ASMT	C10orf32-ASMT	combo-UBE2Woe	-0.621609	0.11194	0.367198	0.951016	0.4351
A0A0B4J1R7_HUMAN|A0A0B4J1R7	A0A0B4J1R7_HUMAN|A0A0B4J1R7_M1	Protein C10orf32-ASMT	C10orf32-ASMT	UBE2Woe-bort	Inf	NA	0	NA	Inf
A0A0B4J1R7_HUMAN|A0A0B4J1R7	A0A0B4J1R7_HUMAN|A0A0B4J1R7_M1	Protein C10orf32-ASMT	C10orf32-ASMT	combo-bort	Inf	NA	0	NA	Inf
A0A0B4J1R7_HUMAN|A0A0B4J1R7	A0A0B4J1R7_HUMAN|A0A0B4J1R7_M1	Protein C10orf32-ASMT	C10orf32-ASMT	bort-ctrl	NA	NA	NA	NA	NA
A0A0G2JPJ8_HUMAN|A0A0G2JPJ8	A0A0G2JPJ8_HUMAN|A0A0G2JPJ8_M1	NA	NA	UBE2Woe-bort	0.136936	0.850598	0.895074	0.0702757	0.0481412
A0A0G2JPJ8_HUMAN|A0A0G2JPJ8	A0A0G2JPJ8_HUMAN|A0A0G2JPJ8_M1	NA	NA	combo-UBE2Woe	1.09166	0.18455	0.416609	0.733885	0.380271
A0A0G2JPJ8_HUMAN|A0A0G2JPJ8	A0A0G2JPJ8_HUMAN|A0A0G2JPJ8_M1	NA	NA	combo-ctrl	2.91401	0.0129028	0.0276229	1.88932	1.55873
A0A0G2JPJ8_HUMAN|A0A0G2JPJ8	A0A0G2JPJ8_HUMAN|A0A0G2JPJ8_M1	NA	NA	bort-ctrl	1.68541	0.0687724	0.308216	1.16259	0.511144
A0A0G2JPJ8_HUMAN|A0A0G2JPJ8	A0A0G2JPJ8_HUMAN|A0A0G2JPJ8_M1	NA	NA	UBE2Woe-ctrl	1.82235	0.0556186	0.0945183	1.25478	1.02448
A0A0G2JPJ8_HUMAN|A0A0G2JPJ8	A0A0G2JPJ8_HUMAN|A0A0G2JPJ8_M1	NA	NA	combo-bort	1.22859	0.145857	0.208004	0.836074	0.681928
AAAT_HUMAN|Q15758	AAAT_HUMAN|Q15758_M1	Neutral amino acid transporter B(0)	SLC1A5	UBE2Woe-ctrl	3.60433	0.0220043	0.0473703	1.65749	1.32449
AAAT_HUMAN|Q15758	AAAT_HUMAN|Q15758_M1	Neutral amino acid transporter B(0)	SLC1A5	combo-bort	5.22997	0.00617529	0.0174612	2.20934	1.75793
AAAT_HUMAN|Q15758	AAAT_HUMAN|Q15758_M1	Neutral amino acid transporter B(0)	SLC1A5	UBE2Woe-bort	4.63248	0.00947798	0.0258636	2.02328	1.58731
AAAT_HUMAN|Q15758	AAAT_HUMAN|Q15758_M1	Neutral amino acid transporter B(0)	SLC1A5	bort-ctrl	-1.02815	0.358003	0.588148	0.446113	0.230514
AAAT_HUMAN|Q15758	AAAT_HUMAN|Q15758_M1	Neutral amino acid transporter B(0)	SLC1A5	combo-ctrl	4.20183	0.0132526	0.0279778	1.8777	1.55319
AAAT_HUMAN|Q15758	AAAT_HUMAN|Q15758_M1	Neutral amino acid transporter B(0)	SLC1A5	combo-UBE2Woe	0.597492	0.578989	0.761388	0.23733	0.118394
ABHEA_HUMAN|Q9BUJ0	ABHEA_HUMAN|Q9BUJ0_M1	Alpha/beta hydrolase domain-containing protein 14A	ABHD14A	combo-ctrl	3.09472	0.0102701	0.0232992	1.98843	1.63266
ABHEA_HUMAN|Q9BUJ0	ABHEA_HUMAN|Q9BUJ0_M1	Alpha/beta hydrolase domain-containing protein 14A	ABHD14A	combo-bort	4.04245	0.00395943	0.0143324	2.40237	1.84368
ABHEA_HUMAN|Q9BUJ0	ABHEA_HUMAN|Q9BUJ0_M1	Alpha/beta hydrolase domain-containing protein 14A	ABHD14A	UBE2Woe-bort	3.59843	0.00603618	0.018689	2.21924	1.72842
ABHEA_HUMAN|Q9BUJ0	ABHEA_HUMAN|Q9BUJ0_M1	Alpha/beta hydrolase domain-containing protein 14A	ABHD14A	bort-ctrl	-0.947731	0.234333	0.463819	0.630167	0.333651
ABHEA_HUMAN|Q9BUJ0	ABHEA_HUMAN|Q9BUJ0_M1	Alpha/beta hydrolase domain-containing protein 14A	ABHD14A	combo-UBE2Woe	0.444016	0.547925	0.748066	0.261279	0.12606
ABHEA_HUMAN|Q9BUJ0	ABHEA_HUMAN|Q9BUJ0_M1	Alpha/beta hydrolase domain-containing protein 14A	ABHD14A	UBE2Woe-ctrl	2.6507	0.0173455	0.0395375	1.76081	1.40299
ACBP_HUMAN|P07108	ACBP_HUMAN|P07108_M1	Acyl-CoA-binding protein	DBI	combo-ctrl	Inf	NA	0	NA	Inf
ACBP_HUMAN|P07108	ACBP_HUMAN|P07108_M1	Acyl-CoA-binding protein	DBI	UBE2Woe-ctrl	Inf	NA	0	NA	Inf
ACBP_HUMAN|P07108	ACBP_HUMAN|P07108_M1	Acyl-CoA-binding protein	DBI	UBE2Woe-bort	Inf	NA	0	NA	Inf
ACBP_HUMAN|P07108	ACBP_HUMAN|P07108_M1	Acyl-CoA-binding protein	DBI	combo-UBE2Woe	-1.69478	0.177291	0.409831	0.751313	0.387396
ACBP_HUMAN|P07108	ACBP_HUMAN|P07108_M1	Acyl-CoA-binding protein	DBI	bort-ctrl	NA	NA	NA	NA	NA
ACBP_HUMAN|P07108	ACBP_HUMAN|P07108_M1	Acyl-CoA-binding protein	DBI	combo-bort	Inf	NA	0	NA	Inf
AES_HUMAN|Q08117	AES_HUMAN|Q08117_M1	Amino-terminal enhancer of split	AES	combo-bort	4.92968	0.00438553	0.0146781	2.35798	1.83333
AES_HUMAN|Q08117	AES_HUMAN|Q08117_M1	Amino-terminal enhancer of split	AES	UBE2Woe-bort	4.15256	0.00811093	0.0233189	2.09093	1.63229
AES_HUMAN|Q08117	AES_HUMAN|Q08117_M1	Amino-terminal enhancer of split	AES	combo-UBE2Woe	0.777116	0.412037	0.618055	0.385064	0.208973
AES_HUMAN|Q08117	AES_HUMAN|Q08117_M1	Amino-terminal enhancer of split	AES	combo-ctrl	5.22772	0.00353711	0.0116878	2.45135	1.93227
AES_HUMAN|Q08117	AES_HUMAN|Q08117_M1	Amino-terminal enhancer of split	AES	bort-ctrl	0.298038	0.743395	0.85773	0.12878	0.0666494
AES_HUMAN|Q08117	AES_HUMAN|Q08117_M1	Amino-terminal enhancer of split	AES	UBE2Woe-ctrl	4.4506	0.00634315	0.0186999	2.1977	1.72816
AIG1_HUMAN|Q9NVV5	AIG1_HUMAN|Q9NVV5_M1	Androgen-induced gene 1 protein	AIG1	bort-ctrl	-0.223216	0.657283	0.820843	0.182248	0.0857399
AIG1_HUMAN|Q9NVV5	AIG1_HUMAN|Q9NVV5_M1	Androgen-induced gene 1 protein	AIG1	combo-UBE2Woe	-0.0177445	0.971481	0.984434	0.0125658	0.00681344
AIG1_HUMAN|Q9NVV5	AIG1_HUMAN|Q9NVV5_M1	Androgen-induced gene 1 protein	AIG1	combo-bort	3.11044	0.00262915	0.0111902	2.58018	1.95116
AIG1_HUMAN|Q9NVV5	AIG1_HUMAN|Q9NVV5_M1	Androgen-induced gene 1 protein	AIG1	combo-ctrl	2.88722	0.00346427	0.0116878	2.46039	1.93227
AIG1_HUMAN|Q9NVV5	AIG1_HUMAN|Q9NVV5_M1	Androgen-induced gene 1 protein	AIG1	UBE2Woe-ctrl	2.90497	0.00338692	0.0137942	2.47019	1.8603
AIG1_HUMAN|Q9NVV5	AIG1_HUMAN|Q9NVV5_M1	Androgen-induced gene 1 protein	AIG1	UBE2Woe-bort	3.12818	0.00257402	0.011531	2.58939	1.93813
ANGE1_HUMAN|Q9UNK9	ANGE1_HUMAN|Q9UNK9_M1	Protein angel homolog 1	ANGEL1	bort-ctrl	-0.923381	0.213226	0.445835	0.671161	0.350826
ANGE1_HUMAN|Q9UNK9	ANGE1_HUMAN|Q9UNK9_M1	Protein angel homolog 1	ANGEL1	combo-ctrl	0.447856	0.512823	0.568971	0.290033	0.24491
ANGE1_HUMAN|Q9UNK9	ANGE1_HUMAN|Q9UNK9_M1	Protein angel homolog 1	ANGEL1	combo-UBE2Woe	-0.419593	0.53836	0.743916	0.268927	0.128476
ANGE1_HUMAN|Q9UNK9	ANGE1_HUMAN|Q9UNK9_M1	Protein angel homolog 1	ANGEL1	UBE2Woe-bort	1.79083	0.0455411	0.0862603	1.3416	1.06419
ANGE1_HUMAN|Q9UNK9	ANGE1_HUMAN|Q9UNK9_M1	Protein angel homolog 1	ANGEL1	combo-bort	1.37124	0.093031	0.141269	1.03137	0.849952
ANGE1_HUMAN|Q9UNK9	ANGE1_HUMAN|Q9UNK9_M1	Protein angel homolog 1	ANGEL1	UBE2Woe-ctrl	0.867449	0.237048	0.301787	0.625163	0.5203
ANO5_HUMAN|Q75V66	ANO5_HUMAN|Q75V66_M1	Anoctamin-5	ANO5	combo-ctrl	0.405858	0.810369	0.832271	0.091317	0.0797352
ANO5_HUMAN|Q75V66	ANO5_HUMAN|Q75V66_M1	Anoctamin-5	ANO5	UBE2Woe-bort	0.894415	0.60238	0.707906	0.220129	0.150024
ANO5_HUMAN|Q75V66	ANO5_HUMAN|Q75V66_M1	Anoctamin-5	ANO5	bort-ctrl	0.14413	0.931857	0.957716	0.0306509	0.0187634
ANO5_HUMAN|Q75V66	ANO5_HUMAN|Q75V66_M1	Anoctamin-5	ANO5	combo-bort	0.261728	0.876745	0.933676	0.0571268	0.0298037
ANO5_HUMAN|Q75V66	ANO5_HUMAN|Q75V66_M1	Anoctamin-5	ANO5	UBE2Woe-ctrl	1.03855	0.54775	0.602136	0.261418	0.220305
ANO5_HUMAN|Q75V66	ANO5_HUMAN|Q75V66_M1	Anoctamin-5	ANO5	combo-UBE2Woe	-0.632688	0.70992	0.856292	0.148791	0.0673779
AP1G2_HUMAN|O75843	AP1G2_HUMAN|O75843_M1	AP-1 complex subunit gamma-like 2	AP1G2	UBE2Woe-bort	4.34808	0.00320205	0.0135666	2.49457	1.86753
AP1G2_HUMAN|O75843	AP1G2_HUMAN|O75843_M1	AP-1 complex subunit gamma-like 2	AP1G2	combo-UBE2Woe	-0.477879	0.140975	0.369452	0.850857	0.432442
AP1G2_HUMAN|O75843	AP1G2_HUMAN|O75843_M1	AP-1 complex subunit gamma-like 2	AP1G2	UBE2Woe-ctrl	Inf	NA	0	NA	Inf
AP1G2_HUMAN|O75843	AP1G2_HUMAN|O75843_M1	AP-1 complex subunit gamma-like 2	AP1G2	combo-bort	3.8702	0.00403655	0.0143324	2.39399	1.84368
AP1G2_HUMAN|O75843	AP1G2_HUMAN|O75843_M1	AP-1 complex subunit gamma-like 2	AP1G2	combo-ctrl	Inf	NA	0	NA	Inf
AP1G2_HUMAN|O75843	AP1G2_HUMAN|O75843_M1	AP-1 complex subunit gamma-like 2	AP1G2	bort-ctrl	Inf	NA	0	NA	Inf
AP2M1_HUMAN|Q96CW1	AP2M1_HUMAN|Q96CW1_M1	AP-2 complex subunit mu	AP2M1	UBE2Woe-bort	Inf	NA	0	NA	Inf
AP2M1_HUMAN|Q96CW1	AP2M1_HUMAN|Q96CW1_M1	AP-2 complex subunit mu	AP2M1	UBE2Woe-ctrl	Inf	NA	0	NA	Inf
AP2M1_HUMAN|Q96CW1	AP2M1_HUMAN|Q96CW1_M1	AP-2 complex subunit mu	AP2M1	combo-ctrl	Inf	NA	0	NA	Inf
AP2M1_HUMAN|Q96CW1	AP2M1_HUMAN|Q96CW1_M1	AP-2 complex subunit mu	AP2M1	combo-bort	Inf	NA	0	NA	Inf
AP2M1_HUMAN|Q96CW1	AP2M1_HUMAN|Q96CW1_M1	AP-2 complex subunit mu	AP2M1	bort-ctrl	NA	NA	NA	NA	NA
AP2M1_HUMAN|Q96CW1	AP2M1_HUMAN|Q96CW1_M1	AP-2 complex subunit mu	AP2M1	combo-UBE2Woe	0.99821	0.258529	0.487146	0.58749	0.312341
AP5Z1_HUMAN|O43299	AP5Z1_HUMAN|O43299_M1	AP-5 complex subunit zeta-1	AP5Z1	UBE2Woe-ctrl	3.88567	0.000690607	0.007646	3.16077	2.11657
AP5Z1_HUMAN|O43299	AP5Z1_HUMAN|O43299_M1	AP-5 complex subunit zeta-1	AP5Z1	bort-ctrl	0.816136	0.117274	0.384624	0.930799	0.414963
AP5Z1_HUMAN|O43299	AP5Z1_HUMAN|O43299_M1	AP-5 complex subunit zeta-1	AP5Z1	combo-ctrl	4.40142	0.000426156	0.00431838	3.37043	2.36468
AP5Z1_HUMAN|O43299	AP5Z1_HUMAN|O43299_M1	AP-5 complex subunit zeta-1	AP5Z1	combo-UBE2Woe	0.515754	0.276688	0.508247	0.55801	0.293926
AP5Z1_HUMAN|O43299	AP5Z1_HUMAN|O43299_M1	AP-5 complex subunit zeta-1	AP5Z1	combo-bort	3.58529	0.000941074	0.00800765	3.02638	2.09649
AP5Z1_HUMAN|O43299	AP5Z1_HUMAN|O43299_M1	AP-5 complex subunit zeta-1	AP5Z1	UBE2Woe-bort	3.06953	0.00169988	0.00882838	2.76958	2.05412
AQP11_HUMAN|Q8NBQ7	AQP11_HUMAN|Q8NBQ7_M1	Aquaporin-11	AQP11	bort-ctrl	Inf	NA	0	NA	Inf
AQP11_HUMAN|Q8NBQ7	AQP11_HUMAN|Q8NBQ7_M1	Aquaporin-11	AQP11	combo-bort	2.55014	0.0708637	0.111747	1.14958	0.951766
AQP11_HUMAN|Q8NBQ7	AQP11_HUMAN|Q8NBQ7_M1	Aquaporin-11	AQP11	UBE2Woe-bort	-1.98196	0.152797	0.243568	0.815884	0.613379
AQP11_HUMAN|Q8NBQ7	AQP11_HUMAN|Q8NBQ7_M1	Aquaporin-11	AQP11	combo-ctrl	Inf	NA	0	NA	Inf
AQP11_HUMAN|Q8NBQ7	AQP11_HUMAN|Q8NBQ7_M1	Aquaporin-11	AQP11	UBE2Woe-ctrl	Inf	NA	0	NA	Inf
AQP11_HUMAN|Q8NBQ7	AQP11_HUMAN|Q8NBQ7_M1	Aquaporin-11	AQP11	combo-UBE2Woe	4.5321	0.0356064	0.23762	1.44847	0.624118
ARF1_HUMAN|P84077	ARF1_HUMAN|P84077_M1	ADP-ribosylation factor 1	ARF1	UBE2Woe-bort	6.22718	0.0016345	0.00877179	2.78662	2.05691
ARF1_HUMAN|P84077	ARF1_HUMAN|P84077_M1	ADP-ribosylation factor 1	ARF1	combo-bort	5.27305	0.00266109	0.0111902	2.57494	1.95116
ARF1_HUMAN|P84077	ARF1_HUMAN|P84077_M1	ADP-ribosylation factor 1	ARF1	combo-ctrl	4.31059	0.0026518	0.00983108	2.57646	2.0074
ARF1_HUMAN|P84077	ARF1_HUMAN|P84077_M1	ADP-ribosylation factor 1	ARF1	UBE2Woe-ctrl	5.26472	0.00147521	0.0100931	2.83114	1.99598
ARF1_HUMAN|P84077	ARF1_HUMAN|P84077_M1	ADP-ribosylation factor 1	ARF1	bort-ctrl	-0.962462	0.18941	0.414899	0.722596	0.382058
ARF1_HUMAN|P84077	ARF1_HUMAN|P84077_M1	ADP-ribosylation factor 1	ARF1	combo-UBE2Woe	-0.954132	0.132362	0.367198	0.878236	0.4351
ARF3_HUMAN|P61204	ARF3_HUMAN|P61204_M1	ADP-ribosylation factor 3	ARF3	UBE2Woe-bort	Inf	NA	0	NA	Inf
ARF3_HUMAN|P61204	ARF3_HUMAN|P61204_M1	ADP-ribosylation factor 3	ARF3	bort-ctrl	NA	NA	NA	NA	NA
ARF3_HUMAN|P61204	ARF3_HUMAN|P61204_M1	ADP-ribosylation factor 3	ARF3	combo-UBE2Woe	-0.797596	0.0385433	0.238794	1.41405	0.621976
ARF3_HUMAN|P61204	ARF3_HUMAN|P61204_M1	ADP-ribosylation factor 3	ARF3	combo-ctrl	Inf	NA	0	NA	Inf
ARF3_HUMAN|P61204	ARF3_HUMAN|P61204_M1	ADP-ribosylation factor 3	ARF3	combo-bort	Inf	NA	0	NA	Inf
ARF3_HUMAN|P61204	ARF3_HUMAN|P61204_M1	ADP-ribosylation factor 3	ARF3	UBE2Woe-ctrl	Inf	NA	0	NA	Inf
ARF4_HUMAN|P18085	ARF4_HUMAN|P18085_M1	ADP-ribosylation factor 4	ARF4	bort-ctrl	0.443797	0.460967	0.684016	0.33633	0.164934
ARF4_HUMAN|P18085	ARF4_HUMAN|P18085_M1	ADP-ribosylation factor 4	ARF4	combo-ctrl	1.29033	0.093389	0.135192	1.0297	0.86905
ARF4_HUMAN|P18085	ARF4_HUMAN|P18085_M1	ADP-ribosylation factor 4	ARF4	combo-bort	0.846534	0.184401	0.252014	0.734237	0.598575
ARF4_HUMAN|P18085	ARF4_HUMAN|P18085_M1	ADP-ribosylation factor 4	ARF4	UBE2Woe-ctrl	3.05576	0.0187709	0.0421666	1.72651	1.37503
ARF4_HUMAN|P18085	ARF4_HUMAN|P18085_M1	ADP-ribosylation factor 4	ARF4	UBE2Woe-bort	2.61196	0.0254295	0.0593356	1.59466	1.22668
ARF4_HUMAN|P18085	ARF4_HUMAN|P18085_M1	ADP-ribosylation factor 4	ARF4	combo-UBE2Woe	-1.76543	0.0364767	0.23762	1.43798	0.624118
ARL5B_HUMAN|Q96KC2	ARL5B_HUMAN|Q96KC2_M1	ADP-ribosylation factor-like protein 5B	ARL5B	combo-bort	5.51121	0.00261421	0.0111902	2.58266	1.95116
ARL5B_HUMAN|Q96KC2	ARL5B_HUMAN|Q96KC2_M1	ADP-ribosylation factor-like protein 5B	ARL5B	UBE2Woe-ctrl	5.60064	0.00246191	0.0126664	2.60873	1.89735
ARL5B_HUMAN|Q96KC2	ARL5B_HUMAN|Q96KC2_M1	ADP-ribosylation factor-like protein 5B	ARL5B	combo-UBE2Woe	-0.457783	0.608666	0.775284	0.215621	0.110539
ARL5B_HUMAN|Q96KC2	ARL5B_HUMAN|Q96KC2_M1	ADP-ribosylation factor-like protein 5B	ARL5B	UBE2Woe-bort	5.96899	0.00193908	0.00975601	2.7124	2.01073
ARL5B_HUMAN|Q96KC2	ARL5B_HUMAN|Q96KC2_M1	ADP-ribosylation factor-like protein 5B	ARL5B	bort-ctrl	-0.368348	0.678466	0.820843	0.168472	0.0857399
ARL5B_HUMAN|Q96KC2	ARL5B_HUMAN|Q96KC2_M1	ADP-ribosylation factor-like protein 5B	ARL5B	combo-ctrl	5.14286	0.00337822	0.0116702	2.47131	1.93292
ARL8A_HUMAN|Q96BM9	ARL8A_HUMAN|Q96BM9_M1	ADP-ribosylation factor-like protein 8A	ARL8A	combo-bort	-0.991852	0.237695	0.302186	0.62398	0.519726
ARL8A_HUMAN|Q96BM9	ARL8A_HUMAN|Q96BM9_M1	ADP-ribosylation factor-like protein 8A	ARL8A	combo-ctrl	-1.23363	0.164767	0.214056	0.78313	0.669472
ARL8A_HUMAN|Q96BM9	ARL8A_HUMAN|Q96BM9_M1	ADP-ribosylation factor-like protein 8A	ARL8A	UBE2Woe-ctrl	0.632649	0.333843	0.395005	0.476458	0.403398
ARL8A_HUMAN|Q96BM9	ARL8A_HUMAN|Q96BM9_M1	ADP-ribosylation factor-like protein 8A	ARL8A	UBE2Woe-bort	0.874427	0.210455	0.319654	0.67684	0.49532
ARL8A_HUMAN|Q96BM9	ARL8A_HUMAN|Q96BM9_M1	ADP-ribosylation factor-like protein 8A	ARL8A	bort-ctrl	-0.241778	0.690275	0.820843	0.160978	0.0857399
ARL8A_HUMAN|Q96BM9	ARL8A_HUMAN|Q96BM9_M1	ADP-ribosylation factor-like protein 8A	ARL8A	combo-UBE2Woe	-1.86628	0.0697084	0.324358	1.15671	0.488976
ARRD4_HUMAN|Q8NCT1	ARRD4_HUMAN|Q8NCT1_M1	Arrestin domain-containing protein 4	ARRDC4	UBE2Woe-bort	Inf	NA	0	NA	Inf
ARRD4_HUMAN|Q8NCT1	ARRD4_HUMAN|Q8NCT1_M1	Arrestin domain-containing protein 4	ARRDC4	bort-ctrl	NA	NA	NA	NA	NA
ARRD4_HUMAN|Q8NCT1	ARRD4_HUMAN|Q8NCT1_M1	Arrestin domain-containing protein 4	ARRDC4	UBE2Woe-ctrl	Inf	NA	0	NA	Inf
ARRD4_HUMAN|Q8NCT1	ARRD4_HUMAN|Q8NCT1_M1	Arrestin domain-containing protein 4	ARRDC4	combo-ctrl	Inf	NA	0	NA	Inf
ARRD4_HUMAN|Q8NCT1	ARRD4_HUMAN|Q8NCT1_M1	Arrestin domain-containing protein 4	ARRDC4	combo-bort	Inf	NA	0	NA	Inf
ARRD4_HUMAN|Q8NCT1	ARRD4_HUMAN|Q8NCT1_M1	Arrestin domain-containing protein 4	ARRDC4	combo-UBE2Woe	0.651445	0.235857	0.455724	0.627351	0.341298
B0QZ43_HUMAN|B0QZ43	B0QZ43_HUMAN|B0QZ43_M1	Erlin-1	ERLIN1	UBE2Woe-ctrl	Inf	NA	0	NA	Inf
B0QZ43_HUMAN|B0QZ43	B0QZ43_HUMAN|B0QZ43_M1	Erlin-1	ERLIN1	combo-ctrl	Inf	NA	0	NA	Inf
B0QZ43_HUMAN|B0QZ43	B0QZ43_HUMAN|B0QZ43_M1	Erlin-1	ERLIN1	bort-ctrl	Inf	NA	0	NA	Inf
B0QZ43_HUMAN|B0QZ43	B0QZ43_HUMAN|B0QZ43_M1	Erlin-1	ERLIN1	UBE2Woe-bort	2.58394	0.1571	0.247971	0.803825	0.605599
B0QZ43_HUMAN|B0QZ43	B0QZ43_HUMAN|B0QZ43_M1	Erlin-1	ERLIN1	combo-bort	5.62411	0.0635961	0.102252	1.19657	0.990326
B0QZ43_HUMAN|B0QZ43	B0QZ43_HUMAN|B0QZ43_M1	Erlin-1	ERLIN1	combo-UBE2Woe	3.04017	0.116716	0.367198	0.93287	0.4351
B4DJM7_HUMAN|B4DJM7	B4DJM7_HUMAN|B4DJM7_M1	cDNA FLJ52867, highly similar to Rho guanine nucleotide exchange factor 16		UBE2Woe-ctrl	-0.887503	0.327461	0.390435	0.48484	0.408452
B4DJM7_HUMAN|B4DJM7	B4DJM7_HUMAN|B4DJM7_M1	cDNA FLJ52867, highly similar to Rho guanine nucleotide exchange factor 16		combo-UBE2Woe	-0.0294817	0.965109	0.982343	0.0154235	0.0077367
B4DJM7_HUMAN|B4DJM7	B4DJM7_HUMAN|B4DJM7_M1	cDNA FLJ52867, highly similar to Rho guanine nucleotide exchange factor 16		combo-ctrl	-0.916985	0.314259	0.38522	0.502713	0.414291
B4DJM7_HUMAN|B4DJM7	B4DJM7_HUMAN|B4DJM7_M1	cDNA FLJ52867, highly similar to Rho guanine nucleotide exchange factor 16		bort-ctrl	0.00402845	0.996105	0.996105	0.00169472	0.00169472
B4DJM7_HUMAN|B4DJM7	B4DJM7_HUMAN|B4DJM7_M1	cDNA FLJ52867, highly similar to Rho guanine nucleotide exchange factor 16		UBE2Woe-bort	-0.891532	0.246513	0.354362	0.608161	0.450553
B4DJM7_HUMAN|B4DJM7	B4DJM7_HUMAN|B4DJM7_M1	cDNA FLJ52867, highly similar to Rho guanine nucleotide exchange factor 16		combo-bort	-0.921013	0.234578	0.302186	0.629713	0.519726
B4DMY6_HUMAN|B4DMY6	B4DMY6_HUMAN|B4DMY6_M1	Battenin	CLN3	UBE2Woe-ctrl	1.67778	0.00391577	0.0137942	2.40718	1.8603
B4DMY6_HUMAN|B4DMY6	B4DMY6_HUMAN|B4DMY6_M1	Battenin	CLN3	combo-bort	3.13244	0.000364886	0.00418337	3.43784	2.37847
B4DMY6_HUMAN|B4DMY6	B4DMY6_HUMAN|B4DMY6_M1	Battenin	CLN3	combo-ctrl	3.21896	0.000328113	0.00412122	3.48398	2.38497
B4DMY6_HUMAN|B4DMY6	B4DMY6_HUMAN|B4DMY6_M1	Battenin	CLN3	combo-UBE2Woe	1.54118	0.00533261	0.0759897	2.27306	1.11925
B4DMY6_HUMAN|B4DMY6	B4DMY6_HUMAN|B4DMY6_M1	Battenin	CLN3	bort-ctrl	0.0865147	0.772979	0.85773	0.111832	0.0666494
B4DMY6_HUMAN|B4DMY6	B4DMY6_HUMAN|B4DMY6_M1	Battenin	CLN3	UBE2Woe-bort	1.59126	0.00474981	0.0162706	2.32332	1.7886
B4E2D5_HUMAN|B4E2D5	B4E2D5_HUMAN|B4E2D5_M1	Transcription factor SPT20 homolog	SUPT20H	UBE2Woe-ctrl	NA	NA	NA	NA	NA
B4E2D5_HUMAN|B4E2D5	B4E2D5_HUMAN|B4E2D5_M1	Transcription factor SPT20 homolog	SUPT20H	UBE2Woe-bort	-Inf	NA	0	NA	Inf
B4E2D5_HUMAN|B4E2D5	B4E2D5_HUMAN|B4E2D5_M1	Transcription factor SPT20 homolog	SUPT20H	combo-ctrl	Inf	NA	0	NA	Inf
B4E2D5_HUMAN|B4E2D5	B4E2D5_HUMAN|B4E2D5_M1	Transcription factor SPT20 homolog	SUPT20H	bort-ctrl	Inf	NA	0	NA	Inf
B4E2D5_HUMAN|B4E2D5	B4E2D5_HUMAN|B4E2D5_M1	Transcription factor SPT20 homolog	SUPT20H	combo-bort	3.46252	0.0722538	0.111789	1.14114	0.951601
B4E2D5_HUMAN|B4E2D5	B4E2D5_HUMAN|B4E2D5_M1	Transcription factor SPT20 homolog	SUPT20H	combo-UBE2Woe	Inf	NA	0	NA	Inf
B4GA1_HUMAN|O43505	B4GA1_HUMAN|O43505_M1	Beta-1,4-glucuronyltransferase 1	B4GAT1	UBE2Woe-bort	Inf	NA	0	NA	Inf
B4GA1_HUMAN|O43505	B4GA1_HUMAN|O43505_M1	Beta-1,4-glucuronyltransferase 1	B4GAT1	combo-bort	Inf	NA	0	NA	Inf
B4GA1_HUMAN|O43505	B4GA1_HUMAN|O43505_M1	Beta-1,4-glucuronyltransferase 1	B4GAT1	combo-UBE2Woe	2.7125	0.256047	0.487146	0.59168	0.312341
B4GA1_HUMAN|O43505	B4GA1_HUMAN|O43505_M1	Beta-1,4-glucuronyltransferase 1	B4GAT1	combo-ctrl	Inf	NA	0	NA	Inf
B4GA1_HUMAN|O43505	B4GA1_HUMAN|O43505_M1	Beta-1,4-glucuronyltransferase 1	B4GAT1	bort-ctrl	NA	NA	NA	NA	NA
B4GA1_HUMAN|O43505	B4GA1_HUMAN|O43505_M1	Beta-1,4-glucuronyltransferase 1	B4GAT1	UBE2Woe-ctrl	Inf	NA	0	NA	Inf
B7VF83_HUMAN|B7VF83	B7VF83_HUMAN|B7VF83_L1	MHC class I antigen	HLA-A	UBE2Woe-bort	-Inf	NA	0	NA	Inf
B7VF83_HUMAN|B7VF83	B7VF83_HUMAN|B7VF83_L1	MHC class I antigen	HLA-A	combo-ctrl	Inf	NA	0	NA	Inf
B7VF83_HUMAN|B7VF83	B7VF83_HUMAN|B7VF83_L1	MHC class I antigen	HLA-A	combo-bort	4.20014	0.047331	0.0800235	1.32485	1.09678
B7VF83_HUMAN|B7VF83	B7VF83_HUMAN|B7VF83_L1	MHC class I antigen	HLA-A	combo-UBE2Woe	Inf	NA	0	NA	Inf
B7VF83_HUMAN|B7VF83	B7VF83_HUMAN|B7VF83_L1	MHC class I antigen	HLA-A	UBE2Woe-ctrl	NA	NA	NA	NA	NA
B7VF83_HUMAN|B7VF83	B7VF83_HUMAN|B7VF83_L1	MHC class I antigen	HLA-A	bort-ctrl	Inf	NA	0	NA	Inf
BABA2_HUMAN|Q9NXR7	BABA2_HUMAN|Q9NXR7_M1	NA	NA	combo-UBE2Woe	0.864516	0.223269	0.455724	0.651171	0.341298
BABA2_HUMAN|Q9NXR7	BABA2_HUMAN|Q9NXR7_M1	NA	NA	UBE2Woe-ctrl	3.68284	0.0035786	0.0137942	2.44629	1.8603
BABA2_HUMAN|Q9NXR7	BABA2_HUMAN|Q9NXR7_M1	NA	NA	UBE2Woe-bort	3.60555	0.00386847	0.0141551	2.41246	1.84909
BABA2_HUMAN|Q9NXR7	BABA2_HUMAN|Q9NXR7_M1	NA	NA	combo-ctrl	4.54736	0.00162865	0.00853636	2.78817	2.06873
BABA2_HUMAN|Q9NXR7	BABA2_HUMAN|Q9NXR7_M1	NA	NA	combo-bort	4.47007	0.00173764	0.0101776	2.76004	1.99235
BABA2_HUMAN|Q9NXR7	BABA2_HUMAN|Q9NXR7_M1	NA	NA	bort-ctrl	0.0772916	0.903771	0.944851	0.0439418	0.0246366
BARX2_HUMAN|Q9UMQ3	BARX2_HUMAN|Q9UMQ3_M1	Homeobox protein BarH-like 2	BARX2	UBE2Woe-bort	2.55416	0.0242919	0.0589341	1.61454	1.22963
BARX2_HUMAN|Q9UMQ3	BARX2_HUMAN|Q9UMQ3_M1	Homeobox protein BarH-like 2	BARX2	combo-UBE2Woe	1.41838	0.121732	0.367198	0.914595	0.4351
BARX2_HUMAN|Q9UMQ3	BARX2_HUMAN|Q9UMQ3_M1	Homeobox protein BarH-like 2	BARX2	combo-bort	3.97253	0.00537762	0.016332	2.26941	1.78696
BARX2_HUMAN|Q9UMQ3	BARX2_HUMAN|Q9UMQ3_M1	Homeobox protein BarH-like 2	BARX2	combo-ctrl	5.20385	0.00198628	0.00894412	2.70196	2.04846
BARX2_HUMAN|Q9UMQ3	BARX2_HUMAN|Q9UMQ3_M1	Homeobox protein BarH-like 2	BARX2	UBE2Woe-ctrl	3.78547	0.00639418	0.0186999	2.19422	1.72816
BARX2_HUMAN|Q9UMQ3	BARX2_HUMAN|Q9UMQ3_M1	Homeobox protein BarH-like 2	BARX2	bort-ctrl	1.23132	0.164278	0.401222	0.784422	0.396615
BUB3_HUMAN|O43684	BUB3_HUMAN|O43684_M1	Mitotic checkpoint protein BUB3	BUB3	UBE2Woe-bort	Inf	NA	0	NA	Inf
BUB3_HUMAN|O43684	BUB3_HUMAN|O43684_M1	Mitotic checkpoint protein BUB3	BUB3	combo-UBE2Woe	-1.32283	0.0550079	0.286733	1.25957	0.542523
BUB3_HUMAN|O43684	BUB3_HUMAN|O43684_M1	Mitotic checkpoint protein BUB3	BUB3	UBE2Woe-ctrl	Inf	NA	0	NA	Inf
BUB3_HUMAN|O43684	BUB3_HUMAN|O43684_M1	Mitotic checkpoint protein BUB3	BUB3	combo-ctrl	Inf	NA	0	NA	Inf
BUB3_HUMAN|O43684	BUB3_HUMAN|O43684_M1	Mitotic checkpoint protein BUB3	BUB3	combo-bort	Inf	NA	0	NA	Inf
BUB3_HUMAN|O43684	BUB3_HUMAN|O43684_M1	Mitotic checkpoint protein BUB3	BUB3	bort-ctrl	NA	NA	NA	NA	NA
C1TC_HUMAN|P11586	C1TC_HUMAN|P11586_M1	C-1-tetrahydrofolate synthase, cytoplasmic	MTHFD1	UBE2Woe-ctrl	1.58992	0.0577986	0.096331	1.23808	1.01623
C1TC_HUMAN|P11586	C1TC_HUMAN|P11586_M1	C-1-tetrahydrofolate synthase, cytoplasmic	MTHFD1	combo-ctrl	0.559007	0.452829	0.529462	0.344066	0.276166
C1TC_HUMAN|P11586	C1TC_HUMAN|P11586_M1	C-1-tetrahydrofolate synthase, cytoplasmic	MTHFD1	combo-bort	-0.197115	0.78141	0.854342	0.107121	0.0683682
C1TC_HUMAN|P11586	C1TC_HUMAN|P11586_M1	C-1-tetrahydrofolate synthase, cytoplasmic	MTHFD1	combo-UBE2Woe	-1.03091	0.210758	0.440852	0.676216	0.355707
C1TC_HUMAN|P11586	C1TC_HUMAN|P11586_M1	C-1-tetrahydrofolate synthase, cytoplasmic	MTHFD1	bort-ctrl	0.756122	0.249279	0.463819	0.603314	0.333651
C1TC_HUMAN|P11586	C1TC_HUMAN|P11586_M1	C-1-tetrahydrofolate synthase, cytoplasmic	MTHFD1	UBE2Woe-bort	0.833794	0.214039	0.322058	0.669508	0.492066
C2AIL_HUMAN|Q96HQ2	C2AIL_HUMAN|Q96HQ2_M1	CDKN2AIP N-terminal-like protein	CDKN2AIPNL	UBE2Woe-ctrl	6.23895	0.00384832	0.0137942	2.41473	1.8603
C2AIL_HUMAN|Q96HQ2	C2AIL_HUMAN|Q96HQ2_M1	CDKN2AIP N-terminal-like protein	CDKN2AIPNL	combo-bort	5.18698	0.00748845	0.0208154	2.12561	1.68162
C2AIL_HUMAN|Q96HQ2	C2AIL_HUMAN|Q96HQ2_M1	CDKN2AIP N-terminal-like protein	CDKN2AIPNL	combo-ctrl	5.61794	0.0056326	0.0150203	2.24929	1.82332
C2AIL_HUMAN|Q96HQ2	C2AIL_HUMAN|Q96HQ2_M1	CDKN2AIP N-terminal-like protein	CDKN2AIPNL	combo-UBE2Woe	-0.621018	0.581642	0.761388	0.235344	0.118394
C2AIL_HUMAN|Q96HQ2	C2AIL_HUMAN|Q96HQ2_M1	CDKN2AIP N-terminal-like protein	CDKN2AIPNL	bort-ctrl	0.430958	0.699128	0.820843	0.155443	0.0857399
C2AIL_HUMAN|Q96HQ2	C2AIL_HUMAN|Q96HQ2_M1	CDKN2AIP N-terminal-like protein	CDKN2AIPNL	UBE2Woe-bort	5.808	0.00499521	0.0167548	2.30145	1.77586
C9J470_HUMAN|C9J470	C9J470_HUMAN|C9J470_M1	Condensin complex subunit 2	NCAPH	combo-UBE2Woe	-0.587803	0.33811	0.558616	0.470942	0.252886
C9J470_HUMAN|C9J470	C9J470_HUMAN|C9J470_M1	Condensin complex subunit 2	NCAPH	bort-ctrl	-Inf	NA	0	NA	Inf
C9J470_HUMAN|C9J470	C9J470_HUMAN|C9J470_M1	Condensin complex subunit 2	NCAPH	combo-ctrl	5.23862	0.00204706	0.00894412	2.68887	2.04846
C9J470_HUMAN|C9J470	C9J470_HUMAN|C9J470_M1	Condensin complex subunit 2	NCAPH	UBE2Woe-ctrl	5.82643	0.00149768	0.0100931	2.82458	1.99598
C9J470_HUMAN|C9J470	C9J470_HUMAN|C9J470_M1	Condensin complex subunit 2	NCAPH	combo-bort	Inf	NA	0	NA	Inf
C9J470_HUMAN|C9J470	C9J470_HUMAN|C9J470_M1	Condensin complex subunit 2	NCAPH	UBE2Woe-bort	Inf	NA	0	NA	Inf
CA112_HUMAN|Q9NSG2	CA112_HUMAN|Q9NSG2_M1	Uncharacterized protein C1orf112	C1orf112	combo-UBE2Woe	2.5194	0.0195733	0.159383	1.70834	0.797559
CA112_HUMAN|Q9NSG2	CA112_HUMAN|Q9NSG2_M1	Uncharacterized protein C1orf112	C1orf112	bort-ctrl	-0.221877	0.763696	0.85773	0.11708	0.0666494
CA112_HUMAN|Q9NSG2	CA112_HUMAN|Q9NSG2_M1	Uncharacterized protein C1orf112	C1orf112	combo-bort	2.92339	0.0130341	0.0291859	1.88492	1.53483
CA112_HUMAN|Q9NSG2	CA112_HUMAN|Q9NSG2_M1	Uncharacterized protein C1orf112	C1orf112	UBE2Woe-bort	0.403993	0.516129	0.629521	0.287242	0.20099
CA112_HUMAN|Q9NSG2	CA112_HUMAN|Q9NSG2_M1	Uncharacterized protein C1orf112	C1orf112	UBE2Woe-ctrl	0.182117	0.804563	0.825876	0.0944401	0.0830854
CA112_HUMAN|Q9NSG2	CA112_HUMAN|Q9NSG2_M1	Uncharacterized protein C1orf112	C1orf112	combo-ctrl	2.70151	0.0278731	0.0486979	1.55481	1.31249
CAB45_HUMAN|Q9BRK5	CAB45_HUMAN|Q9BRK5_M1	45 kDa calcium-binding protein	SDF4	UBE2Woe-bort	2.1015	0.264029	0.369641	0.578348	0.43222
CAB45_HUMAN|Q9BRK5	CAB45_HUMAN|Q9BRK5_M1	45 kDa calcium-binding protein	SDF4	combo-UBE2Woe	0.366991	0.78851	0.884676	0.103193	0.0532159
CAB45_HUMAN|Q9BRK5	CAB45_HUMAN|Q9BRK5_M1	45 kDa calcium-binding protein	SDF4	combo-bort	2.46849	0.205772	0.274362	0.686614	0.561675
CAB45_HUMAN|Q9BRK5	CAB45_HUMAN|Q9BRK5_M1	45 kDa calcium-binding protein	SDF4	UBE2Woe-ctrl	2.05127	0.199827	0.269722	0.699345	0.569083
CAB45_HUMAN|Q9BRK5	CAB45_HUMAN|Q9BRK5_M1	45 kDa calcium-binding protein	SDF4	bort-ctrl	-0.0502278	0.975924	0.983047	0.0105842	0.00742564
CAB45_HUMAN|Q9BRK5	CAB45_HUMAN|Q9BRK5_M1	45 kDa calcium-binding protein	SDF4	combo-ctrl	2.41826	0.148911	0.198548	0.827073	0.702134
CABP1_HUMAN|Q9NZU7	CABP1_HUMAN|Q9NZU7_M1	Calcium-binding protein 1	CABP1	UBE2Woe-ctrl	-0.432106	0.821515	0.837729	0.0853843	0.0768962
CABP1_HUMAN|Q9NZU7	CABP1_HUMAN|Q9NZU7_M1	Calcium-binding protein 1	CABP1	combo-bort	-0.86762	0.58783	0.683717	0.230749	0.165124
CABP1_HUMAN|Q9NZU7	CABP1_HUMAN|Q9NZU7_M1	Calcium-binding protein 1	CABP1	bort-ctrl	0.079619	0.966688	0.980904	0.0147138	0.00837366
CABP1_HUMAN|Q9NZU7	CABP1_HUMAN|Q9NZU7_M1	Calcium-binding protein 1	CABP1	combo-UBE2Woe	-0.355894	0.819998	0.89554	0.0861871	0.0479149
CABP1_HUMAN|Q9NZU7	CABP1_HUMAN|Q9NZU7_M1	Calcium-binding protein 1	CABP1	combo-ctrl	-0.788001	0.684072	0.722076	0.164898	0.141417
CABP1_HUMAN|Q9NZU7	CABP1_HUMAN|Q9NZU7_M1	Calcium-binding protein 1	CABP1	UBE2Woe-bort	-0.511725	0.744809	0.815743	0.127955	0.0884465
CASC4_HUMAN|Q6P4E1	CASC4_HUMAN|Q6P4E1_M1	Protein CASC4	CASC4	UBE2Woe-bort	5.73287	0.000993523	0.00736552	3.00282	2.1328
CASC4_HUMAN|Q6P4E1	CASC4_HUMAN|Q6P4E1_M1	Protein CASC4	CASC4	bort-ctrl	-1.47695	0.090408	0.34051	1.04379	0.46787
CASC4_HUMAN|Q6P4E1	CASC4_HUMAN|Q6P4E1_M1	Protein CASC4	CASC4	combo-bort	5.09745	0.00155422	0.0100088	2.80849	1.99962
CASC4_HUMAN|Q6P4E1	CASC4_HUMAN|Q6P4E1_M1	Protein CASC4	CASC4	combo-UBE2Woe	-0.635417	0.393225	0.601713	0.405359	0.220611
CASC4_HUMAN|Q6P4E1	CASC4_HUMAN|Q6P4E1_M1	Protein CASC4	CASC4	UBE2Woe-ctrl	4.25591	0.00305583	0.0133376	2.51487	1.87492
CASC4_HUMAN|Q6P4E1	CASC4_HUMAN|Q6P4E1_M1	Protein CASC4	CASC4	combo-ctrl	3.6205	0.00551768	0.0150203	2.25824	1.82332
CB076_HUMAN|Q3KRA6	CB076_HUMAN|Q3KRA6_M1	UPF0538 protein C2orf76	C2orf76	combo-UBE2Woe	-Inf	NA	0	NA	Inf
CB076_HUMAN|Q3KRA6	CB076_HUMAN|Q3KRA6_M1	UPF0538 protein C2orf76	C2orf76	bort-ctrl	NA	NA	NA	NA	NA
CB076_HUMAN|Q3KRA6	CB076_HUMAN|Q3KRA6_M1	UPF0538 protein C2orf76	C2orf76	UBE2Woe-bort	Inf	NA	0	NA	Inf
CB076_HUMAN|Q3KRA6	CB076_HUMAN|Q3KRA6_M1	UPF0538 protein C2orf76	C2orf76	UBE2Woe-ctrl	Inf	NA	0	NA	Inf
CB076_HUMAN|Q3KRA6	CB076_HUMAN|Q3KRA6_M1	UPF0538 protein C2orf76	C2orf76	combo-bort	NA	NA	NA	NA	NA
CB076_HUMAN|Q3KRA6	CB076_HUMAN|Q3KRA6_M1	UPF0538 protein C2orf76	C2orf76	combo-ctrl	NA	NA	NA	NA	NA
CC126_HUMAN|Q96EE4	CC126_HUMAN|Q96EE4_M1	Coiled-coil domain-containing protein 126	CCDC126	UBE2Woe-ctrl	1.3168	0.150746	0.214363	0.821755	0.66885
CC126_HUMAN|Q96EE4	CC126_HUMAN|Q96EE4_M1	Coiled-coil domain-containing protein 126	CCDC126	combo-UBE2Woe	0.865039	0.308635	0.533097	0.510555	0.273194
CC126_HUMAN|Q96EE4	CC126_HUMAN|Q96EE4_M1	Coiled-coil domain-containing protein 126	CCDC126	combo-ctrl	2.18184	0.0424196	0.0693309	1.37243	1.15907
CC126_HUMAN|Q96EE4	CC126_HUMAN|Q96EE4_M1	Coiled-coil domain-containing protein 126	CCDC126	bort-ctrl	0.578154	0.479565	0.686257	0.319152	0.163513
CC126_HUMAN|Q96EE4	CC126_HUMAN|Q96EE4_M1	Coiled-coil domain-containing protein 126	CCDC126	UBE2Woe-bort	0.73865	0.37602	0.498214	0.424789	0.302584
CC126_HUMAN|Q96EE4	CC126_HUMAN|Q96EE4_M1	Coiled-coil domain-containing protein 126	CCDC126	combo-bort	1.60369	0.0968439	0.143085	1.01393	0.844407
CCNA2_HUMAN|P20248	CCNA2_HUMAN|P20248_M1	Cyclin-A2	CCNA2	combo-ctrl	Inf	NA	0	NA	Inf
CCNA2_HUMAN|P20248	CCNA2_HUMAN|P20248_M1	Cyclin-A2	CCNA2	combo-UBE2Woe	0.142761	0.47365	0.686783	0.324543	0.16318
CCNA2_HUMAN|P20248	CCNA2_HUMAN|P20248_M1	Cyclin-A2	CCNA2	UBE2Woe-bort	5.81195	0.00117877	0.00776105	2.92857	2.11008
CCNA2_HUMAN|P20248	CCNA2_HUMAN|P20248_M1	Cyclin-A2	CCNA2	combo-bort	5.95471	0.00112302	0.00800765	2.94961	2.09649
CCNA2_HUMAN|P20248	CCNA2_HUMAN|P20248_M1	Cyclin-A2	CCNA2	bort-ctrl	Inf	NA	0	NA	Inf
CCNA2_HUMAN|P20248	CCNA2_HUMAN|P20248_M1	Cyclin-A2	CCNA2	UBE2Woe-ctrl	Inf	NA	0	NA	Inf
CCSAP_HUMAN|Q6IQ19	CCSAP_HUMAN|Q6IQ19_M1	Centriole, cilia and spindle-associated protein	CCSAP	combo-UBE2Woe	0.945429	0.119533	0.367198	0.922511	0.4351
CCSAP_HUMAN|Q6IQ19	CCSAP_HUMAN|Q6IQ19_M1	Centriole, cilia and spindle-associated protein	CCSAP	UBE2Woe-bort	Inf	NA	0	NA	Inf
CCSAP_HUMAN|Q6IQ19	CCSAP_HUMAN|Q6IQ19_M1	Centriole, cilia and spindle-associated protein	CCSAP	combo-ctrl	Inf	NA	0	NA	Inf
CCSAP_HUMAN|Q6IQ19	CCSAP_HUMAN|Q6IQ19_M1	Centriole, cilia and spindle-associated protein	CCSAP	bort-ctrl	NA	NA	NA	NA	NA
CCSAP_HUMAN|Q6IQ19	CCSAP_HUMAN|Q6IQ19_M1	Centriole, cilia and spindle-associated protein	CCSAP	UBE2Woe-ctrl	Inf	NA	0	NA	Inf
CCSAP_HUMAN|Q6IQ19	CCSAP_HUMAN|Q6IQ19_M1	Centriole, cilia and spindle-associated protein	CCSAP	combo-bort	Inf	NA	0	NA	Inf
CCZ1B_HUMAN|P86790	CCZ1B_HUMAN|P86790_M1	Vacuolar fusion protein CCZ1 homolog B	CCZ1B	UBE2Woe-ctrl	-0.11516	0.771543	0.797262	0.11264	0.0983992
CCZ1B_HUMAN|P86790	CCZ1B_HUMAN|P86790_M1	Vacuolar fusion protein CCZ1 homolog B	CCZ1B	combo-UBE2Woe	0.879509	0.0765767	0.329424	1.1159	0.482245
CCZ1B_HUMAN|P86790	CCZ1B_HUMAN|P86790_M1	Vacuolar fusion protein CCZ1 homolog B	CCZ1B	bort-ctrl	0.157433	0.692866	0.820843	0.159351	0.0857399
CCZ1B_HUMAN|P86790	CCZ1B_HUMAN|P86790_M1	Vacuolar fusion protein CCZ1 homolog B	CCZ1B	combo-ctrl	0.764349	0.10818	0.154099	0.965854	0.812199
CCZ1B_HUMAN|P86790	CCZ1B_HUMAN|P86790_M1	Vacuolar fusion protein CCZ1 homolog B	CCZ1B	UBE2Woe-bort	-0.272593	0.502855	0.622766	0.298557	0.205675
CCZ1B_HUMAN|P86790	CCZ1B_HUMAN|P86790_M1	Vacuolar fusion protein CCZ1 homolog B	CCZ1B	combo-bort	0.606916	0.176875	0.243761	0.752333	0.613036
CD63_HUMAN|P08962	CD63_HUMAN|P08962_M1	CD63 antigen	CD63	UBE2Woe-bort	1.91122	0.00383246	0.0141551	2.41652	1.84909
CD63_HUMAN|P08962	CD63_HUMAN|P08962_M1	CD63 antigen	CD63	combo-UBE2Woe	0.0681503	0.840498	0.899797	0.0754632	0.0458556
CD63_HUMAN|P08962	CD63_HUMAN|P08962_M1	CD63 antigen	CD63	combo-ctrl	1.41987	0.0110468	0.024693	1.95676	1.60743
CD63_HUMAN|P08962	CD63_HUMAN|P08962_M1	CD63 antigen	CD63	combo-bort	1.97937	0.00336913	0.0134082	2.47248	1.87263
CD63_HUMAN|P08962	CD63_HUMAN|P08962_M1	CD63 antigen	CD63	UBE2Woe-ctrl	1.35172	0.0130685	0.0316504	1.88377	1.49962
CD63_HUMAN|P08962	CD63_HUMAN|P08962_M1	CD63 antigen	CD63	bort-ctrl	-0.559506	0.152732	0.398549	0.816071	0.399518
CD81_HUMAN|P60033	CD81_HUMAN|P60033_M1	CD81 antigen	CD81	combo-bort	3.68967	0.0261954	0.0472094	1.58177	1.32597
CD81_HUMAN|P60033	CD81_HUMAN|P60033_M1	CD81 antigen	CD81	UBE2Woe-bort	2.17652	0.0941265	0.16295	1.02629	0.787945
CD81_HUMAN|P60033	CD81_HUMAN|P60033_M1	CD81 antigen	CD81	combo-UBE2Woe	1.51315	0.191011	0.426965	0.718942	0.369607
CD81_HUMAN|P60033	CD81_HUMAN|P60033_M1	CD81 antigen	CD81	combo-ctrl	4.33136	0.0292723	0.0504776	1.53354	1.2969
CD81_HUMAN|P60033	CD81_HUMAN|P60033_M1	CD81 antigen	CD81	UBE2Woe-ctrl	2.81822	0.0832864	0.131878	1.07943	0.879828
CD81_HUMAN|P60033	CD81_HUMAN|P60033_M1	CD81 antigen	CD81	bort-ctrl	0.641692	0.601019	0.782459	0.221112	0.106538
CDC45_HUMAN|O75419	CDC45_HUMAN|O75419_M1	Cell division control protein 45 homolog	CDC45	combo-bort	3.04809	0.00266058	0.0111902	2.57502	1.95116
CDC45_HUMAN|O75419	CDC45_HUMAN|O75419_M1	Cell division control protein 45 homolog	CDC45	combo-ctrl	6.19737	0.000173549	0.00357853	3.76058	2.4463
CDC45_HUMAN|O75419	CDC45_HUMAN|O75419_M1	Cell division control protein 45 homolog	CDC45	UBE2Woe-bort	-0.776636	0.165624	0.258888	0.780877	0.586889
CDC45_HUMAN|O75419	CDC45_HUMAN|O75419_M1	Cell division control protein 45 homolog	CDC45	UBE2Woe-ctrl	2.37265	0.00663591	0.0190475	2.1781	1.72016
CDC45_HUMAN|O75419	CDC45_HUMAN|O75419_M1	Cell division control protein 45 homolog	CDC45	bort-ctrl	3.14928	0.00235538	0.0855891	2.62794	1.06758
CDC45_HUMAN|O75419	CDC45_HUMAN|O75419_M1	Cell division control protein 45 homolog	CDC45	combo-UBE2Woe	3.82472	0.00112985	0.0372938	2.94698	1.42836
CDX2_HUMAN|Q99626	CDX2_HUMAN|Q99626_M1	Homeobox protein CDX-2	CDX2	UBE2Woe-ctrl	5.03211	0.00200162	0.0113152	2.69862	1.94634
CDX2_HUMAN|Q99626	CDX2_HUMAN|Q99626_M1	Homeobox protein CDX-2	CDX2	bort-ctrl	-Inf	NA	0	NA	Inf
CDX2_HUMAN|Q99626	CDX2_HUMAN|Q99626_M1	Homeobox protein CDX-2	CDX2	combo-ctrl	4.8898	0.00217719	0.00894412	2.6621	2.04846
CDX2_HUMAN|Q99626	CDX2_HUMAN|Q99626_M1	Homeobox protein CDX-2	CDX2	combo-bort	Inf	NA	0	NA	Inf
CDX2_HUMAN|Q99626	CDX2_HUMAN|Q99626_M1	Homeobox protein CDX-2	CDX2	combo-UBE2Woe	-0.142306	0.791552	0.884676	0.101521	0.0532159
CDX2_HUMAN|Q99626	CDX2_HUMAN|Q99626_M1	Homeobox protein CDX-2	CDX2	UBE2Woe-bort	Inf	NA	0	NA	Inf
CE024_HUMAN|Q7Z6I8	CE024_HUMAN|Q7Z6I8_M1	UPF0461 protein C5orf24	C5orf24	UBE2Woe-bort	3.30055	0.0795503	0.140743	1.09936	0.851574
CE024_HUMAN|Q7Z6I8	CE024_HUMAN|Q7Z6I8_M1	UPF0461 protein C5orf24	C5orf24	combo-bort	2.64109	0.116672	0.16933	0.933032	0.771266
CE024_HUMAN|Q7Z6I8	CE024_HUMAN|Q7Z6I8_M1	UPF0461 protein C5orf24	C5orf24	UBE2Woe-ctrl	Inf	NA	0	NA	Inf
CE024_HUMAN|Q7Z6I8	CE024_HUMAN|Q7Z6I8_M1	UPF0461 protein C5orf24	C5orf24	combo-ctrl	Inf	NA	0	NA	Inf
CE024_HUMAN|Q7Z6I8	CE024_HUMAN|Q7Z6I8_M1	UPF0461 protein C5orf24	C5orf24	combo-UBE2Woe	-0.659459	0.500704	0.70858	0.300419	0.149611
CE024_HUMAN|Q7Z6I8	CE024_HUMAN|Q7Z6I8_M1	UPF0461 protein C5orf24	C5orf24	bort-ctrl	Inf	NA	0	NA	Inf
CENPW_HUMAN|Q5EE01	CENPW_HUMAN|Q5EE01_M1	Centromere protein W	CENPW	bort-ctrl	NA	NA	NA	NA	NA
CENPW_HUMAN|Q5EE01	CENPW_HUMAN|Q5EE01_M1	Centromere protein W	CENPW	UBE2Woe-ctrl	Inf	NA	0	NA	Inf
CENPW_HUMAN|Q5EE01	CENPW_HUMAN|Q5EE01_M1	Centromere protein W	CENPW	UBE2Woe-bort	Inf	NA	0	NA	Inf
CENPW_HUMAN|Q5EE01	CENPW_HUMAN|Q5EE01_M1	Centromere protein W	CENPW	combo-ctrl	Inf	NA	0	NA	Inf
CENPW_HUMAN|Q5EE01	CENPW_HUMAN|Q5EE01_M1	Centromere protein W	CENPW	combo-UBE2Woe	-0.189873	0.713577	0.856292	0.146559	0.0673779
CENPW_HUMAN|Q5EE01	CENPW_HUMAN|Q5EE01_M1	Centromere protein W	CENPW	combo-bort	Inf	NA	0	NA	Inf
CKP2L_HUMAN|Q8IYA6	CKP2L_HUMAN|Q8IYA6_M1	Cytoskeleton-associated protein 2-like	CKAP2L	UBE2Woe-ctrl	Inf	NA	0	NA	Inf
CKP2L_HUMAN|Q8IYA6	CKP2L_HUMAN|Q8IYA6_M1	Cytoskeleton-associated protein 2-like	CKAP2L	combo-UBE2Woe	-0.054779	0.939891	0.969661	0.0269227	0.0133801
CKP2L_HUMAN|Q8IYA6	CKP2L_HUMAN|Q8IYA6_M1	Cytoskeleton-associated protein 2-like	CKAP2L	combo-ctrl	Inf	NA	0	NA	Inf
CKP2L_HUMAN|Q8IYA6	CKP2L_HUMAN|Q8IYA6_M1	Cytoskeleton-associated protein 2-like	CKAP2L	UBE2Woe-bort	Inf	NA	0	NA	Inf
CKP2L_HUMAN|Q8IYA6	CKP2L_HUMAN|Q8IYA6_M1	Cytoskeleton-associated protein 2-like	CKAP2L	combo-bort	Inf	NA	0	NA	Inf
CKP2L_HUMAN|Q8IYA6	CKP2L_HUMAN|Q8IYA6_M1	Cytoskeleton-associated protein 2-like	CKAP2L	bort-ctrl	NA	NA	NA	NA	NA
CLH1_HUMAN|Q00610	CLH1_HUMAN|Q00610_M1	Clathrin heavy chain 1	CLTC	combo-UBE2Woe	-0.154542	0.763321	0.878976	0.117293	0.0560229
CLH1_HUMAN|Q00610	CLH1_HUMAN|Q00610_M1	Clathrin heavy chain 1	CLTC	bort-ctrl	NA	NA	NA	NA	NA
CLH1_HUMAN|Q00610	CLH1_HUMAN|Q00610_M1	Clathrin heavy chain 1	CLTC	UBE2Woe-ctrl	Inf	NA	0	NA	Inf
CLH1_HUMAN|Q00610	CLH1_HUMAN|Q00610_M1	Clathrin heavy chain 1	CLTC	combo-bort	Inf	NA	0	NA	Inf
CLH1_HUMAN|Q00610	CLH1_HUMAN|Q00610_M1	Clathrin heavy chain 1	CLTC	UBE2Woe-bort	Inf	NA	0	NA	Inf
CLH1_HUMAN|Q00610	CLH1_HUMAN|Q00610_M1	Clathrin heavy chain 1	CLTC	combo-ctrl	Inf	NA	0	NA	Inf
CLPP_HUMAN|Q16740	CLPP_HUMAN|Q16740_M1	ATP-dependent Clp protease proteolytic subunit, mitochondrial	CLPP	combo-ctrl	2.75368	0.0152529	0.0313302	1.81665	1.50404
CLPP_HUMAN|Q16740	CLPP_HUMAN|Q16740_M1	ATP-dependent Clp protease proteolytic subunit, mitochondrial	CLPP	UBE2Woe-ctrl	1.98116	0.0429643	0.0774357	1.36689	1.11106
CLPP_HUMAN|Q16740	CLPP_HUMAN|Q16740_M1	ATP-dependent Clp protease proteolytic subunit, mitochondrial	CLPP	combo-bort	1.70233	0.0657338	0.104664	1.18221	0.980205
CLPP_HUMAN|Q16740	CLPP_HUMAN|Q16740_M1	ATP-dependent Clp protease proteolytic subunit, mitochondrial	CLPP	UBE2Woe-bort	0.92981	0.241557	0.352595	0.616981	0.452724
CLPP_HUMAN|Q16740	CLPP_HUMAN|Q16740_M1	ATP-dependent Clp protease proteolytic subunit, mitochondrial	CLPP	bort-ctrl	1.05135	0.19538	0.421287	0.709121	0.375422
CLPP_HUMAN|Q16740	CLPP_HUMAN|Q16740_M1	ATP-dependent Clp protease proteolytic subunit, mitochondrial	CLPP	combo-UBE2Woe	0.772517	0.317495	0.540216	0.498263	0.267433
CNBP_HUMAN|P62633	CNBP_HUMAN|P62633_M1	Cellular nucleic acid-binding protein	CNBP	combo-ctrl	NA	NA	NA	NA	NA
CNBP_HUMAN|P62633	CNBP_HUMAN|P62633_M1	Cellular nucleic acid-binding protein	CNBP	bort-ctrl	NA	NA	NA	NA	NA
CNBP_HUMAN|P62633	CNBP_HUMAN|P62633_M1	Cellular nucleic acid-binding protein	CNBP	combo-UBE2Woe	-Inf	NA	0	NA	Inf
CNBP_HUMAN|P62633	CNBP_HUMAN|P62633_M1	Cellular nucleic acid-binding protein	CNBP	combo-bort	NA	NA	NA	NA	NA
CNBP_HUMAN|P62633	CNBP_HUMAN|P62633_M1	Cellular nucleic acid-binding protein	CNBP	UBE2Woe-ctrl	Inf	NA	0	NA	Inf
CNBP_HUMAN|P62633	CNBP_HUMAN|P62633_M1	Cellular nucleic acid-binding protein	CNBP	UBE2Woe-bort	Inf	NA	0	NA	Inf
CND2_HUMAN|Q15003	CND2_HUMAN|Q15003_M1	Condensin complex subunit 2	NCAPH	combo-UBE2Woe	0.016588	0.983801	0.988135	0.00709289	0.0051839
CND2_HUMAN|Q15003	CND2_HUMAN|Q15003_M1	Condensin complex subunit 2	NCAPH	combo-bort	Inf	NA	0	NA	Inf
CND2_HUMAN|Q15003	CND2_HUMAN|Q15003_M1	Condensin complex subunit 2	NCAPH	UBE2Woe-ctrl	Inf	NA	0	NA	Inf
CND2_HUMAN|Q15003	CND2_HUMAN|Q15003_M1	Condensin complex subunit 2	NCAPH	UBE2Woe-bort	Inf	NA	0	NA	Inf
CND2_HUMAN|Q15003	CND2_HUMAN|Q15003_M1	Condensin complex subunit 2	NCAPH	combo-ctrl	Inf	NA	0	NA	Inf
CND2_HUMAN|Q15003	CND2_HUMAN|Q15003_M1	Condensin complex subunit 2	NCAPH	bort-ctrl	NA	NA	NA	NA	NA
CNT3B_HUMAN|Q96NU0	CNT3B_HUMAN|Q96NU0_M1	Contactin-associated protein-like 3B	CNTNAP3B	combo-ctrl	-Inf	NA	0	NA	Inf
CNT3B_HUMAN|Q96NU0	CNT3B_HUMAN|Q96NU0_M1	Contactin-associated protein-like 3B	CNTNAP3B	combo-bort	-Inf	NA	0	NA	Inf
CNT3B_HUMAN|Q96NU0	CNT3B_HUMAN|Q96NU0_M1	Contactin-associated protein-like 3B	CNTNAP3B	UBE2Woe-ctrl	-0.469161	0.857864	0.857864	0.0665817	0.0665817
CNT3B_HUMAN|Q96NU0	CNT3B_HUMAN|Q96NU0_M1	Contactin-associated protein-like 3B	CNTNAP3B	bort-ctrl	0.681626	0.752444	0.85773	0.123526	0.0666494
CNT3B_HUMAN|Q96NU0	CNT3B_HUMAN|Q96NU0_M1	Contactin-associated protein-like 3B	CNTNAP3B	combo-UBE2Woe	-Inf	NA	0	NA	Inf
CNT3B_HUMAN|Q96NU0	CNT3B_HUMAN|Q96NU0_M1	Contactin-associated protein-like 3B	CNTNAP3B	UBE2Woe-bort	-1.15079	0.667788	0.767956	0.175362	0.114664
COE3_HUMAN|Q9H4W6	COE3_HUMAN|Q9H4W6_M1	Transcription factor COE3	EBF3	UBE2Woe-bort	Inf	NA	0	NA	Inf
COE3_HUMAN|Q9H4W6	COE3_HUMAN|Q9H4W6_M1	Transcription factor COE3	EBF3	combo-ctrl	Inf	NA	0	NA	Inf
COE3_HUMAN|Q9H4W6	COE3_HUMAN|Q9H4W6_M1	Transcription factor COE3	EBF3	bort-ctrl	NA	NA	NA	NA	NA
COE3_HUMAN|Q9H4W6	COE3_HUMAN|Q9H4W6_M1	Transcription factor COE3	EBF3	combo-UBE2Woe	-0.690386	0.391745	0.601713	0.406996	0.220611
COE3_HUMAN|Q9H4W6	COE3_HUMAN|Q9H4W6_M1	Transcription factor COE3	EBF3	combo-bort	Inf	NA	0	NA	Inf
COE3_HUMAN|Q9H4W6	COE3_HUMAN|Q9H4W6_M1	Transcription factor COE3	EBF3	UBE2Woe-ctrl	Inf	NA	0	NA	Inf
COX6C_HUMAN|P09669	COX6C_HUMAN|P09669_M1	Cytochrome c oxidase subunit 6C	COX6C	combo-bort	1.81065	0.0138654	0.0299201	1.85807	1.52404
COX6C_HUMAN|P09669	COX6C_HUMAN|P09669_M1	Cytochrome c oxidase subunit 6C	COX6C	UBE2Woe-ctrl	2.61807	0.00376427	0.0137942	2.42432	1.8603
COX6C_HUMAN|P09669	COX6C_HUMAN|P09669_M1	Cytochrome c oxidase subunit 6C	COX6C	combo-UBE2Woe	1.55245	0.023003	0.173598	1.63822	0.760455
COX6C_HUMAN|P09669	COX6C_HUMAN|P09669_M1	Cytochrome c oxidase subunit 6C	COX6C	bort-ctrl	2.35988	0.00549162	0.0855891	2.2603	1.06758
COX6C_HUMAN|P09669	COX6C_HUMAN|P09669_M1	Cytochrome c oxidase subunit 6C	COX6C	UBE2Woe-bort	0.258193	0.582822	0.689958	0.234464	0.161177
COX6C_HUMAN|P09669	COX6C_HUMAN|P09669_M1	Cytochrome c oxidase subunit 6C	COX6C	combo-ctrl	4.17052	0.000647916	0.00468968	3.18848	2.32886
COX7C_HUMAN|P15954	COX7C_HUMAN|P15954_M1	Cytochrome c oxidase subunit 7C, mitochondrial	COX7C	UBE2Woe-ctrl	2.49284	0.00306173	0.0133376	2.51403	1.87492
COX7C_HUMAN|P15954	COX7C_HUMAN|P15954_M1	Cytochrome c oxidase subunit 7C, mitochondrial	COX7C	combo-bort	1.41676	0.0220214	0.0415115	1.65716	1.38183
COX7C_HUMAN|P15954	COX7C_HUMAN|P15954_M1	Cytochrome c oxidase subunit 7C, mitochondrial	COX7C	combo-UBE2Woe	-1.58555	0.0152181	0.133451	1.81764	0.874678
COX7C_HUMAN|P15954	COX7C_HUMAN|P15954_M1	Cytochrome c oxidase subunit 7C, mitochondrial	COX7C	combo-ctrl	0.907289	0.0803249	0.118538	1.09515	0.926143
COX7C_HUMAN|P15954	COX7C_HUMAN|P15954_M1	Cytochrome c oxidase subunit 7C, mitochondrial	COX7C	bort-ctrl	-0.509475	0.261004	0.473121	0.583353	0.325028
COX7C_HUMAN|P15954	COX7C_HUMAN|P15954_M1	Cytochrome c oxidase subunit 7C, mitochondrial	COX7C	UBE2Woe-bort	3.00231	0.00152501	0.00861726	2.81673	2.06463
COX8A_HUMAN|P10176	COX8A_HUMAN|P10176_M1	Cytochrome c oxidase subunit 8A, mitochondrial	COX8A	UBE2Woe-bort	3.92097	0.000961619	0.00736552	3.017	2.1328
COX8A_HUMAN|P10176	COX8A_HUMAN|P10176_M1	Cytochrome c oxidase subunit 8A, mitochondrial	COX8A	UBE2Woe-ctrl	3.31164	0.00182771	0.010896	2.73809	1.96273
COX8A_HUMAN|P10176	COX8A_HUMAN|P10176_M1	Cytochrome c oxidase subunit 8A, mitochondrial	COX8A	combo-bort	3.05864	0.00246257	0.0111902	2.60861	1.95116
COX8A_HUMAN|P10176	COX8A_HUMAN|P10176_M1	Cytochrome c oxidase subunit 8A, mitochondrial	COX8A	combo-ctrl	2.44931	0.00556573	0.0150203	2.25448	1.82332
COX8A_HUMAN|P10176	COX8A_HUMAN|P10176_M1	Cytochrome c oxidase subunit 8A, mitochondrial	COX8A	bort-ctrl	-0.609327	0.247824	0.463819	0.605857	0.333651
COX8A_HUMAN|P10176	COX8A_HUMAN|P10176_M1	Cytochrome c oxidase subunit 8A, mitochondrial	COX8A	combo-UBE2Woe	-0.862332	0.128288	0.367198	0.891815	0.4351
CX6A1_HUMAN|P12074	CX6A1_HUMAN|P12074_M1	Cytochrome c oxidase subunit 6A1, mitochondrial	COX6A1	UBE2Woe-bort	Inf	NA	0	NA	Inf
CX6A1_HUMAN|P12074	CX6A1_HUMAN|P12074_M1	Cytochrome c oxidase subunit 6A1, mitochondrial	COX6A1	combo-UBE2Woe	0.372895	0.637345	0.802843	0.195625	0.0953692
CX6A1_HUMAN|P12074	CX6A1_HUMAN|P12074_M1	Cytochrome c oxidase subunit 6A1, mitochondrial	COX6A1	bort-ctrl	NA	NA	NA	NA	NA
CX6A1_HUMAN|P12074	CX6A1_HUMAN|P12074_M1	Cytochrome c oxidase subunit 6A1, mitochondrial	COX6A1	combo-ctrl	Inf	NA	0	NA	Inf
CX6A1_HUMAN|P12074	CX6A1_HUMAN|P12074_M1	Cytochrome c oxidase subunit 6A1, mitochondrial	COX6A1	UBE2Woe-ctrl	Inf	NA	0	NA	Inf
CX6A1_HUMAN|P12074	CX6A1_HUMAN|P12074_M1	Cytochrome c oxidase subunit 6A1, mitochondrial	COX6A1	combo-bort	Inf	NA	0	NA	Inf
CXA1_HUMAN|P17302	CXA1_HUMAN|P17302_M1	Gap junction alpha-1 protein	GJA1	UBE2Woe-bort	3.04408	0.0350467	0.0709482	1.45535	1.14906
CXA1_HUMAN|P17302	CXA1_HUMAN|P17302_M1	Gap junction alpha-1 protein	GJA1	combo-ctrl	Inf	NA	0	NA	Inf
CXA1_HUMAN|P17302	CXA1_HUMAN|P17302_M1	Gap junction alpha-1 protein	GJA1	combo-UBE2Woe	1.97874	0.0536892	0.286733	1.27011	0.542523
CXA1_HUMAN|P17302	CXA1_HUMAN|P17302_M1	Gap junction alpha-1 protein	GJA1	UBE2Woe-ctrl	Inf	NA	0	NA	Inf
CXA1_HUMAN|P17302	CXA1_HUMAN|P17302_M1	Gap junction alpha-1 protein	GJA1	combo-bort	5.02282	0.0133117	0.0291859	1.87577	1.53483
CXA1_HUMAN|P17302	CXA1_HUMAN|P17302_M1	Gap junction alpha-1 protein	GJA1	bort-ctrl	Inf	NA	0	NA	Inf
DCTP1_HUMAN|Q9H773	DCTP1_HUMAN|Q9H773_M1	dCTP pyrophosphatase 1	DCTPP1	UBE2Woe-bort	-2.00109	0.0244894	0.0589341	1.61102	1.22963
DCTP1_HUMAN|Q9H773	DCTP1_HUMAN|Q9H773_M1	dCTP pyrophosphatase 1	DCTPP1	UBE2Woe-ctrl	-0.313353	0.61101	0.648675	0.213951	0.187973
DCTP1_HUMAN|Q9H773	DCTP1_HUMAN|Q9H773_M1	dCTP pyrophosphatase 1	DCTPP1	bort-ctrl	1.68774	0.0412546	0.237037	1.38453	0.625185
DCTP1_HUMAN|Q9H773	DCTP1_HUMAN|Q9H773_M1	dCTP pyrophosphatase 1	DCTPP1	combo-UBE2Woe	2.75081	0.00842244	0.101415	2.07456	0.993896
DCTP1_HUMAN|Q9H773	DCTP1_HUMAN|Q9H773_M1	dCTP pyrophosphatase 1	DCTPP1	combo-bort	0.749718	0.25788	0.322842	0.588582	0.49101
DCTP1_HUMAN|Q9H773	DCTP1_HUMAN|Q9H773_M1	dCTP pyrophosphatase 1	DCTPP1	combo-ctrl	2.43746	0.0127926	0.0276229	1.89304	1.55873
DDX31_HUMAN|Q9H8H2	DDX31_HUMAN|Q9H8H2_M1	Probable ATP-dependent RNA helicase DDX31	DDX31	UBE2Woe-bort	Inf	NA	0	NA	Inf
DDX31_HUMAN|Q9H8H2	DDX31_HUMAN|Q9H8H2_M1	Probable ATP-dependent RNA helicase DDX31	DDX31	bort-ctrl	NA	NA	NA	NA	NA
DDX31_HUMAN|Q9H8H2	DDX31_HUMAN|Q9H8H2_M1	Probable ATP-dependent RNA helicase DDX31	DDX31	combo-ctrl	Inf	NA	0	NA	Inf
DDX31_HUMAN|Q9H8H2	DDX31_HUMAN|Q9H8H2_M1	Probable ATP-dependent RNA helicase DDX31	DDX31	UBE2Woe-ctrl	Inf	NA	0	NA	Inf
DDX31_HUMAN|Q9H8H2	DDX31_HUMAN|Q9H8H2_M1	Probable ATP-dependent RNA helicase DDX31	DDX31	combo-bort	Inf	NA	0	NA	Inf
DDX31_HUMAN|Q9H8H2	DDX31_HUMAN|Q9H8H2_M1	Probable ATP-dependent RNA helicase DDX31	DDX31	combo-UBE2Woe	-1.31769	0.0612924	0.297334	1.21259	0.526756
DERL2_HUMAN|Q9GZP9	DERL2_HUMAN|Q9GZP9_M1	Derlin-2	DERL2	bort-ctrl	NA	NA	NA	NA	NA
DERL2_HUMAN|Q9GZP9	DERL2_HUMAN|Q9GZP9_M1	Derlin-2	DERL2	combo-ctrl	Inf	NA	0	NA	Inf
DERL2_HUMAN|Q9GZP9	DERL2_HUMAN|Q9GZP9_M1	Derlin-2	DERL2	UBE2Woe-ctrl	Inf	NA	0	NA	Inf
DERL2_HUMAN|Q9GZP9	DERL2_HUMAN|Q9GZP9_M1	Derlin-2	DERL2	combo-bort	Inf	NA	0	NA	Inf
DERL2_HUMAN|Q9GZP9	DERL2_HUMAN|Q9GZP9_M1	Derlin-2	DERL2	combo-UBE2Woe	1.20023	NA	NA	NA	NA
DERL2_HUMAN|Q9GZP9	DERL2_HUMAN|Q9GZP9_M1	Derlin-2	DERL2	UBE2Woe-bort	Inf	NA	0	NA	Inf
DHRSX_HUMAN|Q8N5I4	DHRSX_HUMAN|Q8N5I4_M1	Dehydrogenase/reductase SDR family member on chromosome X	DHRSX	UBE2Woe-bort	3.95582	0.00135612	0.0083975	2.8677	2.07585
DHRSX_HUMAN|Q8N5I4	DHRSX_HUMAN|Q8N5I4_M1	Dehydrogenase/reductase SDR family member on chromosome X	DHRSX	combo-UBE2Woe	-0.924992	0.136582	0.367198	0.864608	0.4351
DHRSX_HUMAN|Q8N5I4	DHRSX_HUMAN|Q8N5I4_M1	Dehydrogenase/reductase SDR family member on chromosome X	DHRSX	bort-ctrl	-1.22716	0.069237	0.308216	1.15966	0.511144
DHRSX_HUMAN|Q8N5I4	DHRSX_HUMAN|Q8N5I4_M1	Dehydrogenase/reductase SDR family member on chromosome X	DHRSX	UBE2Woe-ctrl	2.72866	0.00538627	0.0170382	2.26871	1.76858
DHRSX_HUMAN|Q8N5I4	DHRSX_HUMAN|Q8N5I4_M1	Dehydrogenase/reductase SDR family member on chromosome X	DHRSX	combo-bort	3.03083	0.00367452	0.0140145	2.4348	1.85342
DHRSX_HUMAN|Q8N5I4	DHRSX_HUMAN|Q8N5I4_M1	Dehydrogenase/reductase SDR family member on chromosome X	DHRSX	combo-ctrl	1.80366	0.0222657	0.0416256	1.65236	1.38064
DMKN_HUMAN|Q6E0U4-8	DMKN_HUMAN|Q6E0U4-8_M1	Dermokine (isoform 8)	DMKN	bort-ctrl	NA	NA	NA	NA	NA
DMKN_HUMAN|Q6E0U4-8	DMKN_HUMAN|Q6E0U4-8_M1	Dermokine (isoform 8)	DMKN	combo-bort	Inf	NA	0	NA	Inf
DMKN_HUMAN|Q6E0U4-8	DMKN_HUMAN|Q6E0U4-8_M1	Dermokine (isoform 8)	DMKN	combo-UBE2Woe	-3.04663	NA	NA	NA	NA
DMKN_HUMAN|Q6E0U4-8	DMKN_HUMAN|Q6E0U4-8_M1	Dermokine (isoform 8)	DMKN	UBE2Woe-ctrl	Inf	NA	0	NA	Inf
DMKN_HUMAN|Q6E0U4-8	DMKN_HUMAN|Q6E0U4-8_M1	Dermokine (isoform 8)	DMKN	combo-ctrl	Inf	NA	0	NA	Inf
DMKN_HUMAN|Q6E0U4-8	DMKN_HUMAN|Q6E0U4-8_M1	Dermokine (isoform 8)	DMKN	UBE2Woe-bort	Inf	NA	0	NA	Inf
DNJC3_HUMAN|Q13217	DNJC3_HUMAN|Q13217_M1	DnaJ homolog subfamily C member 3	DNAJC3	UBE2Woe-bort	Inf	NA	0	NA	Inf
DNJC3_HUMAN|Q13217	DNJC3_HUMAN|Q13217_M1	DnaJ homolog subfamily C member 3	DNAJC3	UBE2Woe-ctrl	Inf	NA	0	NA	Inf
DNJC3_HUMAN|Q13217	DNJC3_HUMAN|Q13217_M1	DnaJ homolog subfamily C member 3	DNAJC3	combo-bort	Inf	NA	0	NA	Inf
DNJC3_HUMAN|Q13217	DNJC3_HUMAN|Q13217_M1	DnaJ homolog subfamily C member 3	DNAJC3	bort-ctrl	NA	NA	NA	NA	NA
DNJC3_HUMAN|Q13217	DNJC3_HUMAN|Q13217_M1	DnaJ homolog subfamily C member 3	DNAJC3	combo-UBE2Woe	1.12322	0.373808	0.583756	0.427351	0.233769
DNJC3_HUMAN|Q13217	DNJC3_HUMAN|Q13217_M1	DnaJ homolog subfamily C member 3	DNAJC3	combo-ctrl	Inf	NA	0	NA	Inf
DYR_HUMAN|P00374	DYR_HUMAN|P00374_M1	Dihydrofolate reductase	DHFR	combo-bort	4.19197	0.00958949	0.0241229	2.0182	1.61757
DYR_HUMAN|P00374	DYR_HUMAN|P00374_M1	Dihydrofolate reductase	DHFR	combo-UBE2Woe	1.05059	0.234006	0.455724	0.630773	0.341298
DYR_HUMAN|P00374	DYR_HUMAN|P00374_M1	Dihydrofolate reductase	DHFR	bort-ctrl	Inf	NA	0	NA	Inf
DYR_HUMAN|P00374	DYR_HUMAN|P00374_M1	Dihydrofolate reductase	DHFR	UBE2Woe-bort	3.14138	0.0212049	0.0541904	1.67356	1.26608
DYR_HUMAN|P00374	DYR_HUMAN|P00374_M1	Dihydrofolate reductase	DHFR	UBE2Woe-ctrl	Inf	NA	0	NA	Inf
DYR_HUMAN|P00374	DYR_HUMAN|P00374_M1	Dihydrofolate reductase	DHFR	combo-ctrl	Inf	NA	0	NA	Inf
E2AK1_HUMAN|Q9BQI3	E2AK1_HUMAN|Q9BQI3_M1	Eukaryotic translation initiation factor 2-alpha kinase 1	EIF2AK1	combo-bort	5.18323	0.00223999	0.0111902	2.64975	1.95116
E2AK1_HUMAN|Q9BQI3	E2AK1_HUMAN|Q9BQI3_M1	Eukaryotic translation initiation factor 2-alpha kinase 1	EIF2AK1	combo-UBE2Woe	0.201467	0.421058	0.623384	0.375658	0.205244
E2AK1_HUMAN|Q9BQI3	E2AK1_HUMAN|Q9BQI3_M1	Eukaryotic translation initiation factor 2-alpha kinase 1	EIF2AK1	UBE2Woe-ctrl	3.5023	0.00488662	0.0161154	2.31099	1.79276
E2AK1_HUMAN|Q9BQI3	E2AK1_HUMAN|Q9BQI3_M1	Eukaryotic translation initiation factor 2-alpha kinase 1	EIF2AK1	UBE2Woe-bort	4.98176	0.00242415	0.0114791	2.61544	1.94009
E2AK1_HUMAN|Q9BQI3	E2AK1_HUMAN|Q9BQI3_M1	Eukaryotic translation initiation factor 2-alpha kinase 1	EIF2AK1	bort-ctrl	-1.47946	0.0348698	0.229816	1.45755	0.63862
E2AK1_HUMAN|Q9BQI3	E2AK1_HUMAN|Q9BQI3_M1	Eukaryotic translation initiation factor 2-alpha kinase 1	EIF2AK1	combo-ctrl	3.70377	0.00437284	0.0130804	2.35924	1.88338
EF1B_HUMAN|P24534	EF1B_HUMAN|P24534_M1	Elongation factor 1-beta	EEF1B2	combo-bort	Inf	NA	0	NA	Inf
EF1B_HUMAN|P24534	EF1B_HUMAN|P24534_M1	Elongation factor 1-beta	EEF1B2	UBE2Woe-ctrl	Inf	NA	0	NA	Inf
EF1B_HUMAN|P24534	EF1B_HUMAN|P24534_M1	Elongation factor 1-beta	EEF1B2	UBE2Woe-bort	Inf	NA	0	NA	Inf
EF1B_HUMAN|P24534	EF1B_HUMAN|P24534_M1	Elongation factor 1-beta	EEF1B2	combo-ctrl	Inf	NA	0	NA	Inf
EF1B_HUMAN|P24534	EF1B_HUMAN|P24534_M1	Elongation factor 1-beta	EEF1B2	combo-UBE2Woe	0.306379	0.71316	0.856292	0.146813	0.0673779
EF1B_HUMAN|P24534	EF1B_HUMAN|P24534_M1	Elongation factor 1-beta	EEF1B2	bort-ctrl	NA	NA	NA	NA	NA
EF1D_HUMAN|P29692	EF1D_HUMAN|P29692_M1	Elongation factor 1-delta	EEF1D	combo-bort	Inf	NA	0	NA	Inf
EF1D_HUMAN|P29692	EF1D_HUMAN|P29692_M1	Elongation factor 1-delta	EEF1D	bort-ctrl	NA	NA	NA	NA	NA
EF1D_HUMAN|P29692	EF1D_HUMAN|P29692_M1	Elongation factor 1-delta	EEF1D	combo-UBE2Woe	-0.26126	0.553633	0.751327	0.256778	0.124171
EF1D_HUMAN|P29692	EF1D_HUMAN|P29692_M1	Elongation factor 1-delta	EEF1D	combo-ctrl	Inf	NA	0	NA	Inf
EF1D_HUMAN|P29692	EF1D_HUMAN|P29692_M1	Elongation factor 1-delta	EEF1D	UBE2Woe-ctrl	Inf	NA	0	NA	Inf
EF1D_HUMAN|P29692	EF1D_HUMAN|P29692_M1	Elongation factor 1-delta	EEF1D	UBE2Woe-bort	Inf	NA	0	NA	Inf
EF2_HUMAN|P13639	EF2_HUMAN|P13639_M1	Elongation factor 2	EEF2	combo-UBE2Woe	0.855243	0.407604	0.618055	0.389761	0.208973
EF2_HUMAN|P13639	EF2_HUMAN|P13639_M1	Elongation factor 2	EEF2	UBE2Woe-ctrl	Inf	NA	0	NA	Inf
EF2_HUMAN|P13639	EF2_HUMAN|P13639_M1	Elongation factor 2	EEF2	combo-ctrl	Inf	NA	0	NA	Inf
EF2_HUMAN|P13639	EF2_HUMAN|P13639_M1	Elongation factor 2	EEF2	combo-bort	4.32651	0.0166388	0.0341095	1.77888	1.46712
EF2_HUMAN|P13639	EF2_HUMAN|P13639_M1	Elongation factor 2	EEF2	bort-ctrl	Inf	NA	0	NA	Inf
EF2_HUMAN|P13639	EF2_HUMAN|P13639_M1	Elongation factor 2	EEF2	UBE2Woe-bort	3.47127	0.0299407	0.0626033	1.52374	1.2034
EF2KT_HUMAN|Q96G04	EF2KT_HUMAN|Q96G04_M1	Protein-lysine N-methyltransferase EEF2KMT	EEF2KMT	bort-ctrl	Inf	NA	0	NA	Inf
EF2KT_HUMAN|Q96G04	EF2KT_HUMAN|Q96G04_M1	Protein-lysine N-methyltransferase EEF2KMT	EEF2KMT	UBE2Woe-ctrl	Inf	NA	0	NA	Inf
EF2KT_HUMAN|Q96G04	EF2KT_HUMAN|Q96G04_M1	Protein-lysine N-methyltransferase EEF2KMT	EEF2KMT	UBE2Woe-bort	2.07486	0.0288147	0.0626033	1.54039	1.2034
EF2KT_HUMAN|Q96G04	EF2KT_HUMAN|Q96G04_M1	Protein-lysine N-methyltransferase EEF2KMT	EEF2KMT	combo-ctrl	Inf	NA	0	NA	Inf
EF2KT_HUMAN|Q96G04	EF2KT_HUMAN|Q96G04_M1	Protein-lysine N-methyltransferase EEF2KMT	EEF2KMT	combo-bort	3.71349	0.00926928	0.0237525	2.03295	1.62429
EF2KT_HUMAN|Q96G04	EF2KT_HUMAN|Q96G04_M1	Protein-lysine N-methyltransferase EEF2KMT	EEF2KMT	combo-UBE2Woe	1.63864	0.0307082	0.212165	1.51275	0.673325
EFC11_HUMAN|Q9BUY7	EFC11_HUMAN|Q9BUY7_M1	EF-hand calcium-binding domain-containing protein 11	EFCAB11	UBE2Woe-ctrl	4.1693	0.00463155	0.0156063	2.33427	1.8067
EFC11_HUMAN|Q9BUY7	EFC11_HUMAN|Q9BUY7_M1	EF-hand calcium-binding domain-containing protein 11	EFCAB11	combo-ctrl	5.81769	0.00133834	0.00753436	2.87343	2.12295
EFC11_HUMAN|Q9BUY7	EFC11_HUMAN|Q9BUY7_M1	EF-hand calcium-binding domain-containing protein 11	EFCAB11	UBE2Woe-bort	1.86946	0.0624132	0.114188	1.20472	0.94238
EFC11_HUMAN|Q9BUY7	EFC11_HUMAN|Q9BUY7_M1	EF-hand calcium-binding domain-containing protein 11	EFCAB11	combo-UBE2Woe	1.64839	0.0866542	0.346617	1.06221	0.46015
EFC11_HUMAN|Q9BUY7	EFC11_HUMAN|Q9BUY7_M1	EF-hand calcium-binding domain-containing protein 11	EFCAB11	combo-bort	3.51785	0.00850029	0.0224846	2.07057	1.64811
EFC11_HUMAN|Q9BUY7	EFC11_HUMAN|Q9BUY7_M1	EF-hand calcium-binding domain-containing protein 11	EFCAB11	bort-ctrl	2.29984	0.034397	0.229816	1.46348	0.63862
ELP5_HUMAN|Q8TE02	ELP5_HUMAN|Q8TE02_M1	Elongator complex protein 5	ELP5	UBE2Woe-ctrl	NA	NA	NA	NA	NA
ELP5_HUMAN|Q8TE02	ELP5_HUMAN|Q8TE02_M1	Elongator complex protein 5	ELP5	UBE2Woe-bort	-Inf	NA	0	NA	Inf
ELP5_HUMAN|Q8TE02	ELP5_HUMAN|Q8TE02_M1	Elongator complex protein 5	ELP5	combo-bort	4.22637	0.0312832	0.0545791	1.50469	1.26297
ELP5_HUMAN|Q8TE02	ELP5_HUMAN|Q8TE02_M1	Elongator complex protein 5	ELP5	combo-UBE2Woe	Inf	NA	0	NA	Inf
ELP5_HUMAN|Q8TE02	ELP5_HUMAN|Q8TE02_M1	Elongator complex protein 5	ELP5	combo-ctrl	Inf	NA	0	NA	Inf
ELP5_HUMAN|Q8TE02	ELP5_HUMAN|Q8TE02_M1	Elongator complex protein 5	ELP5	bort-ctrl	Inf	NA	0	NA	Inf
ELP6_HUMAN|Q0PNE2	ELP6_HUMAN|Q0PNE2_M1	Elongator complex protein 6	ELP6	combo-ctrl	Inf	NA	0	NA	Inf
ELP6_HUMAN|Q0PNE2	ELP6_HUMAN|Q0PNE2_M1	Elongator complex protein 6	ELP6	bort-ctrl	Inf	NA	0	NA	Inf
ELP6_HUMAN|Q0PNE2	ELP6_HUMAN|Q0PNE2_M1	Elongator complex protein 6	ELP6	combo-bort	2.82966	0.192486	0.26089	0.715601	0.583543
ELP6_HUMAN|Q0PNE2	ELP6_HUMAN|Q0PNE2_M1	Elongator complex protein 6	ELP6	combo-UBE2Woe	2.26387	0.198257	0.427876	0.702771	0.368682
ELP6_HUMAN|Q0PNE2	ELP6_HUMAN|Q0PNE2_M1	Elongator complex protein 6	ELP6	UBE2Woe-ctrl	Inf	NA	0	NA	Inf
ELP6_HUMAN|Q0PNE2	ELP6_HUMAN|Q0PNE2_M1	Elongator complex protein 6	ELP6	UBE2Woe-bort	0.565783	0.73598	0.814866	0.133134	0.0889141
ERP44_HUMAN|Q9BS26	ERP44_HUMAN|Q9BS26_M1	Endoplasmic reticulum resident protein 44	ERP44	bort-ctrl	NA	NA	NA	NA	NA
ERP44_HUMAN|Q9BS26	ERP44_HUMAN|Q9BS26_M1	Endoplasmic reticulum resident protein 44	ERP44	combo-bort	Inf	NA	0	NA	Inf
ERP44_HUMAN|Q9BS26	ERP44_HUMAN|Q9BS26_M1	Endoplasmic reticulum resident protein 44	ERP44	UBE2Woe-ctrl	Inf	NA	0	NA	Inf
ERP44_HUMAN|Q9BS26	ERP44_HUMAN|Q9BS26_M1	Endoplasmic reticulum resident protein 44	ERP44	UBE2Woe-bort	Inf	NA	0	NA	Inf
ERP44_HUMAN|Q9BS26	ERP44_HUMAN|Q9BS26_M1	Endoplasmic reticulum resident protein 44	ERP44	combo-UBE2Woe	1.1208	0.41567	0.619429	0.381252	0.208008
ERP44_HUMAN|Q9BS26	ERP44_HUMAN|Q9BS26_M1	Endoplasmic reticulum resident protein 44	ERP44	combo-ctrl	Inf	NA	0	NA	Inf
EXO1_HUMAN|Q9UQ84	EXO1_HUMAN|Q9UQ84_M1	Exonuclease 1	EXO1	combo-ctrl	Inf	NA	0	NA	Inf
EXO1_HUMAN|Q9UQ84	EXO1_HUMAN|Q9UQ84_M1	Exonuclease 1	EXO1	UBE2Woe-bort	Inf	NA	0	NA	Inf
EXO1_HUMAN|Q9UQ84	EXO1_HUMAN|Q9UQ84_M1	Exonuclease 1	EXO1	UBE2Woe-ctrl	Inf	NA	0	NA	Inf
EXO1_HUMAN|Q9UQ84	EXO1_HUMAN|Q9UQ84_M1	Exonuclease 1	EXO1	combo-UBE2Woe	2.09273	0.35432	0.566066	0.450605	0.247133
EXO1_HUMAN|Q9UQ84	EXO1_HUMAN|Q9UQ84_M1	Exonuclease 1	EXO1	bort-ctrl	NA	NA	NA	NA	NA
EXO1_HUMAN|Q9UQ84	EXO1_HUMAN|Q9UQ84_M1	Exonuclease 1	EXO1	combo-bort	Inf	NA	0	NA	Inf
F1T0K9_HUMAN|F1T0K9	F1T0K9_HUMAN|F1T0K9_M1	Uncharacterized protein	HP09026	UBE2Woe-ctrl	1.66153	0.0327952	0.064345	1.48419	1.19149
F1T0K9_HUMAN|F1T0K9	F1T0K9_HUMAN|F1T0K9_M1	Uncharacterized protein	HP09026	combo-ctrl	2.73542	0.0185537	0.0366256	1.73157	1.43622
F1T0K9_HUMAN|F1T0K9	F1T0K9_HUMAN|F1T0K9_M1	Uncharacterized protein	HP09026	combo-UBE2Woe	1.07389	0.104724	0.356376	0.979952	0.448092
F1T0K9_HUMAN|F1T0K9	F1T0K9_HUMAN|F1T0K9_M1	Uncharacterized protein	HP09026	combo-bort	Inf	NA	0	NA	Inf
F1T0K9_HUMAN|F1T0K9	F1T0K9_HUMAN|F1T0K9_M1	Uncharacterized protein	HP09026	UBE2Woe-bort	Inf	NA	0	NA	Inf
F1T0K9_HUMAN|F1T0K9	F1T0K9_HUMAN|F1T0K9_M1	Uncharacterized protein	HP09026	bort-ctrl	-Inf	NA	0	NA	Inf
F5H0F7_HUMAN|F5H0F7	F5H0F7_HUMAN|F5H0F7_M1	Proteasomal ATPase-associated factor 1	PAAF1	combo-bort	2.01535	0.0140971	0.0300249	1.85087	1.52252
F5H0F7_HUMAN|F5H0F7	F5H0F7_HUMAN|F5H0F7_M1	Proteasomal ATPase-associated factor 1	PAAF1	combo-UBE2Woe	1.71855	0.0237786	0.173598	1.62381	0.760455
F5H0F7_HUMAN|F5H0F7	F5H0F7_HUMAN|F5H0F7_M1	Proteasomal ATPase-associated factor 1	PAAF1	UBE2Woe-ctrl	-1.11392	0.0827914	0.131878	1.08202	0.879828
F5H0F7_HUMAN|F5H0F7	F5H0F7_HUMAN|F5H0F7_M1	Proteasomal ATPase-associated factor 1	PAAF1	bort-ctrl	-1.41072	0.0434649	0.237037	1.36186	0.625185
F5H0F7_HUMAN|F5H0F7	F5H0F7_HUMAN|F5H0F7_M1	Proteasomal ATPase-associated factor 1	PAAF1	combo-ctrl	0.604632	0.279664	0.348434	0.553363	0.457879
F5H0F7_HUMAN|F5H0F7	F5H0F7_HUMAN|F5H0F7_M1	Proteasomal ATPase-associated factor 1	PAAF1	UBE2Woe-bort	0.296805	0.572853	0.68318	0.241957	0.165465
FA8A1_HUMAN|Q9UBU6	FA8A1_HUMAN|Q9UBU6_M1	Protein FAM8A1	FAM8A1	combo-ctrl	-1.04586	0.108478	0.154099	0.964659	0.812199
FA8A1_HUMAN|Q9UBU6	FA8A1_HUMAN|Q9UBU6_M1	Protein FAM8A1	FAM8A1	UBE2Woe-bort	-0.422644	0.377529	0.498214	0.42305	0.302584
FA8A1_HUMAN|Q9UBU6	FA8A1_HUMAN|Q9UBU6_M1	Protein FAM8A1	FAM8A1	bort-ctrl	-0.319241	0.485026	0.686257	0.314235	0.163513
FA8A1_HUMAN|Q9UBU6	FA8A1_HUMAN|Q9UBU6_M1	Protein FAM8A1	FAM8A1	UBE2Woe-ctrl	-0.741885	0.136787	0.200019	0.863954	0.698928
FA8A1_HUMAN|Q9UBU6	FA8A1_HUMAN|Q9UBU6_M1	Protein FAM8A1	FAM8A1	combo-UBE2Woe	-0.303977	0.503464	0.70858	0.298031	0.149611
FA8A1_HUMAN|Q9UBU6	FA8A1_HUMAN|Q9UBU6_M1	Protein FAM8A1	FAM8A1	combo-bort	-0.726621	0.235977	0.302186	0.627131	0.519726
FAAH2_HUMAN|Q6GMR7	FAAH2_HUMAN|Q6GMR7_M1	Fatty-acid amide hydrolase 2	FAAH2	bort-ctrl	1.5481	0.0145202	0.143127	1.83803	0.844278
FAAH2_HUMAN|Q6GMR7	FAAH2_HUMAN|Q6GMR7_M1	Fatty-acid amide hydrolase 2	FAAH2	UBE2Woe-bort	-0.328666	0.276177	0.380038	0.558813	0.420173
FAAH2_HUMAN|Q6GMR7	FAAH2_HUMAN|Q6GMR7_M1	Fatty-acid amide hydrolase 2	FAAH2	UBE2Woe-ctrl	1.21944	0.02759	0.0548263	1.55925	1.26101
FAAH2_HUMAN|Q6GMR7	FAAH2_HUMAN|Q6GMR7_M1	Fatty-acid amide hydrolase 2	FAAH2	combo-UBE2Woe	1.50696	0.00889609	0.101415	2.0508	0.993896
FAAH2_HUMAN|Q6GMR7	FAAH2_HUMAN|Q6GMR7_M1	Fatty-acid amide hydrolase 2	FAAH2	combo-ctrl	2.7264	0.00290081	0.0104982	2.53748	1.97889
FAAH2_HUMAN|Q6GMR7	FAAH2_HUMAN|Q6GMR7_M1	Fatty-acid amide hydrolase 2	FAAH2	combo-bort	1.17829	0.0175944	0.034351	1.75462	1.46406
FADS1_HUMAN|O60427	FADS1_HUMAN|O60427_M1	Fatty acid desaturase 1	FADS1	UBE2Woe-bort	1.09985	0.229176	0.338508	0.63983	0.470431
FADS1_HUMAN|O60427	FADS1_HUMAN|O60427_M1	Fatty acid desaturase 1	FADS1	combo-ctrl	4.22496	0.0223699	0.0416256	1.65034	1.38064
FADS1_HUMAN|O60427	FADS1_HUMAN|O60427_M1	Fatty acid desaturase 1	FADS1	combo-UBE2Woe	1.62686	0.090202	0.348577	1.04478	0.457701
FADS1_HUMAN|O60427	FADS1_HUMAN|O60427_M1	Fatty acid desaturase 1	FADS1	UBE2Woe-ctrl	2.5981	0.0561012	0.0945183	1.25103	1.02448
FADS1_HUMAN|O60427	FADS1_HUMAN|O60427_M1	Fatty acid desaturase 1	FADS1	bort-ctrl	1.49824	0.18098	0.41364	0.742369	0.383378
FADS1_HUMAN|O60427	FADS1_HUMAN|O60427_M1	Fatty acid desaturase 1	FADS1	combo-bort	2.72671	0.0513242	0.0858088	1.28968	1.06647
FBRL_HUMAN|P22087	FBRL_HUMAN|P22087_M1	rRNA 2'-O-methyltransferase fibrillarin	FBL	UBE2Woe-bort	5.81841	0.00943349	0.0258636	2.02533	1.58731
FBRL_HUMAN|P22087	FBRL_HUMAN|P22087_M1	rRNA 2'-O-methyltransferase fibrillarin	FBL	UBE2Woe-ctrl	6.73873	0.0110329	0.0271445	1.95731	1.56632
FBRL_HUMAN|P22087	FBRL_HUMAN|P22087_M1	rRNA 2'-O-methyltransferase fibrillarin	FBL	bort-ctrl	0.920323	0.497288	0.686257	0.303392	0.163513
FBRL_HUMAN|P22087	FBRL_HUMAN|P22087_M1	rRNA 2'-O-methyltransferase fibrillarin	FBL	combo-UBE2Woe	1.52754	0.215409	0.446485	0.666735	0.350193
FBRL_HUMAN|P22087	FBRL_HUMAN|P22087_M1	rRNA 2'-O-methyltransferase fibrillarin	FBL	combo-bort	7.34596	0.00485658	0.0159296	2.31367	1.7978
FBRL_HUMAN|P22087	FBRL_HUMAN|P22087_M1	rRNA 2'-O-methyltransferase fibrillarin	FBL	combo-ctrl	8.26628	0.00619233	0.0159531	2.20815	1.79715
FEN1_HUMAN|P39748	FEN1_HUMAN|P39748_M1	Flap endonuclease 1	FEN1	UBE2Woe-ctrl	5.27521	0.0591709	0.097569	1.22789	1.01069
FEN1_HUMAN|P39748	FEN1_HUMAN|P39748_M1	Flap endonuclease 1	FEN1	bort-ctrl	3.17174	0.172351	0.405336	0.763587	0.392184
FEN1_HUMAN|P39748	FEN1_HUMAN|P39748_M1	Flap endonuclease 1	FEN1	combo-UBE2Woe	1.86411	0.289185	0.515931	0.538825	0.287409
FEN1_HUMAN|P39748	FEN1_HUMAN|P39748_M1	Flap endonuclease 1	FEN1	combo-bort	3.96758	0.0717096	0.111789	1.14442	0.951601
FEN1_HUMAN|P39748	FEN1_HUMAN|P39748_M1	Flap endonuclease 1	FEN1	combo-ctrl	7.13932	0.0277067	0.0486979	1.55742	1.31249
FEN1_HUMAN|P39748	FEN1_HUMAN|P39748_M1	Flap endonuclease 1	FEN1	UBE2Woe-bort	2.10346	0.243094	0.352595	0.614226	0.452724
FKB10_HUMAN|Q96AY3	FKB10_HUMAN|Q96AY3_M1	Peptidyl-prolyl cis-trans isomerase FKBP10	FKBP10	UBE2Woe-ctrl	NA	NA	NA	NA	NA
FKB10_HUMAN|Q96AY3	FKB10_HUMAN|Q96AY3_M1	Peptidyl-prolyl cis-trans isomerase FKBP10	FKBP10	bort-ctrl	NA	NA	NA	NA	NA
FKB10_HUMAN|Q96AY3	FKB10_HUMAN|Q96AY3_M1	Peptidyl-prolyl cis-trans isomerase FKBP10	FKBP10	combo-bort	Inf	NA	0	NA	Inf
FKB10_HUMAN|Q96AY3	FKB10_HUMAN|Q96AY3_M1	Peptidyl-prolyl cis-trans isomerase FKBP10	FKBP10	combo-UBE2Woe	Inf	NA	0	NA	Inf
FKB10_HUMAN|Q96AY3	FKB10_HUMAN|Q96AY3_M1	Peptidyl-prolyl cis-trans isomerase FKBP10	FKBP10	UBE2Woe-bort	NA	NA	NA	NA	NA
FKB10_HUMAN|Q96AY3	FKB10_HUMAN|Q96AY3_M1	Peptidyl-prolyl cis-trans isomerase FKBP10	FKBP10	combo-ctrl	Inf	NA	0	NA	Inf
FLOT1_HUMAN|O75955	FLOT1_HUMAN|O75955_M1	Flotillin-1	FLOT1	combo-bort	4.31655	0.000311235	0.00418337	3.50691	2.37847
FLOT1_HUMAN|O75955	FLOT1_HUMAN|O75955_M1	Flotillin-1	FLOT1	UBE2Woe-bort	3.5011	0.000701598	0.00689068	3.15391	2.16174
FLOT1_HUMAN|O75955	FLOT1_HUMAN|O75955_M1	Flotillin-1	FLOT1	combo-UBE2Woe	0.815452	0.0927376	0.352403	1.03274	0.452961
FLOT1_HUMAN|O75955	FLOT1_HUMAN|O75955_M1	Flotillin-1	FLOT1	combo-ctrl	3.61561	0.000619616	0.00468968	3.20788	2.32886
FLOT1_HUMAN|O75955	FLOT1_HUMAN|O75955_M1	Flotillin-1	FLOT1	UBE2Woe-ctrl	2.80016	0.00164754	0.0102147	2.78317	1.99077
FLOT1_HUMAN|O75955	FLOT1_HUMAN|O75955_M1	Flotillin-1	FLOT1	bort-ctrl	-0.700939	0.131697	0.384624	0.880423	0.414963
FOXN2_HUMAN|P32314	FOXN2_HUMAN|P32314_M1	Forkhead box protein N2	FOXN2	combo-UBE2Woe	2.26701	0.0578496	0.286733	1.2377	0.542523
FOXN2_HUMAN|P32314	FOXN2_HUMAN|P32314_M1	Forkhead box protein N2	FOXN2	combo-ctrl	Inf	NA	0	NA	Inf
FOXN2_HUMAN|P32314	FOXN2_HUMAN|P32314_M1	Forkhead box protein N2	FOXN2	bort-ctrl	NA	NA	NA	NA	NA
FOXN2_HUMAN|P32314	FOXN2_HUMAN|P32314_M1	Forkhead box protein N2	FOXN2	UBE2Woe-ctrl	Inf	NA	0	NA	Inf
FOXN2_HUMAN|P32314	FOXN2_HUMAN|P32314_M1	Forkhead box protein N2	FOXN2	combo-bort	Inf	NA	0	NA	Inf
FOXN2_HUMAN|P32314	FOXN2_HUMAN|P32314_M1	Forkhead box protein N2	FOXN2	UBE2Woe-bort	Inf	NA	0	NA	Inf
GBG5_HUMAN|P63218	GBG5_HUMAN|P63218_M1	Guanine nucleotide-binding protein G(I)/G(S)/G(O) subunit gamma-5	GNG5	UBE2Woe-bort	Inf	NA	0	NA	Inf
GBG5_HUMAN|P63218	GBG5_HUMAN|P63218_M1	Guanine nucleotide-binding protein G(I)/G(S)/G(O) subunit gamma-5	GNG5	UBE2Woe-ctrl	5.21749	0.00211705	0.0113152	2.67427	1.94634
GBG5_HUMAN|P63218	GBG5_HUMAN|P63218_M1	Guanine nucleotide-binding protein G(I)/G(S)/G(O) subunit gamma-5	GNG5	combo-bort	Inf	NA	0	NA	Inf
GBG5_HUMAN|P63218	GBG5_HUMAN|P63218_M1	Guanine nucleotide-binding protein G(I)/G(S)/G(O) subunit gamma-5	GNG5	bort-ctrl	-Inf	NA	0	NA	Inf
GBG5_HUMAN|P63218	GBG5_HUMAN|P63218_M1	Guanine nucleotide-binding protein G(I)/G(S)/G(O) subunit gamma-5	GNG5	combo-ctrl	5.1817	0.00214629	0.00894412	2.66831	2.04846
GBG5_HUMAN|P63218	GBG5_HUMAN|P63218_M1	Guanine nucleotide-binding protein G(I)/G(S)/G(O) subunit gamma-5	GNG5	combo-UBE2Woe	-0.0357879	0.872159	0.91637	0.0594044	0.0379293
GBRB3_HUMAN|P28472	GBRB3_HUMAN|P28472_M1	Gamma-aminobutyric acid receptor subunit beta-3	GABRB3	bort-ctrl	Inf	NA	0	NA	Inf
GBRB3_HUMAN|P28472	GBRB3_HUMAN|P28472_M1	Gamma-aminobutyric acid receptor subunit beta-3	GABRB3	UBE2Woe-ctrl	Inf	NA	0	NA	Inf
GBRB3_HUMAN|P28472	GBRB3_HUMAN|P28472_M1	Gamma-aminobutyric acid receptor subunit beta-3	GABRB3	UBE2Woe-bort	-0.133114	0.629358	0.728969	0.201102	0.137291
GBRB3_HUMAN|P28472	GBRB3_HUMAN|P28472_M1	Gamma-aminobutyric acid receptor subunit beta-3	GABRB3	combo-UBE2Woe	2.75288	0.00157583	0.0372938	2.80249	1.42836
GBRB3_HUMAN|P28472	GBRB3_HUMAN|P28472_M1	Gamma-aminobutyric acid receptor subunit beta-3	GABRB3	combo-ctrl	Inf	NA	0	NA	Inf
GBRB3_HUMAN|P28472	GBRB3_HUMAN|P28472_M1	Gamma-aminobutyric acid receptor subunit beta-3	GABRB3	combo-bort	2.61977	0.00182301	0.0103094	2.73921	1.98677
GCYB1_HUMAN|Q02153	GCYB1_HUMAN|Q02153_M1	Guanylate cyclase soluble subunit beta-1	GUCY1B3	combo-bort	3.06729	0.0471841	0.0800235	1.3262	1.09678
GCYB1_HUMAN|Q02153	GCYB1_HUMAN|Q02153_M1	Guanylate cyclase soluble subunit beta-1	GUCY1B3	bort-ctrl	0.734238	0.534829	0.709677	0.271785	0.148939
GCYB1_HUMAN|Q02153	GCYB1_HUMAN|Q02153_M1	Guanylate cyclase soluble subunit beta-1	GUCY1B3	UBE2Woe-ctrl	2.95708	0.0523593	0.0901744	1.28101	1.04492
GCYB1_HUMAN|Q02153	GCYB1_HUMAN|Q02153_M1	Guanylate cyclase soluble subunit beta-1	GUCY1B3	combo-ctrl	3.80153	0.0246363	0.04458	1.60842	1.35086
GCYB1_HUMAN|Q02153	GCYB1_HUMAN|Q02153_M1	Guanylate cyclase soluble subunit beta-1	GUCY1B3	combo-UBE2Woe	0.844453	0.478941	0.686783	0.319718	0.16318
GCYB1_HUMAN|Q02153	GCYB1_HUMAN|Q02153_M1	Guanylate cyclase soluble subunit beta-1	GUCY1B3	UBE2Woe-bort	2.22284	0.109279	0.18327	0.961463	0.736909
GOGA7_HUMAN|Q7Z5G4	GOGA7_HUMAN|Q7Z5G4_M1	Golgin subfamily A member 7	GOLGA7	bort-ctrl	NA	NA	NA	NA	NA
GOGA7_HUMAN|Q7Z5G4	GOGA7_HUMAN|Q7Z5G4_M1	Golgin subfamily A member 7	GOLGA7	combo-UBE2Woe	0.248672	0.68417	0.843193	0.164836	0.0740729
GOGA7_HUMAN|Q7Z5G4	GOGA7_HUMAN|Q7Z5G4_M1	Golgin subfamily A member 7	GOLGA7	UBE2Woe-ctrl	Inf	NA	0	NA	Inf
GOGA7_HUMAN|Q7Z5G4	GOGA7_HUMAN|Q7Z5G4_M1	Golgin subfamily A member 7	GOLGA7	combo-bort	Inf	NA	0	NA	Inf
GOGA7_HUMAN|Q7Z5G4	GOGA7_HUMAN|Q7Z5G4_M1	Golgin subfamily A member 7	GOLGA7	combo-ctrl	Inf	NA	0	NA	Inf
GOGA7_HUMAN|Q7Z5G4	GOGA7_HUMAN|Q7Z5G4_M1	Golgin subfamily A member 7	GOLGA7	UBE2Woe-bort	Inf	NA	0	NA	Inf
GOLI4_HUMAN|O00461	GOLI4_HUMAN|O00461_M1	Golgi integral membrane protein 4	GOLIM4	combo-bort	1.85976	0.0081505	0.022278	2.08882	1.65212
GOLI4_HUMAN|O00461	GOLI4_HUMAN|O00461_M1	Golgi integral membrane protein 4	GOLIM4	combo-UBE2Woe	0.721035	0.131347	0.367198	0.88158	0.4351
GOLI4_HUMAN|O00461	GOLI4_HUMAN|O00461_M1	Golgi integral membrane protein 4	GOLIM4	combo-ctrl	2.21946	0.00432387	0.0130804	2.36413	1.88338
GOLI4_HUMAN|O00461	GOLI4_HUMAN|O00461_M1	Golgi integral membrane protein 4	GOLIM4	UBE2Woe-bort	1.13873	0.0403755	0.0792739	1.39388	1.10087
GOLI4_HUMAN|O00461	GOLI4_HUMAN|O00461_M1	Golgi integral membrane protein 4	GOLIM4	bort-ctrl	0.359696	0.398543	0.617358	0.399525	0.209463
GOLI4_HUMAN|O00461	GOLI4_HUMAN|O00461_M1	Golgi integral membrane protein 4	GOLIM4	UBE2Woe-ctrl	1.49842	0.0170565	0.0394591	1.76811	1.40385
GOLM1_HUMAN|Q8NBJ4	GOLM1_HUMAN|Q8NBJ4_M1	Golgi membrane protein 1	GOLM1	combo-ctrl	Inf	NA	0	NA	Inf
GOLM1_HUMAN|Q8NBJ4	GOLM1_HUMAN|Q8NBJ4_M1	Golgi membrane protein 1	GOLM1	bort-ctrl	NA	NA	NA	NA	NA
GOLM1_HUMAN|Q8NBJ4	GOLM1_HUMAN|Q8NBJ4_M1	Golgi membrane protein 1	GOLM1	combo-UBE2Woe	-2.27859	0.101805	0.356376	0.992232	0.448092
GOLM1_HUMAN|Q8NBJ4	GOLM1_HUMAN|Q8NBJ4_M1	Golgi membrane protein 1	GOLM1	combo-bort	Inf	NA	0	NA	Inf
GOLM1_HUMAN|Q8NBJ4	GOLM1_HUMAN|Q8NBJ4_M1	Golgi membrane protein 1	GOLM1	UBE2Woe-ctrl	Inf	NA	0	NA	Inf
GOLM1_HUMAN|Q8NBJ4	GOLM1_HUMAN|Q8NBJ4_M1	Golgi membrane protein 1	GOLM1	UBE2Woe-bort	Inf	NA	0	NA	Inf
GOT1B_HUMAN|Q9Y3E0	GOT1B_HUMAN|Q9Y3E0_M1	Vesicle transport protein GOT1B	GOLT1B	UBE2Woe-bort	Inf	NA	0	NA	Inf
GOT1B_HUMAN|Q9Y3E0	GOT1B_HUMAN|Q9Y3E0_M1	Vesicle transport protein GOT1B	GOLT1B	bort-ctrl	NA	NA	NA	NA	NA
GOT1B_HUMAN|Q9Y3E0	GOT1B_HUMAN|Q9Y3E0_M1	Vesicle transport protein GOT1B	GOLT1B	combo-bort	Inf	NA	0	NA	Inf
GOT1B_HUMAN|Q9Y3E0	GOT1B_HUMAN|Q9Y3E0_M1	Vesicle transport protein GOT1B	GOLT1B	UBE2Woe-ctrl	Inf	NA	0	NA	Inf
GOT1B_HUMAN|Q9Y3E0	GOT1B_HUMAN|Q9Y3E0_M1	Vesicle transport protein GOT1B	GOLT1B	combo-UBE2Woe	-0.865699	0.160582	0.388957	0.794303	0.410098
GOT1B_HUMAN|Q9Y3E0	GOT1B_HUMAN|Q9Y3E0_M1	Vesicle transport protein GOT1B	GOLT1B	combo-ctrl	Inf	NA	0	NA	Inf
GPAA1_HUMAN|O43292	GPAA1_HUMAN|O43292_M1	Glycosylphosphatidylinositol anchor attachment 1 protein	GPAA1	combo-bort	Inf	NA	0	NA	Inf
GPAA1_HUMAN|O43292	GPAA1_HUMAN|O43292_M1	Glycosylphosphatidylinositol anchor attachment 1 protein	GPAA1	UBE2Woe-ctrl	Inf	NA	0	NA	Inf
GPAA1_HUMAN|O43292	GPAA1_HUMAN|O43292_M1	Glycosylphosphatidylinositol anchor attachment 1 protein	GPAA1	combo-UBE2Woe	-1.62039	0.235456	0.455724	0.62809	0.341298
GPAA1_HUMAN|O43292	GPAA1_HUMAN|O43292_M1	Glycosylphosphatidylinositol anchor attachment 1 protein	GPAA1	combo-ctrl	Inf	NA	0	NA	Inf
GPAA1_HUMAN|O43292	GPAA1_HUMAN|O43292_M1	Glycosylphosphatidylinositol anchor attachment 1 protein	GPAA1	bort-ctrl	NA	NA	NA	NA	NA
GPAA1_HUMAN|O43292	GPAA1_HUMAN|O43292_M1	Glycosylphosphatidylinositol anchor attachment 1 protein	GPAA1	UBE2Woe-bort	Inf	NA	0	NA	Inf
GPCP1_HUMAN|Q9NPB8	GPCP1_HUMAN|Q9NPB8_M1	Glycerophosphocholine phosphodiesterase GPCPD1	GPCPD1	UBE2Woe-ctrl	2.86845	0.00919267	0.0240202	2.03656	1.61942
GPCP1_HUMAN|Q9NPB8	GPCP1_HUMAN|Q9NPB8_M1	Glycerophosphocholine phosphodiesterase GPCPD1	GPCPD1	combo-UBE2Woe	0.678498	0.0954304	0.356376	1.02031	0.448092
GPCP1_HUMAN|Q9NPB8	GPCP1_HUMAN|Q9NPB8_M1	Glycerophosphocholine phosphodiesterase GPCPD1	GPCPD1	bort-ctrl	-0.766504	0.138729	0.384624	0.857832	0.414963
GPCP1_HUMAN|Q9NPB8	GPCP1_HUMAN|Q9NPB8_M1	Glycerophosphocholine phosphodiesterase GPCPD1	GPCPD1	UBE2Woe-bort	3.63496	0.00575438	0.0183001	2.24	1.73755
GPCP1_HUMAN|Q9NPB8	GPCP1_HUMAN|Q9NPB8_M1	Glycerophosphocholine phosphodiesterase GPCPD1	GPCPD1	combo-ctrl	3.54695	0.00604086	0.0158312	2.2189	1.80049
GPCP1_HUMAN|Q9NPB8	GPCP1_HUMAN|Q9NPB8_M1	Glycerophosphocholine phosphodiesterase GPCPD1	GPCPD1	combo-bort	4.31346	0.00409668	0.0143324	2.38757	1.84368
GPM6A_HUMAN|P51674-3	GPM6A_HUMAN|P51674-3_M1	Neuronal membrane glycoprotein M6-a (isoform 3)	GPM6A	combo-ctrl	Inf	NA	0	NA	Inf
GPM6A_HUMAN|P51674-3	GPM6A_HUMAN|P51674-3_M1	Neuronal membrane glycoprotein M6-a (isoform 3)	GPM6A	bort-ctrl	Inf	NA	0	NA	Inf
GPM6A_HUMAN|P51674-3	GPM6A_HUMAN|P51674-3_M1	Neuronal membrane glycoprotein M6-a (isoform 3)	GPM6A	combo-UBE2Woe	4.97295	0.0567982	0.286733	1.24567	0.542523
GPM6A_HUMAN|P51674-3	GPM6A_HUMAN|P51674-3_M1	Neuronal membrane glycoprotein M6-a (isoform 3)	GPM6A	UBE2Woe-ctrl	Inf	NA	0	NA	Inf
GPM6A_HUMAN|P51674-3	GPM6A_HUMAN|P51674-3_M1	Neuronal membrane glycoprotein M6-a (isoform 3)	GPM6A	combo-bort	3.77175	0.0747408	0.114556	1.12644	0.940982
GPM6A_HUMAN|P51674-3	GPM6A_HUMAN|P51674-3_M1	Neuronal membrane glycoprotein M6-a (isoform 3)	GPM6A	UBE2Woe-bort	-1.2012	0.257261	0.363325	0.589626	0.439705
H10_HUMAN|P07305	H10_HUMAN|P07305_M1	Histone H1.0	H1F0	UBE2Woe-bort	-0.0736041	0.90269	0.91983	0.0444613	0.0362926
H10_HUMAN|P07305	H10_HUMAN|P07305_M1	Histone H1.0	H1F0	bort-ctrl	0.400932	0.517327	0.698516	0.286235	0.155824
H10_HUMAN|P07305	H10_HUMAN|P07305_M1	Histone H1.0	H1F0	UBE2Woe-ctrl	0.327328	0.593607	0.634904	0.226501	0.197292
H10_HUMAN|P07305	H10_HUMAN|P07305_M1	Histone H1.0	H1F0	combo-bort	0.300382	0.6233	0.719867	0.205303	0.142748
H10_HUMAN|P07305	H10_HUMAN|P07305_M1	Histone H1.0	H1F0	combo-ctrl	0.701314	0.282543	0.349159	0.548915	0.456977
H10_HUMAN|P07305	H10_HUMAN|P07305_M1	Histone H1.0	H1F0	combo-UBE2Woe	0.373986	0.54441	0.747744	0.264074	0.126247
HIKES_HUMAN|Q53FT3	HIKES_HUMAN|Q53FT3_M1	Protein Hikeshi	C11orf73	combo-UBE2Woe	0.588585	0.565715	0.758724	0.247402	0.119916
HIKES_HUMAN|Q53FT3	HIKES_HUMAN|Q53FT3_M1	Protein Hikeshi	C11orf73	UBE2Woe-bort	3.27347	0.025414	0.0593356	1.59493	1.22668
HIKES_HUMAN|Q53FT3	HIKES_HUMAN|Q53FT3_M1	Protein Hikeshi	C11orf73	bort-ctrl	1.0287	0.335902	0.558487	0.473788	0.252987
HIKES_HUMAN|Q53FT3	HIKES_HUMAN|Q53FT3_M1	Protein Hikeshi	C11orf73	combo-ctrl	4.89075	0.0065372	0.0161201	2.18461	1.79263
HIKES_HUMAN|Q53FT3	HIKES_HUMAN|Q53FT3_M1	Protein Hikeshi	C11orf73	UBE2Woe-ctrl	4.30217	0.0102603	0.0256508	1.98884	1.5909
HIKES_HUMAN|Q53FT3	HIKES_HUMAN|Q53FT3_M1	Protein Hikeshi	C11orf73	combo-bort	3.86206	0.0148221	0.0311645	1.82909	1.50634
HNRPU_HUMAN|Q00839	HNRPU_HUMAN|Q00839_M1	Heterogeneous nuclear ribonucleoprotein U	HNRNPU	UBE2Woe-ctrl	Inf	NA	0	NA	Inf
HNRPU_HUMAN|Q00839	HNRPU_HUMAN|Q00839_M1	Heterogeneous nuclear ribonucleoprotein U	HNRNPU	UBE2Woe-bort	Inf	NA	0	NA	Inf
HNRPU_HUMAN|Q00839	HNRPU_HUMAN|Q00839_M1	Heterogeneous nuclear ribonucleoprotein U	HNRNPU	combo-ctrl	Inf	NA	0	NA	Inf
HNRPU_HUMAN|Q00839	HNRPU_HUMAN|Q00839_M1	Heterogeneous nuclear ribonucleoprotein U	HNRNPU	combo-bort	Inf	NA	0	NA	Inf
HNRPU_HUMAN|Q00839	HNRPU_HUMAN|Q00839_M1	Heterogeneous nuclear ribonucleoprotein U	HNRNPU	combo-UBE2Woe	-2.52586	0.00341249	0.0598498	2.46693	1.22294
HNRPU_HUMAN|Q00839	HNRPU_HUMAN|Q00839_M1	Heterogeneous nuclear ribonucleoprotein U	HNRNPU	bort-ctrl	NA	NA	NA	NA	NA
HRK_HUMAN|O00198	HRK_HUMAN|O00198_M1	Activator of apoptosis harakiri	HRK	combo-bort	-1.43173	0.285658	0.354908	0.544154	0.449884
HRK_HUMAN|O00198	HRK_HUMAN|O00198_M1	Activator of apoptosis harakiri	HRK	combo-UBE2Woe	-1.07843	0.336074	0.558616	0.473565	0.252886
HRK_HUMAN|O00198	HRK_HUMAN|O00198_M1	Activator of apoptosis harakiri	HRK	bort-ctrl	0.808767	0.44578	0.668671	0.350879	0.174788
HRK_HUMAN|O00198	HRK_HUMAN|O00198_M1	Activator of apoptosis harakiri	HRK	combo-ctrl	-0.622967	0.543649	0.590247	0.264682	0.228966
HRK_HUMAN|O00198	HRK_HUMAN|O00198_M1	Activator of apoptosis harakiri	HRK	UBE2Woe-bort	-0.353301	0.720712	0.811032	0.142238	0.0909622
HRK_HUMAN|O00198	HRK_HUMAN|O00198_M1	Activator of apoptosis harakiri	HRK	UBE2Woe-ctrl	0.455466	0.582662	0.631556	0.234584	0.199588
HS74L_HUMAN|O95757	HS74L_HUMAN|O95757_M1	Heat shock 70 kDa protein 4L	HSPA4L	combo-ctrl	0.19531	0.449886	0.529462	0.346898	0.276166
HS74L_HUMAN|O95757	HS74L_HUMAN|O95757_M1	Heat shock 70 kDa protein 4L	HSPA4L	UBE2Woe-ctrl	0.726809	0.0483952	0.0852416	1.3152	1.06935
HS74L_HUMAN|O95757	HS74L_HUMAN|O95757_M1	Heat shock 70 kDa protein 4L	HSPA4L	combo-UBE2Woe	-0.531499	0.099539	0.356376	1.00201	0.448092
HS74L_HUMAN|O95757	HS74L_HUMAN|O95757_M1	Heat shock 70 kDa protein 4L	HSPA4L	combo-bort	-0.799645	0.0626451	0.101721	1.20311	0.992591
HS74L_HUMAN|O95757	HS74L_HUMAN|O95757_M1	Heat shock 70 kDa protein 4L	HSPA4L	bort-ctrl	0.994955	0.0366373	0.229816	1.43608	0.63862
HS74L_HUMAN|O95757	HS74L_HUMAN|O95757_M1	Heat shock 70 kDa protein 4L	HSPA4L	UBE2Woe-bort	-0.268146	0.402947	0.523181	0.394752	0.281348
IMPA3_HUMAN|Q9NX62	IMPA3_HUMAN|Q9NX62_M1	Inositol monophosphatase 3	IMPAD1	bort-ctrl	-2.47382	0.139872	0.384624	0.85427	0.414963
IMPA3_HUMAN|Q9NX62	IMPA3_HUMAN|Q9NX62_M1	Inositol monophosphatase 3	IMPAD1	combo-bort	3.48834	0.0605428	0.0992902	1.21794	1.00309
IMPA3_HUMAN|Q9NX62	IMPA3_HUMAN|Q9NX62_M1	Inositol monophosphatase 3	IMPAD1	combo-ctrl	1.01452	0.492861	0.559066	0.307276	0.252537
IMPA3_HUMAN|Q9NX62	IMPA3_HUMAN|Q9NX62_M1	Inositol monophosphatase 3	IMPAD1	UBE2Woe-ctrl	0.527607	0.715001	0.748819	0.145693	0.125623
IMPA3_HUMAN|Q9NX62	IMPA3_HUMAN|Q9NX62_M1	Inositol monophosphatase 3	IMPAD1	UBE2Woe-bort	3.00143	0.0895729	0.156753	1.04782	0.804785
IMPA3_HUMAN|Q9NX62	IMPA3_HUMAN|Q9NX62_M1	Inositol monophosphatase 3	IMPAD1	combo-UBE2Woe	0.486912	0.735786	0.860303	0.133249	0.0653485
ITA3_HUMAN|P26006	ITA3_HUMAN|P26006_M1	Integrin alpha-3	ITGA3	UBE2Woe-ctrl	-1.77282	0.644885	0.679981	0.190518	0.167503
ITA3_HUMAN|P26006	ITA3_HUMAN|P26006_M1	Integrin alpha-3	ITGA3	combo-bort	1.10235	0.723389	0.801593	0.140628	0.0960459
ITA3_HUMAN|P26006	ITA3_HUMAN|P26006_M1	Integrin alpha-3	ITGA3	bort-ctrl	1.0761	0.776929	0.85773	0.109618	0.0666494
ITA3_HUMAN|P26006	ITA3_HUMAN|P26006_M1	Integrin alpha-3	ITGA3	combo-ctrl	2.17845	0.574948	0.611133	0.240371	0.213864
ITA3_HUMAN|P26006	ITA3_HUMAN|P26006_M1	Integrin alpha-3	ITGA3	UBE2Woe-bort	-2.84892	0.389033	0.509223	0.410013	0.293092
ITA3_HUMAN|P26006	ITA3_HUMAN|P26006_M1	Integrin alpha-3	ITGA3	combo-UBE2Woe	3.95127	0.257747	0.487146	0.588806	0.312341
JTB_HUMAN|O76095	JTB_HUMAN|O76095_M1	Protein JTB	JTB	UBE2Woe-bort	1.08145	0.150416	0.24217	0.822706	0.61588
JTB_HUMAN|O76095	JTB_HUMAN|O76095_M1	Protein JTB	JTB	combo-UBE2Woe	2.90316	0.0141292	0.128858	1.84988	0.889889
JTB_HUMAN|O76095	JTB_HUMAN|O76095_M1	Protein JTB	JTB	combo-ctrl	Inf	NA	0	NA	Inf
JTB_HUMAN|O76095	JTB_HUMAN|O76095_M1	Protein JTB	JTB	combo-bort	3.98461	0.00579525	0.0172804	2.23693	1.76245
JTB_HUMAN|O76095	JTB_HUMAN|O76095_M1	Protein JTB	JTB	UBE2Woe-ctrl	Inf	NA	0	NA	Inf
JTB_HUMAN|O76095	JTB_HUMAN|O76095_M1	Protein JTB	JTB	bort-ctrl	Inf	NA	0	NA	Inf
K7EQV2_HUMAN|K7EQV2	K7EQV2_HUMAN|K7EQV2_M1	Ribonuclease P protein subunit p29	POP4	combo-ctrl	Inf	NA	0	NA	Inf
K7EQV2_HUMAN|K7EQV2	K7EQV2_HUMAN|K7EQV2_M1	Ribonuclease P protein subunit p29	POP4	UBE2Woe-bort	Inf	NA	0	NA	Inf
K7EQV2_HUMAN|K7EQV2	K7EQV2_HUMAN|K7EQV2_M1	Ribonuclease P protein subunit p29	POP4	combo-bort	Inf	NA	0	NA	Inf
K7EQV2_HUMAN|K7EQV2	K7EQV2_HUMAN|K7EQV2_M1	Ribonuclease P protein subunit p29	POP4	bort-ctrl	NA	NA	NA	NA	NA
K7EQV2_HUMAN|K7EQV2	K7EQV2_HUMAN|K7EQV2_M1	Ribonuclease P protein subunit p29	POP4	combo-UBE2Woe	1.89236	0.142603	0.369472	0.845871	0.432419
K7EQV2_HUMAN|K7EQV2	K7EQV2_HUMAN|K7EQV2_M1	Ribonuclease P protein subunit p29	POP4	UBE2Woe-ctrl	Inf	NA	0	NA	Inf
KLHL7_HUMAN|Q8IXQ5-2	KLHL7_HUMAN|Q8IXQ5-2_M1	Kelch-like protein 7 (isoform 2)	KLHL7	bort-ctrl	NA	NA	NA	NA	NA
KLHL7_HUMAN|Q8IXQ5-2	KLHL7_HUMAN|Q8IXQ5-2_M1	Kelch-like protein 7 (isoform 2)	KLHL7	combo-bort	Inf	NA	0	NA	Inf
KLHL7_HUMAN|Q8IXQ5-2	KLHL7_HUMAN|Q8IXQ5-2_M1	Kelch-like protein 7 (isoform 2)	KLHL7	combo-UBE2Woe	3.95151	0.00024788	0.0282584	3.60576	1.54885
KLHL7_HUMAN|Q8IXQ5-2	KLHL7_HUMAN|Q8IXQ5-2_M1	Kelch-like protein 7 (isoform 2)	KLHL7	UBE2Woe-ctrl	Inf	NA	0	NA	Inf
KLHL7_HUMAN|Q8IXQ5-2	KLHL7_HUMAN|Q8IXQ5-2_M1	Kelch-like protein 7 (isoform 2)	KLHL7	UBE2Woe-bort	Inf	NA	0	NA	Inf
KLHL7_HUMAN|Q8IXQ5-2	KLHL7_HUMAN|Q8IXQ5-2_M1	Kelch-like protein 7 (isoform 2)	KLHL7	combo-ctrl	Inf	NA	0	NA	Inf
KPRB_HUMAN|O60256	KPRB_HUMAN|O60256_M1	Phosphoribosyl pyrophosphate synthase-associated protein 2	PRPSAP2	combo-UBE2Woe	-1.46953	0.0243646	0.173598	1.61324	0.760455
KPRB_HUMAN|O60256	KPRB_HUMAN|O60256_M1	Phosphoribosyl pyrophosphate synthase-associated protein 2	PRPSAP2	bort-ctrl	-Inf	NA	0	NA	Inf
KPRB_HUMAN|O60256	KPRB_HUMAN|O60256_M1	Phosphoribosyl pyrophosphate synthase-associated protein 2	PRPSAP2	combo-ctrl	3.92103	0.00528516	0.0148767	2.27694	1.82749
KPRB_HUMAN|O60256	KPRB_HUMAN|O60256_M1	Phosphoribosyl pyrophosphate synthase-associated protein 2	PRPSAP2	UBE2Woe-bort	Inf	NA	0	NA	Inf
KPRB_HUMAN|O60256	KPRB_HUMAN|O60256_M1	Phosphoribosyl pyrophosphate synthase-associated protein 2	PRPSAP2	UBE2Woe-ctrl	5.39056	0.0028068	0.0131835	2.55179	1.87997
KPRB_HUMAN|O60256	KPRB_HUMAN|O60256_M1	Phosphoribosyl pyrophosphate synthase-associated protein 2	PRPSAP2	combo-bort	Inf	NA	0	NA	Inf
LAP4A_HUMAN|Q15012	LAP4A_HUMAN|Q15012_M1	Lysosomal-associated transmembrane protein 4A	LAPTM4A	UBE2Woe-bort	2.87583	0.0750458	0.134249	1.12467	0.87209
LAP4A_HUMAN|Q15012	LAP4A_HUMAN|Q15012_M1	Lysosomal-associated transmembrane protein 4A	LAPTM4A	combo-UBE2Woe	-2.11943	0.0898764	0.348577	1.04635	0.457701
LAP4A_HUMAN|Q15012	LAP4A_HUMAN|Q15012_M1	Lysosomal-associated transmembrane protein 4A	LAPTM4A	UBE2Woe-ctrl	1.79107	0.165309	0.230838	0.781702	0.636694
LAP4A_HUMAN|Q15012	LAP4A_HUMAN|Q15012_M1	Lysosomal-associated transmembrane protein 4A	LAPTM4A	combo-bort	0.756408	0.460894	0.539905	0.336399	0.267683
LAP4A_HUMAN|Q15012	LAP4A_HUMAN|Q15012_M1	Lysosomal-associated transmembrane protein 4A	LAPTM4A	bort-ctrl	-1.08477	0.37771	0.605562	0.422842	0.217842
LAP4A_HUMAN|Q15012	LAP4A_HUMAN|Q15012_M1	Lysosomal-associated transmembrane protein 4A	LAPTM4A	combo-ctrl	-0.328357	0.73228	0.767632	0.135323	0.114847
LAT3_HUMAN|O75387	LAT3_HUMAN|O75387_M1	Large neutral amino acids transporter small subunit 3	SLC43A1	combo-ctrl	2.67031	0.000947679	0.00576189	3.02334	2.23944
LAT3_HUMAN|O75387	LAT3_HUMAN|O75387_M1	Large neutral amino acids transporter small subunit 3	SLC43A1	bort-ctrl	0.609411	0.117079	0.384624	0.931521	0.414963
LAT3_HUMAN|O75387	LAT3_HUMAN|O75387_M1	Large neutral amino acids transporter small subunit 3	SLC43A1	combo-bort	2.0609	0.00252653	0.0111902	2.59748	1.95116
LAT3_HUMAN|O75387	LAT3_HUMAN|O75387_M1	Large neutral amino acids transporter small subunit 3	SLC43A1	UBE2Woe-bort	2.15156	0.00215083	0.0104934	2.66739	1.97908
LAT3_HUMAN|O75387	LAT3_HUMAN|O75387_M1	Large neutral amino acids transporter small subunit 3	SLC43A1	UBE2Woe-ctrl	2.76097	0.000833683	0.00861473	3.079	2.06476
LAT3_HUMAN|O75387	LAT3_HUMAN|O75387_M1	Large neutral amino acids transporter small subunit 3	SLC43A1	combo-UBE2Woe	-0.0906587	0.781639	0.884676	0.106994	0.0532159
LAT4_HUMAN|Q8N370	LAT4_HUMAN|Q8N370_M1	Large neutral amino acids transporter small subunit 4	SLC43A2	combo-bort	5.03143	0.00106468	0.00800765	2.97278	2.09649
LAT4_HUMAN|Q8N370	LAT4_HUMAN|Q8N370_M1	Large neutral amino acids transporter small subunit 4	SLC43A2	bort-ctrl	-0.65497	0.332061	0.558487	0.478782	0.252987
LAT4_HUMAN|Q8N370	LAT4_HUMAN|Q8N370_M1	Large neutral amino acids transporter small subunit 4	SLC43A2	combo-UBE2Woe	0.160678	0.800158	0.889932	0.0968243	0.0506433
LAT4_HUMAN|Q8N370	LAT4_HUMAN|Q8N370_M1	Large neutral amino acids transporter small subunit 4	SLC43A2	UBE2Woe-ctrl	4.21578	0.00208154	0.0113152	2.68161	1.94634
LAT4_HUMAN|Q8N370	LAT4_HUMAN|Q8N370_M1	Large neutral amino acids transporter small subunit 4	SLC43A2	UBE2Woe-bort	4.87075	0.00120513	0.00776105	2.91897	2.11008
LAT4_HUMAN|Q8N370	LAT4_HUMAN|Q8N370_M1	Large neutral amino acids transporter small subunit 4	SLC43A2	combo-ctrl	4.37646	0.00180828	0.00886642	2.74273	2.05225
LRWD1_HUMAN|Q9UFC0	LRWD1_HUMAN|Q9UFC0_M1	Leucine-rich repeat and WD repeat-containing protein 1	LRWD1	combo-bort	5.52878	0.0255109	0.046966	1.59327	1.32822
LRWD1_HUMAN|Q9UFC0	LRWD1_HUMAN|Q9UFC0_M1	Leucine-rich repeat and WD repeat-containing protein 1	LRWD1	bort-ctrl	1.57589	0.405906	0.617358	0.391574	0.209463
LRWD1_HUMAN|Q9UFC0	LRWD1_HUMAN|Q9UFC0_M1	Leucine-rich repeat and WD repeat-containing protein 1	LRWD1	combo-ctrl	7.10467	0.0224559	0.0416256	1.64867	1.38064
LRWD1_HUMAN|Q9UFC0	LRWD1_HUMAN|Q9UFC0_M1	Leucine-rich repeat and WD repeat-containing protein 1	LRWD1	UBE2Woe-ctrl	6.59188	0.0273794	0.0548263	1.56258	1.26101
LRWD1_HUMAN|Q9UFC0	LRWD1_HUMAN|Q9UFC0_M1	Leucine-rich repeat and WD repeat-containing protein 1	LRWD1	combo-UBE2Woe	0.512793	0.726299	0.858012	0.138884	0.0665068
LRWD1_HUMAN|Q9UFC0	LRWD1_HUMAN|Q9UFC0_M1	Leucine-rich repeat and WD repeat-containing protein 1	LRWD1	UBE2Woe-bort	5.01599	0.0328841	0.0678761	1.48301	1.16828
LYAR_HUMAN|Q9NX58	LYAR_HUMAN|Q9NX58_M1	Cell growth-regulating nucleolar protein	LYAR	bort-ctrl	NA	NA	NA	NA	NA
LYAR_HUMAN|Q9NX58	LYAR_HUMAN|Q9NX58_M1	Cell growth-regulating nucleolar protein	LYAR	combo-bort	Inf	NA	0	NA	Inf
LYAR_HUMAN|Q9NX58	LYAR_HUMAN|Q9NX58_M1	Cell growth-regulating nucleolar protein	LYAR	combo-UBE2Woe	-0.796076	0.000551335	0.0314261	3.25858	1.50271
LYAR_HUMAN|Q9NX58	LYAR_HUMAN|Q9NX58_M1	Cell growth-regulating nucleolar protein	LYAR	combo-ctrl	Inf	NA	0	NA	Inf
LYAR_HUMAN|Q9NX58	LYAR_HUMAN|Q9NX58_M1	Cell growth-regulating nucleolar protein	LYAR	UBE2Woe-ctrl	Inf	NA	0	NA	Inf
LYAR_HUMAN|Q9NX58	LYAR_HUMAN|Q9NX58_M1	Cell growth-regulating nucleolar protein	LYAR	UBE2Woe-bort	Inf	NA	0	NA	Inf
M0QYD8_HUMAN|M0QYD8	M0QYD8_HUMAN|M0QYD8_M1	RuvB-like 2	RUVBL2	combo-bort	NA	NA	NA	NA	NA
M0QYD8_HUMAN|M0QYD8	M0QYD8_HUMAN|M0QYD8_M1	RuvB-like 2	RUVBL2	bort-ctrl	-Inf	NA	0	NA	Inf
M0QYD8_HUMAN|M0QYD8	M0QYD8_HUMAN|M0QYD8_M1	RuvB-like 2	RUVBL2	combo-UBE2Woe	-Inf	NA	0	NA	Inf
M0QYD8_HUMAN|M0QYD8	M0QYD8_HUMAN|M0QYD8_M1	RuvB-like 2	RUVBL2	UBE2Woe-bort	Inf	NA	0	NA	Inf
M0QYD8_HUMAN|M0QYD8	M0QYD8_HUMAN|M0QYD8_M1	RuvB-like 2	RUVBL2	combo-ctrl	-Inf	NA	0	NA	Inf
M0QYD8_HUMAN|M0QYD8	M0QYD8_HUMAN|M0QYD8_M1	RuvB-like 2	RUVBL2	UBE2Woe-ctrl	0.898435	0.14476	0.207757	0.839351	0.682443
MBRL_HUMAN|Q4ZIN3	MBRL_HUMAN|Q4ZIN3_M1	Membralin	TMEM259	combo-ctrl	2.82151	0.00020302	0.00357853	3.69246	2.4463
MBRL_HUMAN|Q4ZIN3	MBRL_HUMAN|Q4ZIN3_M1	Membralin	TMEM259	combo-UBE2Woe	4.20779	4.19323e-05	0.00956057	4.37745	2.01952
MBRL_HUMAN|Q4ZIN3	MBRL_HUMAN|Q4ZIN3_M1	Membralin	TMEM259	combo-bort	0.993417	0.0102492	0.0243605	1.98931	1.61331
MBRL_HUMAN|Q4ZIN3	MBRL_HUMAN|Q4ZIN3_M1	Membralin	TMEM259	bort-ctrl	1.82809	0.00109298	0.0754157	2.96139	1.12254
MBRL_HUMAN|Q4ZIN3	MBRL_HUMAN|Q4ZIN3_M1	Membralin	TMEM259	UBE2Woe-bort	-3.21437	0.000121603	0.00489453	3.91506	2.31029
MBRL_HUMAN|Q4ZIN3	MBRL_HUMAN|Q4ZIN3_M1	Membralin	TMEM259	UBE2Woe-ctrl	-1.38628	0.00309777	0.0133376	2.50895	1.87492
MED25_HUMAN|Q71SY5	MED25_HUMAN|Q71SY5_M1	Mediator of RNA polymerase II transcription subunit 25	MED25	UBE2Woe-ctrl	5.29825	0.000978052	0.00881741	3.00964	2.05466
MED25_HUMAN|Q71SY5	MED25_HUMAN|Q71SY5_M1	Mediator of RNA polymerase II transcription subunit 25	MED25	bort-ctrl	3.07943	0.00478464	0.0855891	2.32015	1.06758
MED25_HUMAN|Q71SY5	MED25_HUMAN|Q71SY5_M1	Mediator of RNA polymerase II transcription subunit 25	MED25	combo-UBE2Woe	0.904161	0.0724557	0.329213	1.13993	0.482524
MED25_HUMAN|Q71SY5	MED25_HUMAN|Q71SY5_M1	Mediator of RNA polymerase II transcription subunit 25	MED25	UBE2Woe-bort	2.21882	0.00684564	0.0204102	2.16459	1.69015
MED25_HUMAN|Q71SY5	MED25_HUMAN|Q71SY5_M1	Mediator of RNA polymerase II transcription subunit 25	MED25	combo-bort	3.12298	0.0025506	0.0111902	2.59336	1.95116
MED25_HUMAN|Q71SY5	MED25_HUMAN|Q71SY5_M1	Mediator of RNA polymerase II transcription subunit 25	MED25	combo-ctrl	6.20241	0.000613105	0.00468968	3.21247	2.32886
MFS12_HUMAN|Q6NUT3	MFS12_HUMAN|Q6NUT3_M1	Major facilitator superfamily domain-containing protein 12	MFSD12	combo-bort	2.51094	0.000224593	0.00409259	3.6486	2.388
MFS12_HUMAN|Q6NUT3	MFS12_HUMAN|Q6NUT3_M1	Major facilitator superfamily domain-containing protein 12	MFSD12	combo-UBE2Woe	0.781841	0.016959	0.143209	1.7706	0.844029
MFS12_HUMAN|Q6NUT3	MFS12_HUMAN|Q6NUT3_M1	Major facilitator superfamily domain-containing protein 12	MFSD12	combo-ctrl	2.02081	0.000523716	0.00468263	3.2809	2.32951
MFS12_HUMAN|Q6NUT3	MFS12_HUMAN|Q6NUT3_M1	Major facilitator superfamily domain-containing protein 12	MFSD12	UBE2Woe-bort	1.7291	0.000955278	0.00736552	3.01987	2.1328
MFS12_HUMAN|Q6NUT3	MFS12_HUMAN|Q6NUT3_M1	Major facilitator superfamily domain-containing protein 12	MFSD12	bort-ctrl	-0.490131	0.0689472	0.308216	1.16148	0.511144
MFS12_HUMAN|Q6NUT3	MFS12_HUMAN|Q6NUT3_M1	Major facilitator superfamily domain-containing protein 12	MFSD12	UBE2Woe-ctrl	1.23897	0.00335369	0.0137942	2.47448	1.8603
MGN2_HUMAN|Q96A72	MGN2_HUMAN|Q96A72_M1	Protein mago nashi homolog 2	MAGOHB	combo-bort	Inf	NA	0	NA	Inf
MGN2_HUMAN|Q96A72	MGN2_HUMAN|Q96A72_M1	Protein mago nashi homolog 2	MAGOHB	combo-UBE2Woe	-2.05223	0.134261	0.367198	0.87205	0.4351
MGN2_HUMAN|Q96A72	MGN2_HUMAN|Q96A72_M1	Protein mago nashi homolog 2	MAGOHB	combo-ctrl	Inf	NA	0	NA	Inf
MGN2_HUMAN|Q96A72	MGN2_HUMAN|Q96A72_M1	Protein mago nashi homolog 2	MAGOHB	UBE2Woe-ctrl	Inf	NA	0	NA	Inf
MGN2_HUMAN|Q96A72	MGN2_HUMAN|Q96A72_M1	Protein mago nashi homolog 2	MAGOHB	bort-ctrl	NA	NA	NA	NA	NA
MGN2_HUMAN|Q96A72	MGN2_HUMAN|Q96A72_M1	Protein mago nashi homolog 2	MAGOHB	UBE2Woe-bort	Inf	NA	0	NA	Inf
MGT5A_HUMAN|Q09328	MGT5A_HUMAN|Q09328_M1	Alpha-1,6-mannosylglycoprotein 6-beta-N-acetylglucosaminyltransferase A	MGAT5	UBE2Woe-bort	Inf	NA	0	NA	Inf
MGT5A_HUMAN|Q09328	MGT5A_HUMAN|Q09328_M1	Alpha-1,6-mannosylglycoprotein 6-beta-N-acetylglucosaminyltransferase A	MGAT5	combo-UBE2Woe	-1.29489	0.606355	0.775284	0.217273	0.110539
MGT5A_HUMAN|Q09328	MGT5A_HUMAN|Q09328_M1	Alpha-1,6-mannosylglycoprotein 6-beta-N-acetylglucosaminyltransferase A	MGAT5	bort-ctrl	NA	NA	NA	NA	NA
MGT5A_HUMAN|Q09328	MGT5A_HUMAN|Q09328_M1	Alpha-1,6-mannosylglycoprotein 6-beta-N-acetylglucosaminyltransferase A	MGAT5	combo-bort	Inf	NA	0	NA	Inf
MGT5A_HUMAN|Q09328	MGT5A_HUMAN|Q09328_M1	Alpha-1,6-mannosylglycoprotein 6-beta-N-acetylglucosaminyltransferase A	MGAT5	combo-ctrl	Inf	NA	0	NA	Inf
MGT5A_HUMAN|Q09328	MGT5A_HUMAN|Q09328_M1	Alpha-1,6-mannosylglycoprotein 6-beta-N-acetylglucosaminyltransferase A	MGAT5	UBE2Woe-ctrl	Inf	NA	0	NA	Inf
MIP18_HUMAN|Q9Y3D0	MIP18_HUMAN|Q9Y3D0_M1	Mitotic spindle-associated MMXD complex subunit MIP18	FAM96B	UBE2Woe-bort	5.83773	0.000704192	0.00689068	3.15231	2.16174
MIP18_HUMAN|Q9Y3D0	MIP18_HUMAN|Q9Y3D0_M1	Mitotic spindle-associated MMXD complex subunit MIP18	FAM96B	combo-bort	4.79752	0.00149193	0.0100088	2.82625	1.99962
MIP18_HUMAN|Q9Y3D0	MIP18_HUMAN|Q9Y3D0_M1	Mitotic spindle-associated MMXD complex subunit MIP18	FAM96B	UBE2Woe-ctrl	4.9946	0.00128035	0.00945019	2.89267	2.02456
MIP18_HUMAN|Q9Y3D0	MIP18_HUMAN|Q9Y3D0_M1	Mitotic spindle-associated MMXD complex subunit MIP18	FAM96B	bort-ctrl	-0.843128	0.244743	0.463819	0.61129	0.333651
MIP18_HUMAN|Q9Y3D0	MIP18_HUMAN|Q9Y3D0_M1	Mitotic spindle-associated MMXD complex subunit MIP18	FAM96B	combo-ctrl	3.9544	0.00307908	0.0108842	2.51158	1.9632
MIP18_HUMAN|Q9Y3D0	MIP18_HUMAN|Q9Y3D0_M1	Mitotic spindle-associated MMXD complex subunit MIP18	FAM96B	combo-UBE2Woe	-1.0402	0.16809	0.399215	0.774457	0.398793
MKRN3_HUMAN|Q13064	MKRN3_HUMAN|Q13064_M1	Probable E3 ubiquitin-protein ligase makorin-3	MKRN3	combo-bort	Inf	NA	0	NA	Inf
MKRN3_HUMAN|Q13064	MKRN3_HUMAN|Q13064_M1	Probable E3 ubiquitin-protein ligase makorin-3	MKRN3	UBE2Woe-ctrl	-Inf	NA	0	NA	Inf
MKRN3_HUMAN|Q13064	MKRN3_HUMAN|Q13064_M1	Probable E3 ubiquitin-protein ligase makorin-3	MKRN3	combo-ctrl	-0.0419668	NA	NA	NA	NA
MKRN3_HUMAN|Q13064	MKRN3_HUMAN|Q13064_M1	Probable E3 ubiquitin-protein ligase makorin-3	MKRN3	UBE2Woe-bort	NA	NA	NA	NA	NA
MKRN3_HUMAN|Q13064	MKRN3_HUMAN|Q13064_M1	Probable E3 ubiquitin-protein ligase makorin-3	MKRN3	combo-UBE2Woe	Inf	NA	0	NA	Inf
MKRN3_HUMAN|Q13064	MKRN3_HUMAN|Q13064_M1	Probable E3 ubiquitin-protein ligase makorin-3	MKRN3	bort-ctrl	-Inf	NA	0	NA	Inf
MMGT1_HUMAN|Q8N4V1	MMGT1_HUMAN|Q8N4V1_M1	Membrane magnesium transporter 1	MMGT1	UBE2Woe-ctrl	3.9898	0.00105524	0.00881741	2.97665	2.05466
MMGT1_HUMAN|Q8N4V1	MMGT1_HUMAN|Q8N4V1_M1	Membrane magnesium transporter 1	MMGT1	UBE2Woe-bort	5.04686	0.0004261	0.00571684	3.37049	2.24284
MMGT1_HUMAN|Q8N4V1	MMGT1_HUMAN|Q8N4V1_M1	Membrane magnesium transporter 1	MMGT1	bort-ctrl	-1.05706	0.0877036	0.34051	1.05698	0.46787
MMGT1_HUMAN|Q8N4V1	MMGT1_HUMAN|Q8N4V1_M1	Membrane magnesium transporter 1	MMGT1	combo-ctrl	4.16981	0.000891089	0.00564356	3.05008	2.24845
MMGT1_HUMAN|Q8N4V1	MMGT1_HUMAN|Q8N4V1_M1	Membrane magnesium transporter 1	MMGT1	combo-bort	5.22687	0.000371771	0.00418337	3.42972	2.37847
MMGT1_HUMAN|Q8N4V1	MMGT1_HUMAN|Q8N4V1_M1	Membrane magnesium transporter 1	MMGT1	combo-UBE2Woe	0.18001	0.721165	0.857624	0.141965	0.0667032
MMGT1_HUMAN|Q8N4V1-2	MMGT1_HUMAN|Q8N4V1-2_M1	Membrane magnesium transporter 1 (isoform 2)	MMGT1	combo-bort	1.98454	0.0378404	0.0653245	1.42204	1.18492
MMGT1_HUMAN|Q8N4V1-2	MMGT1_HUMAN|Q8N4V1-2_M1	Membrane magnesium transporter 1 (isoform 2)	MMGT1	UBE2Woe-ctrl	2.58519	0.0251733	0.0527278	1.59906	1.27796
MMGT1_HUMAN|Q8N4V1-2	MMGT1_HUMAN|Q8N4V1-2_M1	Membrane magnesium transporter 1 (isoform 2)	MMGT1	bort-ctrl	0.391584	0.186478	0.414899	0.729372	0.382058
MMGT1_HUMAN|Q8N4V1-2	MMGT1_HUMAN|Q8N4V1-2_M1	Membrane magnesium transporter 1 (isoform 2)	MMGT1	UBE2Woe-bort	2.19361	0.029661	0.0626033	1.52781	1.2034
MMGT1_HUMAN|Q8N4V1-2	MMGT1_HUMAN|Q8N4V1-2_M1	Membrane magnesium transporter 1 (isoform 2)	MMGT1	combo-UBE2Woe	-0.209068	0.289645	0.515931	0.538133	0.287409
MMGT1_HUMAN|Q8N4V1-2	MMGT1_HUMAN|Q8N4V1-2_M1	Membrane magnesium transporter 1 (isoform 2)	MMGT1	combo-ctrl	2.37613	0.0316156	0.0528085	1.5001	1.2773
MNT_HUMAN|Q99583	MNT_HUMAN|Q99583_M1	Max-binding protein MNT	MNT	UBE2Woe-bort	Inf	NA	0	NA	Inf
MNT_HUMAN|Q99583	MNT_HUMAN|Q99583_M1	Max-binding protein MNT	MNT	combo-ctrl	1.78757	0.0753928	0.113462	1.12267	0.945148
MNT_HUMAN|Q99583	MNT_HUMAN|Q99583_M1	Max-binding protein MNT	MNT	UBE2Woe-ctrl	3.1731	0.0258917	0.0535095	1.58684	1.27157
MNT_HUMAN|Q99583	MNT_HUMAN|Q99583_M1	Max-binding protein MNT	MNT	combo-bort	Inf	NA	0	NA	Inf
MNT_HUMAN|Q99583	MNT_HUMAN|Q99583_M1	Max-binding protein MNT	MNT	bort-ctrl	-Inf	NA	0	NA	Inf
MNT_HUMAN|Q99583	MNT_HUMAN|Q99583_M1	Max-binding protein MNT	MNT	combo-UBE2Woe	-1.38553	0.0826647	0.342492	1.08268	0.46535
MOC2A_HUMAN|O96033	MOC2A_HUMAN|O96033_M1	Molybdopterin synthase sulfur carrier subunit	MOCS2	UBE2Woe-bort	3.20485	0.0293713	0.0626033	1.53208	1.2034
MOC2A_HUMAN|O96033	MOC2A_HUMAN|O96033_M1	Molybdopterin synthase sulfur carrier subunit	MOCS2	UBE2Woe-ctrl	2.08143	0.0940768	0.144375	1.02652	0.840507
MOC2A_HUMAN|O96033	MOC2A_HUMAN|O96033_M1	Molybdopterin synthase sulfur carrier subunit	MOCS2	combo-ctrl	1.78051	0.154268	0.203902	0.811724	0.690579
MOC2A_HUMAN|O96033	MOC2A_HUMAN|O96033_M1	Molybdopterin synthase sulfur carrier subunit	MOCS2	combo-UBE2Woe	-0.30092	0.704507	0.856292	0.152114	0.0673779
MOC2A_HUMAN|O96033	MOC2A_HUMAN|O96033_M1	Molybdopterin synthase sulfur carrier subunit	MOCS2	combo-bort	2.90393	0.0517992	0.0858088	1.28568	1.06647
MOC2A_HUMAN|O96033	MOC2A_HUMAN|O96033_M1	Molybdopterin synthase sulfur carrier subunit	MOCS2	bort-ctrl	-1.12342	0.244065	0.463819	0.612495	0.333651
MOONR_HUMAN|Q2KHM9	MOONR_HUMAN|Q2KHM9_M1	NA	NA	bort-ctrl	0.579802	0.153066	0.398549	0.815121	0.399518
MOONR_HUMAN|Q2KHM9	MOONR_HUMAN|Q2KHM9_M1	NA	NA	UBE2Woe-bort	4.61076	0.000342374	0.00571684	3.4655	2.24284
MOONR_HUMAN|Q2KHM9	MOONR_HUMAN|Q2KHM9_M1	NA	NA	combo-UBE2Woe	1.52889	0.00865632	0.101415	2.06267	0.993896
MOONR_HUMAN|Q2KHM9	MOONR_HUMAN|Q2KHM9_M1	NA	NA	UBE2Woe-ctrl	5.19057	0.000440032	0.00642728	3.35652	2.19197
MOONR_HUMAN|Q2KHM9	MOONR_HUMAN|Q2KHM9_M1	NA	NA	combo-ctrl	6.71945	0.000203836	0.00357853	3.69072	2.4463
MOONR_HUMAN|Q2KHM9	MOONR_HUMAN|Q2KHM9_M1	NA	NA	combo-bort	6.13965	0.000145666	0.00341275	3.83664	2.4669
MPCP_HUMAN|Q00325	MPCP_HUMAN|Q00325_M1	Phosphate carrier protein, mitochondrial	SLC25A3	UBE2Woe-bort	0.110711	0.893407	0.916169	0.0489506	0.0380243
MPCP_HUMAN|Q00325	MPCP_HUMAN|Q00325_M1	Phosphate carrier protein, mitochondrial	SLC25A3	UBE2Woe-ctrl	Inf	NA	0	NA	Inf
MPCP_HUMAN|Q00325	MPCP_HUMAN|Q00325_M1	Phosphate carrier protein, mitochondrial	SLC25A3	bort-ctrl	Inf	NA	0	NA	Inf
MPCP_HUMAN|Q00325	MPCP_HUMAN|Q00325_M1	Phosphate carrier protein, mitochondrial	SLC25A3	combo-ctrl	Inf	NA	0	NA	Inf
MPCP_HUMAN|Q00325	MPCP_HUMAN|Q00325_M1	Phosphate carrier protein, mitochondrial	SLC25A3	combo-bort	1.61384	0.215186	0.282324	0.667187	0.549253
MPCP_HUMAN|Q00325	MPCP_HUMAN|Q00325_M1	Phosphate carrier protein, mitochondrial	SLC25A3	combo-UBE2Woe	1.50313	0.229735	0.455724	0.638774	0.341298
MPU1_HUMAN|O75352	MPU1_HUMAN|O75352_M1	Mannose-P-dolichol utilization defect 1 protein	MPDU1	bort-ctrl	Inf	NA	0	NA	Inf
MPU1_HUMAN|O75352	MPU1_HUMAN|O75352_M1	Mannose-P-dolichol utilization defect 1 protein	MPDU1	UBE2Woe-ctrl	NA	NA	NA	NA	NA
MPU1_HUMAN|O75352	MPU1_HUMAN|O75352_M1	Mannose-P-dolichol utilization defect 1 protein	MPDU1	combo-bort	-Inf	NA	0	NA	Inf
MPU1_HUMAN|O75352	MPU1_HUMAN|O75352_M1	Mannose-P-dolichol utilization defect 1 protein	MPDU1	UBE2Woe-bort	-Inf	NA	0	NA	Inf
MPU1_HUMAN|O75352	MPU1_HUMAN|O75352_M1	Mannose-P-dolichol utilization defect 1 protein	MPDU1	combo-ctrl	NA	NA	NA	NA	NA
MPU1_HUMAN|O75352	MPU1_HUMAN|O75352_M1	Mannose-P-dolichol utilization defect 1 protein	MPDU1	combo-UBE2Woe	NA	NA	NA	NA	NA
MTFR2_HUMAN|Q6P444	MTFR2_HUMAN|Q6P444_M1	Mitochondrial fission regulator 2	MTFR2	combo-UBE2Woe	-0.713441	0.227812	0.455724	0.642424	0.341298
MTFR2_HUMAN|Q6P444	MTFR2_HUMAN|Q6P444_M1	Mitochondrial fission regulator 2	MTFR2	UBE2Woe-ctrl	3.48877	0.00512031	0.0165343	2.2907	1.78161
MTFR2_HUMAN|Q6P444	MTFR2_HUMAN|Q6P444_M1	Mitochondrial fission regulator 2	MTFR2	combo-ctrl	2.77533	0.00981305	0.0225997	2.0082	1.6459
MTFR2_HUMAN|Q6P444	MTFR2_HUMAN|Q6P444_M1	Mitochondrial fission regulator 2	MTFR2	bort-ctrl	-0.603208	0.373389	0.605562	0.427839	0.217842
MTFR2_HUMAN|Q6P444	MTFR2_HUMAN|Q6P444_M1	Mitochondrial fission regulator 2	MTFR2	UBE2Woe-bort	4.09198	0.00579692	0.0183001	2.2368	1.73755
MTFR2_HUMAN|Q6P444	MTFR2_HUMAN|Q6P444_M1	Mitochondrial fission regulator 2	MTFR2	combo-bort	3.37854	0.00998134	0.0243605	2.00081	1.61331
NARR_HUMAN|P0DI83	NARR_HUMAN|P0DI83_M1	Ras-related protein Rab-34, isoform NARR	RAB34	combo-UBE2Woe	0.453947	0.82169	0.89554	0.085292	0.0479149
NARR_HUMAN|P0DI83	NARR_HUMAN|P0DI83_M1	Ras-related protein Rab-34, isoform NARR	RAB34	bort-ctrl	1.35177	0.592184	0.778299	0.227544	0.108854
NARR_HUMAN|P0DI83	NARR_HUMAN|P0DI83_M1	Ras-related protein Rab-34, isoform NARR	RAB34	UBE2Woe-ctrl	4.4353	0.14472	0.207757	0.839472	0.682443
NARR_HUMAN|P0DI83	NARR_HUMAN|P0DI83_M1	Ras-related protein Rab-34, isoform NARR	RAB34	combo-bort	3.53748	0.151306	0.212088	0.820142	0.673484
NARR_HUMAN|P0DI83	NARR_HUMAN|P0DI83_M1	Ras-related protein Rab-34, isoform NARR	RAB34	UBE2Woe-bort	3.08353	0.193574	0.296813	0.713153	0.527517
NARR_HUMAN|P0DI83	NARR_HUMAN|P0DI83_M1	Ras-related protein Rab-34, isoform NARR	RAB34	combo-ctrl	4.88925	0.119392	0.168033	0.923026	0.774606
NDUB6_HUMAN|O95139	NDUB6_HUMAN|O95139_M1	NADH dehydrogenase [ubiquinone] 1 beta subcomplex subunit 6	NDUFB6	combo-UBE2Woe	-1.97844	0.136719	0.367198	0.864171	0.4351
NDUB6_HUMAN|O95139	NDUB6_HUMAN|O95139_M1	NADH dehydrogenase [ubiquinone] 1 beta subcomplex subunit 6	NDUFB6	UBE2Woe-ctrl	4.84934	0.027289	0.0548263	1.56401	1.26101
NDUB6_HUMAN|O95139	NDUB6_HUMAN|O95139_M1	NADH dehydrogenase [ubiquinone] 1 beta subcomplex subunit 6	NDUFB6	bort-ctrl	-Inf	NA	0	NA	Inf
NDUB6_HUMAN|O95139	NDUB6_HUMAN|O95139_M1	NADH dehydrogenase [ubiquinone] 1 beta subcomplex subunit 6	NDUFB6	UBE2Woe-bort	Inf	NA	0	NA	Inf
NDUB6_HUMAN|O95139	NDUB6_HUMAN|O95139_M1	NADH dehydrogenase [ubiquinone] 1 beta subcomplex subunit 6	NDUFB6	combo-ctrl	2.8709	0.0500814	0.0809827	1.30032	1.09161
NDUB6_HUMAN|O95139	NDUB6_HUMAN|O95139_M1	NADH dehydrogenase [ubiquinone] 1 beta subcomplex subunit 6	NDUFB6	combo-bort	Inf	NA	0	NA	Inf
NDUC1_HUMAN|O43677	NDUC1_HUMAN|O43677_M1	NADH dehydrogenase [ubiquinone] 1 subunit C1, mitochondrial	NDUFC1	UBE2Woe-ctrl	Inf	NA	0	NA	Inf
NDUC1_HUMAN|O43677	NDUC1_HUMAN|O43677_M1	NADH dehydrogenase [ubiquinone] 1 subunit C1, mitochondrial	NDUFC1	combo-ctrl	Inf	NA	0	NA	Inf
NDUC1_HUMAN|O43677	NDUC1_HUMAN|O43677_M1	NADH dehydrogenase [ubiquinone] 1 subunit C1, mitochondrial	NDUFC1	combo-UBE2Woe	1.00313	0.184386	0.416609	0.734273	0.380271
NDUC1_HUMAN|O43677	NDUC1_HUMAN|O43677_M1	NADH dehydrogenase [ubiquinone] 1 subunit C1, mitochondrial	NDUFC1	UBE2Woe-bort	Inf	NA	0	NA	Inf
NDUC1_HUMAN|O43677	NDUC1_HUMAN|O43677_M1	NADH dehydrogenase [ubiquinone] 1 subunit C1, mitochondrial	NDUFC1	bort-ctrl	NA	NA	NA	NA	NA
NDUC1_HUMAN|O43677	NDUC1_HUMAN|O43677_M1	NADH dehydrogenase [ubiquinone] 1 subunit C1, mitochondrial	NDUFC1	combo-bort	Inf	NA	0	NA	Inf
NDUV2_HUMAN|P19404	NDUV2_HUMAN|P19404_M1	NADH dehydrogenase [ubiquinone] flavoprotein 2, mitochondrial	NDUFV2	UBE2Woe-bort	3.97551	0.00075015	0.00689068	3.12485	2.16174
NDUV2_HUMAN|P19404	NDUV2_HUMAN|P19404_M1	NADH dehydrogenase [ubiquinone] flavoprotein 2, mitochondrial	NDUFV2	combo-ctrl	2.27991	0.00687505	0.0165874	2.16272	1.78022
NDUV2_HUMAN|P19404	NDUV2_HUMAN|P19404_M1	NADH dehydrogenase [ubiquinone] flavoprotein 2, mitochondrial	NDUFV2	bort-ctrl	-0.782108	0.106188	0.384624	0.973925	0.414963
NDUV2_HUMAN|P19404	NDUV2_HUMAN|P19404_M1	NADH dehydrogenase [ubiquinone] flavoprotein 2, mitochondrial	NDUFV2	combo-UBE2Woe	-0.913482	0.0466932	0.266151	1.33075	0.574871
NDUV2_HUMAN|P19404	NDUV2_HUMAN|P19404_M1	NADH dehydrogenase [ubiquinone] flavoprotein 2, mitochondrial	NDUFV2	combo-bort	3.06202	0.00162223	0.0100088	2.78989	1.99962
NDUV2_HUMAN|P19404	NDUV2_HUMAN|P19404_M1	NADH dehydrogenase [ubiquinone] flavoprotein 2, mitochondrial	NDUFV2	UBE2Woe-ctrl	3.1934	0.0025985	0.0126664	2.58528	1.89735
NFIX_HUMAN|Q14938	NFIX_HUMAN|Q14938_M1	Nuclear factor 1 X-type	NFIX	UBE2Woe-bort	2.82547	0.0237052	0.0589341	1.62516	1.22963
NFIX_HUMAN|Q14938	NFIX_HUMAN|Q14938_M1	Nuclear factor 1 X-type	NFIX	combo-ctrl	2.63404	0.0295559	0.0504776	1.52936	1.2969
NFIX_HUMAN|Q14938	NFIX_HUMAN|Q14938_M1	Nuclear factor 1 X-type	NFIX	bort-ctrl	-1.00098	0.276427	0.482872	0.55842	0.316168
NFIX_HUMAN|Q14938	NFIX_HUMAN|Q14938_M1	Nuclear factor 1 X-type	NFIX	combo-bort	3.63501	0.0102393	0.0243605	1.98973	1.61331
NFIX_HUMAN|Q14938	NFIX_HUMAN|Q14938_M1	Nuclear factor 1 X-type	NFIX	combo-UBE2Woe	0.809543	0.36608	0.575629	0.436424	0.239858
NFIX_HUMAN|Q14938	NFIX_HUMAN|Q14938_M1	Nuclear factor 1 X-type	NFIX	UBE2Woe-ctrl	1.82449	0.0833809	0.131878	1.07893	0.879828
NGBR_HUMAN|Q96E22	NGBR_HUMAN|Q96E22_M1	Dehydrodolichyl diphosphate syntase complex subunit NUS1	NUS1	UBE2Woe-bort	0.797785	0.221068	0.329555	0.655475	0.482072
NGBR_HUMAN|Q96E22	NGBR_HUMAN|Q96E22_M1	Dehydrodolichyl diphosphate syntase complex subunit NUS1	NUS1	combo-ctrl	0.879179	0.185673	0.239171	0.731252	0.621291
NGBR_HUMAN|Q96E22	NGBR_HUMAN|Q96E22_M1	Dehydrodolichyl diphosphate syntase complex subunit NUS1	NUS1	combo-UBE2Woe	0.0349827	0.952404	0.973759	0.0211786	0.0115487
NGBR_HUMAN|Q96E22	NGBR_HUMAN|Q96E22_M1	Dehydrodolichyl diphosphate syntase complex subunit NUS1	NUS1	combo-bort	0.832768	0.205081	0.274362	0.688075	0.561675
NGBR_HUMAN|Q96E22	NGBR_HUMAN|Q96E22_M1	Dehydrodolichyl diphosphate syntase complex subunit NUS1	NUS1	bort-ctrl	0.046411	0.936896	0.957716	0.0283087	0.0187634
NGBR_HUMAN|Q96E22	NGBR_HUMAN|Q96E22_M1	Dehydrodolichyl diphosphate syntase complex subunit NUS1	NUS1	UBE2Woe-ctrl	0.844196	0.200117	0.269722	0.698717	0.569083
NOL6_HUMAN|Q9H6R4	NOL6_HUMAN|Q9H6R4_M1	Nucleolar protein 6	NOL6	combo-UBE2Woe	-0.473906	0.527599	0.733492	0.277696	0.134605
NOL6_HUMAN|Q9H6R4	NOL6_HUMAN|Q9H6R4_M1	Nucleolar protein 6	NOL6	combo-bort	5.84681	0.001039	0.00800765	2.98338	2.09649
NOL6_HUMAN|Q9H6R4	NOL6_HUMAN|Q9H6R4_M1	Nucleolar protein 6	NOL6	UBE2Woe-bort	6.32071	0.000770387	0.00689068	3.11329	2.16174
NOL6_HUMAN|Q9H6R4	NOL6_HUMAN|Q9H6R4_M1	Nucleolar protein 6	NOL6	UBE2Woe-ctrl	5.80644	0.0010669	0.00881741	2.97188	2.05466
NOL6_HUMAN|Q9H6R4	NOL6_HUMAN|Q9H6R4_M1	Nucleolar protein 6	NOL6	combo-ctrl	5.33253	0.00147551	0.00800993	2.83106	2.09637
NOL6_HUMAN|Q9H6R4	NOL6_HUMAN|Q9H6R4_M1	Nucleolar protein 6	NOL6	bort-ctrl	-0.514275	0.49506	0.686257	0.305343	0.163513
NUA4L_HUMAN|Q9NRX3	NUA4L_HUMAN|Q9NRX3_M1	NADH dehydrogenase [ubiquinone] 1 alpha subcomplex subunit 4-like 2	NDUFA4L2	combo-bort	3.98939	0.314405	0.384794	0.502511	0.414772
NUA4L_HUMAN|Q9NRX3	NUA4L_HUMAN|Q9NRX3_M1	NADH dehydrogenase [ubiquinone] 1 alpha subcomplex subunit 4-like 2	NDUFA4L2	bort-ctrl	Inf	NA	0	NA	Inf
NUA4L_HUMAN|Q9NRX3	NUA4L_HUMAN|Q9NRX3_M1	NADH dehydrogenase [ubiquinone] 1 alpha subcomplex subunit 4-like 2	NDUFA4L2	UBE2Woe-ctrl	Inf	NA	0	NA	Inf
NUA4L_HUMAN|Q9NRX3	NUA4L_HUMAN|Q9NRX3_M1	NADH dehydrogenase [ubiquinone] 1 alpha subcomplex subunit 4-like 2	NDUFA4L2	UBE2Woe-bort	5.54103	0.26791	0.371841	0.572011	0.429643
NUA4L_HUMAN|Q9NRX3	NUA4L_HUMAN|Q9NRX3_M1	NADH dehydrogenase [ubiquinone] 1 alpha subcomplex subunit 4-like 2	NDUFA4L2	combo-ctrl	Inf	NA	0	NA	Inf
NUA4L_HUMAN|Q9NRX3	NUA4L_HUMAN|Q9NRX3_M1	NADH dehydrogenase [ubiquinone] 1 alpha subcomplex subunit 4-like 2	NDUFA4L2	combo-UBE2Woe	-1.55164	0.601708	0.775082	0.220614	0.110652
NUDC_HUMAN|Q9Y266	NUDC_HUMAN|Q9Y266_M1	Nuclear migration protein nudC	NUDC	combo-ctrl	Inf	NA	0	NA	Inf
NUDC_HUMAN|Q9Y266	NUDC_HUMAN|Q9Y266_M1	Nuclear migration protein nudC	NUDC	UBE2Woe-bort	Inf	NA	0	NA	Inf
NUDC_HUMAN|Q9Y266	NUDC_HUMAN|Q9Y266_M1	Nuclear migration protein nudC	NUDC	UBE2Woe-ctrl	Inf	NA	0	NA	Inf
NUDC_HUMAN|Q9Y266	NUDC_HUMAN|Q9Y266_M1	Nuclear migration protein nudC	NUDC	combo-UBE2Woe	-0.490376	0.195525	0.427876	0.708798	0.368682
NUDC_HUMAN|Q9Y266	NUDC_HUMAN|Q9Y266_M1	Nuclear migration protein nudC	NUDC	bort-ctrl	NA	NA	NA	NA	NA
NUDC_HUMAN|Q9Y266	NUDC_HUMAN|Q9Y266_M1	Nuclear migration protein nudC	NUDC	combo-bort	Inf	NA	0	NA	Inf
NUSAP_HUMAN|Q9BXS6	NUSAP_HUMAN|Q9BXS6_M1	Nucleolar and spindle-associated protein 1	NUSAP1	UBE2Woe-bort	-0.463335	0.738946	0.814866	0.131387	0.0889141
NUSAP_HUMAN|Q9BXS6	NUSAP_HUMAN|Q9BXS6_M1	Nucleolar and spindle-associated protein 1	NUSAP1	combo-bort	1.09342	0.451759	0.533011	0.345093	0.273264
NUSAP_HUMAN|Q9BXS6	NUSAP_HUMAN|Q9BXS6_M1	Nucleolar and spindle-associated protein 1	NUSAP1	UBE2Woe-ctrl	1.39956	0.269158	0.336447	0.569993	0.473083
NUSAP_HUMAN|Q9BXS6	NUSAP_HUMAN|Q9BXS6_M1	Nucleolar and spindle-associated protein 1	NUSAP1	combo-ctrl	2.95631	0.0647526	0.0994181	1.18874	1.00253
NUSAP_HUMAN|Q9BXS6	NUSAP_HUMAN|Q9BXS6_M1	Nucleolar and spindle-associated protein 1	NUSAP1	combo-UBE2Woe	1.55675	0.229557	0.455724	0.63911	0.341298
NUSAP_HUMAN|Q9BXS6	NUSAP_HUMAN|Q9BXS6_M1	Nucleolar and spindle-associated protein 1	NUSAP1	bort-ctrl	1.8629	0.237961	0.463819	0.623494	0.333651
ORML1_HUMAN|Q9P0S3	ORML1_HUMAN|Q9P0S3_M1	ORM1-like protein 1	ORMDL1	UBE2Woe-bort	4.30469	0.00314853	0.0135666	2.50189	1.86753
ORML1_HUMAN|Q9P0S3	ORML1_HUMAN|Q9P0S3_M1	ORM1-like protein 1	ORMDL1	combo-ctrl	4.0837	0.00657532	0.0161201	2.18208	1.79263
ORML1_HUMAN|Q9P0S3	ORML1_HUMAN|Q9P0S3_M1	ORM1-like protein 1	ORMDL1	combo-UBE2Woe	0.0913697	0.864584	0.91637	0.0631926	0.0379293
ORML1_HUMAN|Q9P0S3	ORML1_HUMAN|Q9P0S3_M1	ORM1-like protein 1	ORMDL1	combo-bort	4.39606	0.00296179	0.0121433	2.52845	1.91566
ORML1_HUMAN|Q9P0S3	ORML1_HUMAN|Q9P0S3_M1	ORM1-like protein 1	ORMDL1	bort-ctrl	-0.312357	0.640164	0.820843	0.193708	0.0857399
ORML1_HUMAN|Q9P0S3	ORML1_HUMAN|Q9P0S3_M1	ORM1-like protein 1	ORMDL1	UBE2Woe-ctrl	3.99233	0.00701317	0.0197644	2.15409	1.70412
P121A_HUMAN|Q96HA1	P121A_HUMAN|Q96HA1_M1	Nuclear envelope pore membrane protein POM 121	POM121	UBE2Woe-bort	5.62683	0.00257837	0.011531	2.58866	1.93813
P121A_HUMAN|Q96HA1	P121A_HUMAN|Q96HA1_M1	Nuclear envelope pore membrane protein POM 121	POM121	combo-bort	4.87269	0.0034338	0.0134082	2.46423	1.87263
P121A_HUMAN|Q96HA1	P121A_HUMAN|Q96HA1_M1	Nuclear envelope pore membrane protein POM 121	POM121	bort-ctrl	Inf	NA	0	NA	Inf
P121A_HUMAN|Q96HA1	P121A_HUMAN|Q96HA1_M1	Nuclear envelope pore membrane protein POM 121	POM121	combo-UBE2Woe	-0.754135	0.0841207	0.342492	1.0751	0.46535
P121A_HUMAN|Q96HA1	P121A_HUMAN|Q96HA1_M1	Nuclear envelope pore membrane protein POM 121	POM121	UBE2Woe-ctrl	Inf	NA	0	NA	Inf
P121A_HUMAN|Q96HA1	P121A_HUMAN|Q96HA1_M1	Nuclear envelope pore membrane protein POM 121	POM121	combo-ctrl	Inf	NA	0	NA	Inf
P2RX5_HUMAN|Q93086	P2RX5_HUMAN|Q93086_M1	P2X purinoceptor 5	P2RX5	combo-bort	Inf	NA	0	NA	Inf
P2RX5_HUMAN|Q93086	P2RX5_HUMAN|Q93086_M1	P2X purinoceptor 5	P2RX5	bort-ctrl	NA	NA	NA	NA	NA
P2RX5_HUMAN|Q93086	P2RX5_HUMAN|Q93086_M1	P2X purinoceptor 5	P2RX5	combo-UBE2Woe	-0.501151	0.746274	0.864573	0.127102	0.0631984
P2RX5_HUMAN|Q93086	P2RX5_HUMAN|Q93086_M1	P2X purinoceptor 5	P2RX5	UBE2Woe-bort	Inf	NA	0	NA	Inf
P2RX5_HUMAN|Q93086	P2RX5_HUMAN|Q93086_M1	P2X purinoceptor 5	P2RX5	UBE2Woe-ctrl	Inf	NA	0	NA	Inf
P2RX5_HUMAN|Q93086	P2RX5_HUMAN|Q93086_M1	P2X purinoceptor 5	P2RX5	combo-ctrl	Inf	NA	0	NA	Inf
PCX3_HUMAN|Q9H6A9	PCX3_HUMAN|Q9H6A9_M1	Pecanex-like protein 3	PCNXL3	combo-UBE2Woe	-0.0889141	0.177523	0.409831	0.750746	0.387396
PCX3_HUMAN|Q9H6A9	PCX3_HUMAN|Q9H6A9_M1	Pecanex-like protein 3	PCNXL3	bort-ctrl	0.748393	0.00668313	0.0922271	2.17502	1.03514
PCX3_HUMAN|Q9H6A9	PCX3_HUMAN|Q9H6A9_M1	Pecanex-like protein 3	PCNXL3	combo-bort	2.7216	0.000382626	0.00418337	3.41723	2.37847
PCX3_HUMAN|Q9H6A9	PCX3_HUMAN|Q9H6A9_M1	Pecanex-like protein 3	PCNXL3	UBE2Woe-ctrl	3.5589	0.000223817	0.00642728	3.65011	2.19197
PCX3_HUMAN|Q9H6A9	PCX3_HUMAN|Q9H6A9_M1	Pecanex-like protein 3	PCNXL3	UBE2Woe-bort	2.81051	0.000358812	0.00571684	3.44513	2.24284
PCX3_HUMAN|Q9H6A9	PCX3_HUMAN|Q9H6A9_M1	Pecanex-like protein 3	PCNXL3	combo-ctrl	3.46999	0.00023543	0.00357853	3.62814	2.4463
PGAP2_HUMAN|Q9UHJ9	PGAP2_HUMAN|Q9UHJ9_M1	Post-GPI attachment to proteins factor 2	PGAP2	combo-UBE2Woe	NA	NA	NA	NA	NA
PGAP2_HUMAN|Q9UHJ9	PGAP2_HUMAN|Q9UHJ9_M1	Post-GPI attachment to proteins factor 2	PGAP2	bort-ctrl	Inf	NA	0	NA	Inf
PGAP2_HUMAN|Q9UHJ9	PGAP2_HUMAN|Q9UHJ9_M1	Post-GPI attachment to proteins factor 2	PGAP2	combo-ctrl	NA	NA	NA	NA	NA
PGAP2_HUMAN|Q9UHJ9	PGAP2_HUMAN|Q9UHJ9_M1	Post-GPI attachment to proteins factor 2	PGAP2	UBE2Woe-bort	-Inf	NA	0	NA	Inf
PGAP2_HUMAN|Q9UHJ9	PGAP2_HUMAN|Q9UHJ9_M1	Post-GPI attachment to proteins factor 2	PGAP2	combo-bort	-Inf	NA	0	NA	Inf
PGAP2_HUMAN|Q9UHJ9	PGAP2_HUMAN|Q9UHJ9_M1	Post-GPI attachment to proteins factor 2	PGAP2	UBE2Woe-ctrl	NA	NA	NA	NA	NA
PGAP3_HUMAN|Q96FM1	PGAP3_HUMAN|Q96FM1_M1	Post-GPI attachment to proteins factor 3	PGAP3	combo-UBE2Woe	-0.874032	0.581381	0.761388	0.235539	0.118394
PGAP3_HUMAN|Q96FM1	PGAP3_HUMAN|Q96FM1_M1	Post-GPI attachment to proteins factor 3	PGAP3	bort-ctrl	1.258	0.521356	0.698516	0.282866	0.155824
PGAP3_HUMAN|Q96FM1	PGAP3_HUMAN|Q96FM1_M1	Post-GPI attachment to proteins factor 3	PGAP3	combo-ctrl	0.921436	0.562262	0.601857	0.250062	0.220506
PGAP3_HUMAN|Q96FM1	PGAP3_HUMAN|Q96FM1_M1	Post-GPI attachment to proteins factor 3	PGAP3	UBE2Woe-bort	0.537469	0.777282	0.828758	0.109421	0.0815725
PGAP3_HUMAN|Q96FM1	PGAP3_HUMAN|Q96FM1_M1	Post-GPI attachment to proteins factor 3	PGAP3	combo-bort	-0.336563	0.858764	0.920505	0.0661263	0.0359739
PGAP3_HUMAN|Q96FM1	PGAP3_HUMAN|Q96FM1_M1	Post-GPI attachment to proteins factor 3	PGAP3	UBE2Woe-ctrl	1.79547	0.294965	0.359997	0.530229	0.443701
PIGC_HUMAN|Q92535	PIGC_HUMAN|Q92535_M1	Phosphatidylinositol N-acetylglucosaminyltransferase subunit C	PIGC	combo-UBE2Woe	1.67441	0.123458	0.367198	0.908482	0.4351
PIGC_HUMAN|Q92535	PIGC_HUMAN|Q92535_M1	Phosphatidylinositol N-acetylglucosaminyltransferase subunit C	PIGC	combo-ctrl	4.76428	0.00519607	0.0148767	2.28433	1.82749
PIGC_HUMAN|Q92535	PIGC_HUMAN|Q92535_M1	Phosphatidylinositol N-acetylglucosaminyltransferase subunit C	PIGC	combo-bort	4.55727	0.00609659	0.0174612	2.21491	1.75793
PIGC_HUMAN|Q92535	PIGC_HUMAN|Q92535_M1	Phosphatidylinositol N-acetylglucosaminyltransferase subunit C	PIGC	bort-ctrl	0.207012	0.821661	0.880139	0.0853076	0.0554485
PIGC_HUMAN|Q92535	PIGC_HUMAN|Q92535_M1	Phosphatidylinositol N-acetylglucosaminyltransferase subunit C	PIGC	UBE2Woe-ctrl	3.08987	0.022923	0.0486721	1.63973	1.31272
PIGC_HUMAN|Q92535	PIGC_HUMAN|Q92535_M1	Phosphatidylinositol N-acetylglucosaminyltransferase subunit C	PIGC	UBE2Woe-bort	2.88286	0.0285356	0.0626033	1.54461	1.2034
PIGV_HUMAN|Q9NUD9	PIGV_HUMAN|Q9NUD9_M1	GPI mannosyltransferase 2	PIGV	combo-UBE2Woe	3.08427	0.011952	0.113544	1.92256	0.944835
PIGV_HUMAN|Q9NUD9	PIGV_HUMAN|Q9NUD9_M1	GPI mannosyltransferase 2	PIGV	combo-ctrl	4.07167	0.00447487	0.0130804	2.34922	1.88338
PIGV_HUMAN|Q9NUD9	PIGV_HUMAN|Q9NUD9_M1	GPI mannosyltransferase 2	PIGV	bort-ctrl	3.9952	0.0047941	0.0855891	2.31929	1.06758
PIGV_HUMAN|Q9NUD9	PIGV_HUMAN|Q9NUD9_M1	GPI mannosyltransferase 2	PIGV	UBE2Woe-bort	-3.00781	0.013019	0.0343616	1.88542	1.46393
PIGV_HUMAN|Q9NUD9	PIGV_HUMAN|Q9NUD9_M1	GPI mannosyltransferase 2	PIGV	combo-bort	0.0764638	0.918912	0.953808	0.0367259	0.0205392
PIGV_HUMAN|Q9NUD9	PIGV_HUMAN|Q9NUD9_M1	GPI mannosyltransferase 2	PIGV	UBE2Woe-ctrl	0.987394	0.234224	0.301787	0.630368	0.5203
PKNX2_HUMAN|Q96KN3-2	PKNX2_HUMAN|Q96KN3-2_M1	Homeobox protein PKNOX2 (isoform 2)	PKNOX2	combo-ctrl	-0.44367	0.540896	0.590247	0.266886	0.228966
PKNX2_HUMAN|Q96KN3-2	PKNX2_HUMAN|Q96KN3-2_M1	Homeobox protein PKNOX2 (isoform 2)	PKNOX2	combo-UBE2Woe	-0.93034	0.234091	0.455724	0.630615	0.341298
PKNX2_HUMAN|Q96KN3-2	PKNX2_HUMAN|Q96KN3-2_M1	Homeobox protein PKNOX2 (isoform 2)	PKNOX2	combo-bort	-0.717037	0.341292	0.411724	0.466874	0.385394
PKNX2_HUMAN|Q96KN3-2	PKNX2_HUMAN|Q96KN3-2_M1	Homeobox protein PKNOX2 (isoform 2)	PKNOX2	UBE2Woe-bort	0.213303	0.764288	0.825841	0.116743	0.0831034
PKNX2_HUMAN|Q96KN3-2	PKNX2_HUMAN|Q96KN3-2_M1	Homeobox protein PKNOX2 (isoform 2)	PKNOX2	bort-ctrl	0.273368	0.70188	0.820843	0.153737	0.0857399
PKNX2_HUMAN|Q96KN3-2	PKNX2_HUMAN|Q96KN3-2_M1	Homeobox protein PKNOX2 (isoform 2)	PKNOX2	UBE2Woe-ctrl	0.48667	0.504543	0.563353	0.297102	0.24922
PLBL2_HUMAN|Q8NHP8	PLBL2_HUMAN|Q8NHP8_M1	Putative phospholipase B-like 2	PLBD2	combo-UBE2Woe	-1.2738	0.354377	0.566066	0.450534	0.247133
PLBL2_HUMAN|Q8NHP8	PLBL2_HUMAN|Q8NHP8_M1	Putative phospholipase B-like 2	PLBD2	combo-ctrl	Inf	NA	0	NA	Inf
PLBL2_HUMAN|Q8NHP8	PLBL2_HUMAN|Q8NHP8_M1	Putative phospholipase B-like 2	PLBD2	UBE2Woe-bort	Inf	NA	0	NA	Inf
PLBL2_HUMAN|Q8NHP8	PLBL2_HUMAN|Q8NHP8_M1	Putative phospholipase B-like 2	PLBD2	combo-bort	Inf	NA	0	NA	Inf
PLBL2_HUMAN|Q8NHP8	PLBL2_HUMAN|Q8NHP8_M1	Putative phospholipase B-like 2	PLBD2	bort-ctrl	NA	NA	NA	NA	NA
PLBL2_HUMAN|Q8NHP8	PLBL2_HUMAN|Q8NHP8_M1	Putative phospholipase B-like 2	PLBD2	UBE2Woe-ctrl	Inf	NA	0	NA	Inf
PLCC_HUMAN|Q9NRZ7	PLCC_HUMAN|Q9NRZ7_M1	1-acyl-sn-glycerol-3-phosphate acyltransferase gamma	AGPAT3	UBE2Woe-bort	-0.0664524	0.913931	0.925427	0.0390864	0.0336576
PLCC_HUMAN|Q9NRZ7	PLCC_HUMAN|Q9NRZ7_M1	1-acyl-sn-glycerol-3-phosphate acyltransferase gamma	AGPAT3	combo-bort	3.23835	0.0105871	0.0244662	1.97522	1.61143
PLCC_HUMAN|Q9NRZ7	PLCC_HUMAN|Q9NRZ7_M1	1-acyl-sn-glycerol-3-phosphate acyltransferase gamma	AGPAT3	combo-ctrl	7.39412	0.00175973	0.00886642	2.75455	2.05225
PLCC_HUMAN|Q9NRZ7	PLCC_HUMAN|Q9NRZ7_M1	1-acyl-sn-glycerol-3-phosphate acyltransferase gamma	AGPAT3	combo-UBE2Woe	3.3048	0.0100015	0.108588	1.99993	0.964219
PLCC_HUMAN|Q9NRZ7	PLCC_HUMAN|Q9NRZ7_M1	1-acyl-sn-glycerol-3-phosphate acyltransferase gamma	AGPAT3	UBE2Woe-ctrl	4.08932	0.0097173	0.0246915	2.01245	1.60745
PLCC_HUMAN|Q9NRZ7	PLCC_HUMAN|Q9NRZ7_M1	1-acyl-sn-glycerol-3-phosphate acyltransferase gamma	AGPAT3	bort-ctrl	4.15577	0.00928674	0.106797	2.03214	0.971439
PO3F1_HUMAN|Q03052	PO3F1_HUMAN|Q03052_M1	POU domain, class 3, transcription factor 1	POU3F1	UBE2Woe-bort	Inf	NA	0	NA	Inf
PO3F1_HUMAN|Q03052	PO3F1_HUMAN|Q03052_M1	POU domain, class 3, transcription factor 1	POU3F1	combo-ctrl	-Inf	NA	0	NA	Inf
PO3F1_HUMAN|Q03052	PO3F1_HUMAN|Q03052_M1	POU domain, class 3, transcription factor 1	POU3F1	combo-bort	NA	NA	NA	NA	NA
PO3F1_HUMAN|Q03052	PO3F1_HUMAN|Q03052_M1	POU domain, class 3, transcription factor 1	POU3F1	combo-UBE2Woe	-Inf	NA	0	NA	Inf
PO3F1_HUMAN|Q03052	PO3F1_HUMAN|Q03052_M1	POU domain, class 3, transcription factor 1	POU3F1	UBE2Woe-ctrl	-0.731002	0.202632	0.270758	0.693293	0.567419
PO3F1_HUMAN|Q03052	PO3F1_HUMAN|Q03052_M1	POU domain, class 3, transcription factor 1	POU3F1	bort-ctrl	-Inf	NA	0	NA	Inf
PORED_HUMAN|Q9H8P0	PORED_HUMAN|Q9H8P0_M1	Polyprenol reductase	SRD5A3	combo-UBE2Woe	2.43922	0.102567	0.356376	0.988993	0.448092
PORED_HUMAN|Q9H8P0	PORED_HUMAN|Q9H8P0_M1	Polyprenol reductase	SRD5A3	UBE2Woe-bort	-0.864059	0.49647	0.619626	0.304107	0.207871
PORED_HUMAN|Q9H8P0	PORED_HUMAN|Q9H8P0_M1	Polyprenol reductase	SRD5A3	combo-bort	1.57516	0.244816	0.308844	0.611161	0.51026
PORED_HUMAN|Q9H8P0	PORED_HUMAN|Q9H8P0_M1	Polyprenol reductase	SRD5A3	UBE2Woe-ctrl	-3.42342	0.0415361	0.0757424	1.38157	1.12066
PORED_HUMAN|Q9H8P0	PORED_HUMAN|Q9H8P0_M1	Polyprenol reductase	SRD5A3	bort-ctrl	-2.55937	0.0912963	0.34051	1.03955	0.46787
PORED_HUMAN|Q9H8P0	PORED_HUMAN|Q9H8P0_M1	Polyprenol reductase	SRD5A3	combo-ctrl	-0.984208	0.442663	0.525662	0.353927	0.279293
PPM1G_HUMAN|O15355	PPM1G_HUMAN|O15355_M1	Protein phosphatase 1G	PPM1G	UBE2Woe-bort	Inf	NA	0	NA	Inf
PPM1G_HUMAN|O15355	PPM1G_HUMAN|O15355_M1	Protein phosphatase 1G	PPM1G	combo-bort	Inf	NA	0	NA	Inf
PPM1G_HUMAN|O15355	PPM1G_HUMAN|O15355_M1	Protein phosphatase 1G	PPM1G	UBE2Woe-ctrl	Inf	NA	0	NA	Inf
PPM1G_HUMAN|O15355	PPM1G_HUMAN|O15355_M1	Protein phosphatase 1G	PPM1G	bort-ctrl	NA	NA	NA	NA	NA
PPM1G_HUMAN|O15355	PPM1G_HUMAN|O15355_M1	Protein phosphatase 1G	PPM1G	combo-UBE2Woe	-1.81158	0.283413	0.512843	0.54758	0.290015
PPM1G_HUMAN|O15355	PPM1G_HUMAN|O15355_M1	Protein phosphatase 1G	PPM1G	combo-ctrl	Inf	NA	0	NA	Inf
PPP6_HUMAN|O00743	PPP6_HUMAN|O00743_M1	Serine/threonine-protein phosphatase 6 catalytic subunit	PPP6C	bort-ctrl	NA	NA	NA	NA	NA
PPP6_HUMAN|O00743	PPP6_HUMAN|O00743_M1	Serine/threonine-protein phosphatase 6 catalytic subunit	PPP6C	combo-UBE2Woe	-0.431687	0.37774	0.585882	0.422807	0.23219
PPP6_HUMAN|O00743	PPP6_HUMAN|O00743_M1	Serine/threonine-protein phosphatase 6 catalytic subunit	PPP6C	UBE2Woe-ctrl	Inf	NA	0	NA	Inf
PPP6_HUMAN|O00743	PPP6_HUMAN|O00743_M1	Serine/threonine-protein phosphatase 6 catalytic subunit	PPP6C	UBE2Woe-bort	Inf	NA	0	NA	Inf
PPP6_HUMAN|O00743	PPP6_HUMAN|O00743_M1	Serine/threonine-protein phosphatase 6 catalytic subunit	PPP6C	combo-ctrl	Inf	NA	0	NA	Inf
PPP6_HUMAN|O00743	PPP6_HUMAN|O00743_M1	Serine/threonine-protein phosphatase 6 catalytic subunit	PPP6C	combo-bort	Inf	NA	0	NA	Inf
PRP8_HUMAN|Q6P2Q9	PRP8_HUMAN|Q6P2Q9_M1	Pre-mRNA-processing-splicing factor 8	PRPF8	UBE2Woe-bort	Inf	NA	0	NA	Inf
PRP8_HUMAN|Q6P2Q9	PRP8_HUMAN|Q6P2Q9_M1	Pre-mRNA-processing-splicing factor 8	PRPF8	combo-UBE2Woe	-Inf	NA	0	NA	Inf
PRP8_HUMAN|Q6P2Q9	PRP8_HUMAN|Q6P2Q9_M1	Pre-mRNA-processing-splicing factor 8	PRPF8	bort-ctrl	NA	NA	NA	NA	NA
PRP8_HUMAN|Q6P2Q9	PRP8_HUMAN|Q6P2Q9_M1	Pre-mRNA-processing-splicing factor 8	PRPF8	combo-ctrl	NA	NA	NA	NA	NA
PRP8_HUMAN|Q6P2Q9	PRP8_HUMAN|Q6P2Q9_M1	Pre-mRNA-processing-splicing factor 8	PRPF8	UBE2Woe-ctrl	Inf	NA	0	NA	Inf
PRP8_HUMAN|Q6P2Q9	PRP8_HUMAN|Q6P2Q9_M1	Pre-mRNA-processing-splicing factor 8	PRPF8	combo-bort	NA	NA	NA	NA	NA
PSAL_HUMAN|A6NEC2	PSAL_HUMAN|A6NEC2_M1	Puromycin-sensitive aminopeptidase-like protein	NPEPPSL1	bort-ctrl	NA	NA	NA	NA	NA
PSAL_HUMAN|A6NEC2	PSAL_HUMAN|A6NEC2_M1	Puromycin-sensitive aminopeptidase-like protein	NPEPPSL1	UBE2Woe-ctrl	Inf	NA	0	NA	Inf
PSAL_HUMAN|A6NEC2	PSAL_HUMAN|A6NEC2_M1	Puromycin-sensitive aminopeptidase-like protein	NPEPPSL1	combo-UBE2Woe	0.224057	0.477246	0.686783	0.321257	0.16318
PSAL_HUMAN|A6NEC2	PSAL_HUMAN|A6NEC2_M1	Puromycin-sensitive aminopeptidase-like protein	NPEPPSL1	combo-bort	Inf	NA	0	NA	Inf
PSAL_HUMAN|A6NEC2	PSAL_HUMAN|A6NEC2_M1	Puromycin-sensitive aminopeptidase-like protein	NPEPPSL1	combo-ctrl	Inf	NA	0	NA	Inf
PSAL_HUMAN|A6NEC2	PSAL_HUMAN|A6NEC2_M1	Puromycin-sensitive aminopeptidase-like protein	NPEPPSL1	UBE2Woe-bort	Inf	NA	0	NA	Inf
PUR9_HUMAN|P31939	PUR9_HUMAN|P31939_M1	Bifunctional purine biosynthesis protein PURH	ATIC	UBE2Woe-ctrl	5.66263	0.000146409	0.00642728	3.83443	2.19197
PUR9_HUMAN|P31939	PUR9_HUMAN|P31939_M1	Bifunctional purine biosynthesis protein PURH	ATIC	bort-ctrl	-0.67938	0.165722	0.401222	0.78062	0.396615
PUR9_HUMAN|P31939	PUR9_HUMAN|P31939_M1	Bifunctional purine biosynthesis protein PURH	ATIC	combo-UBE2Woe	-0.599751	0.209354	0.440852	0.679118	0.355707
PUR9_HUMAN|P31939	PUR9_HUMAN|P31939_M1	Bifunctional purine biosynthesis protein PURH	ATIC	combo-bort	5.74226	0.00013858	0.00341275	3.8583	2.4669
PUR9_HUMAN|P31939	PUR9_HUMAN|P31939_M1	Bifunctional purine biosynthesis protein PURH	ATIC	combo-ctrl	5.06288	0.000227236	0.00357853	3.64352	2.4463
PUR9_HUMAN|P31939	PUR9_HUMAN|P31939_M1	Bifunctional purine biosynthesis protein PURH	ATIC	UBE2Woe-bort	6.34201	9.36764e-05	0.00489453	4.02837	2.31029
Q96N51_HUMAN|Q96N51	Q96N51_HUMAN|Q96N51_M1	cDNA FLJ31401 fis, clone NT2NE2000038		combo-bort	-0.0877607	0.891067	0.940977	0.0500898	0.0264209
Q96N51_HUMAN|Q96N51	Q96N51_HUMAN|Q96N51_M1	cDNA FLJ31401 fis, clone NT2NE2000038		combo-UBE2Woe	1.52397	0.0644345	0.306064	1.19088	0.514188
Q96N51_HUMAN|Q96N51	Q96N51_HUMAN|Q96N51_M1	cDNA FLJ31401 fis, clone NT2NE2000038		UBE2Woe-ctrl	-1.03294	0.161096	0.226999	0.792915	0.643976
Q96N51_HUMAN|Q96N51	Q96N51_HUMAN|Q96N51_M1	cDNA FLJ31401 fis, clone NT2NE2000038		combo-ctrl	0.491027	0.460175	0.533944	0.337077	0.272504
Q96N51_HUMAN|Q96N51	Q96N51_HUMAN|Q96N51_M1	cDNA FLJ31401 fis, clone NT2NE2000038		bort-ctrl	0.578788	0.390464	0.612319	0.408419	0.213022
Q96N51_HUMAN|Q96N51	Q96N51_HUMAN|Q96N51_M1	cDNA FLJ31401 fis, clone NT2NE2000038		UBE2Woe-bort	-1.61173	0.0552722	0.102285	1.25749	0.990186
QCR9_HUMAN|Q9UDW1	QCR9_HUMAN|Q9UDW1_M1	Cytochrome b-c1 complex subunit 9	UQCR10	combo-UBE2Woe	-0.557756	0.320513	0.54131	0.494155	0.266554
QCR9_HUMAN|Q9UDW1	QCR9_HUMAN|Q9UDW1_M1	Cytochrome b-c1 complex subunit 9	UQCR10	combo-ctrl	3.82018	0.0038868	0.0125701	2.41041	1.90066
QCR9_HUMAN|Q9UDW1	QCR9_HUMAN|Q9UDW1_M1	Cytochrome b-c1 complex subunit 9	UQCR10	combo-bort	4.28916	0.00499546	0.0160638	2.30142	1.79415
QCR9_HUMAN|Q9UDW1	QCR9_HUMAN|Q9UDW1_M1	Cytochrome b-c1 complex subunit 9	UQCR10	UBE2Woe-bort	4.84692	0.00350859	0.0137776	2.45487	1.86083
QCR9_HUMAN|Q9UDW1	QCR9_HUMAN|Q9UDW1_M1	Cytochrome b-c1 complex subunit 9	UQCR10	bort-ctrl	-0.46898	0.474656	0.686257	0.323621	0.163513
QCR9_HUMAN|Q9UDW1	QCR9_HUMAN|Q9UDW1_M1	Cytochrome b-c1 complex subunit 9	UQCR10	UBE2Woe-ctrl	4.37794	0.00261499	0.0126664	2.58253	1.89735
QKI_HUMAN|Q96PU8	QKI_HUMAN|Q96PU8_M1	Protein quaking	QKI	combo-UBE2Woe	-0.677497	0.275053	0.508247	0.560583	0.293926
QKI_HUMAN|Q96PU8	QKI_HUMAN|Q96PU8_M1	Protein quaking	QKI	combo-bort	5.12929	0.000667325	0.00608007	3.17566	2.21609
QKI_HUMAN|Q96PU8	QKI_HUMAN|Q96PU8_M1	Protein quaking	QKI	bort-ctrl	-1.28254	0.0750246	0.316976	1.1248	0.498974
QKI_HUMAN|Q96PU8	QKI_HUMAN|Q96PU8_M1	Protein quaking	QKI	combo-ctrl	3.84675	0.0019995	0.00894412	2.69908	2.04846
QKI_HUMAN|Q96PU8	QKI_HUMAN|Q96PU8_M1	Protein quaking	QKI	UBE2Woe-ctrl	4.52425	0.00108084	0.00881741	2.96624	2.05466
QKI_HUMAN|Q96PU8	QKI_HUMAN|Q96PU8_M1	Protein quaking	QKI	UBE2Woe-bort	5.80679	0.000412597	0.00571684	3.38447	2.24284
RAD21_HUMAN|O60216	RAD21_HUMAN|O60216_M1	Double-strand-break repair protein rad21 homolog	RAD21	bort-ctrl	-Inf	NA	0	NA	Inf
RAD21_HUMAN|O60216	RAD21_HUMAN|O60216_M1	Double-strand-break repair protein rad21 homolog	RAD21	combo-ctrl	0.931044	0.465094	0.535562	0.33246	0.27119
RAD21_HUMAN|O60216	RAD21_HUMAN|O60216_M1	Double-strand-break repair protein rad21 homolog	RAD21	combo-UBE2Woe	-3.01394	0.0736396	0.329213	1.13289	0.482524
RAD21_HUMAN|O60216	RAD21_HUMAN|O60216_M1	Double-strand-break repair protein rad21 homolog	RAD21	UBE2Woe-ctrl	3.94499	0.0384424	0.0711596	1.41519	1.14777
RAD21_HUMAN|O60216	RAD21_HUMAN|O60216_M1	Double-strand-break repair protein rad21 homolog	RAD21	UBE2Woe-bort	Inf	NA	0	NA	Inf
RAD21_HUMAN|O60216	RAD21_HUMAN|O60216_M1	Double-strand-break repair protein rad21 homolog	RAD21	combo-bort	Inf	NA	0	NA	Inf
RADIL_HUMAN|Q96JH8	RADIL_HUMAN|Q96JH8_M1	Ras-associating and dilute domain-containing protein	RADIL	combo-bort	0.976835	0.119962	0.172578	0.920955	0.763016
RADIL_HUMAN|Q96JH8	RADIL_HUMAN|Q96JH8_M1	Ras-associating and dilute domain-containing protein	RADIL	combo-UBE2Woe	-0.267123	0.596841	0.77318	0.224141	0.111719
RADIL_HUMAN|Q96JH8	RADIL_HUMAN|Q96JH8_M1	Ras-associating and dilute domain-containing protein	RADIL	UBE2Woe-ctrl	2.68332	0.0168527	0.0394591	1.77333	1.40385
RADIL_HUMAN|Q96JH8	RADIL_HUMAN|Q96JH8_M1	Ras-associating and dilute domain-containing protein	RADIL	UBE2Woe-bort	1.24396	0.0709619	0.128369	1.14897	0.891539
RADIL_HUMAN|Q96JH8	RADIL_HUMAN|Q96JH8_M1	Ras-associating and dilute domain-containing protein	RADIL	combo-ctrl	2.4162	0.0223638	0.0416256	1.65045	1.38064
RADIL_HUMAN|Q96JH8	RADIL_HUMAN|Q96JH8_M1	Ras-associating and dilute domain-containing protein	RADIL	bort-ctrl	1.43936	0.0807537	0.327765	1.09284	0.484438
RBFA_HUMAN|Q8N0V3	RBFA_HUMAN|Q8N0V3_M1	Putative ribosome-binding factor A, mitochondrial	RBFA	combo-bort	2.53157	0.0169218	0.0342615	1.77155	1.46519
RBFA_HUMAN|Q8N0V3	RBFA_HUMAN|Q8N0V3_M1	Putative ribosome-binding factor A, mitochondrial	RBFA	combo-ctrl	4.38585	0.00240267	0.00945829	2.61931	2.02419
RBFA_HUMAN|Q8N0V3	RBFA_HUMAN|Q8N0V3_M1	Putative ribosome-binding factor A, mitochondrial	RBFA	UBE2Woe-ctrl	3.01881	0.00929813	0.0240202	2.0316	1.61942
RBFA_HUMAN|Q8N0V3	RBFA_HUMAN|Q8N0V3_M1	Putative ribosome-binding factor A, mitochondrial	RBFA	combo-UBE2Woe	1.36704	0.100317	0.356376	0.998625	0.448092
RBFA_HUMAN|Q8N0V3	RBFA_HUMAN|Q8N0V3_M1	Putative ribosome-binding factor A, mitochondrial	RBFA	UBE2Woe-bort	1.16453	0.143938	0.236469	0.841825	0.626225
RBFA_HUMAN|Q8N0V3	RBFA_HUMAN|Q8N0V3_M1	Putative ribosome-binding factor A, mitochondrial	RBFA	bort-ctrl	1.85428	0.0446591	0.237037	1.35009	0.625185
RBM11_HUMAN|P57052	RBM11_HUMAN|P57052_M1	Splicing regulator RBM11	RBM11	combo-bort	Inf	NA	0	NA	Inf
RBM11_HUMAN|P57052	RBM11_HUMAN|P57052_M1	Splicing regulator RBM11	RBM11	combo-UBE2Woe	Inf	NA	0	NA	Inf
RBM11_HUMAN|P57052	RBM11_HUMAN|P57052_M1	Splicing regulator RBM11	RBM11	bort-ctrl	NA	NA	NA	NA	NA
RBM11_HUMAN|P57052	RBM11_HUMAN|P57052_M1	Splicing regulator RBM11	RBM11	UBE2Woe-ctrl	NA	NA	NA	NA	NA
RBM11_HUMAN|P57052	RBM11_HUMAN|P57052_M1	Splicing regulator RBM11	RBM11	UBE2Woe-bort	NA	NA	NA	NA	NA
RBM11_HUMAN|P57052	RBM11_HUMAN|P57052_M1	Splicing regulator RBM11	RBM11	combo-ctrl	Inf	NA	0	NA	Inf
RCAS1_HUMAN|O00559	RCAS1_HUMAN|O00559_M1	Receptor-binding cancer antigen expressed on SiSo cells	EBAG9	combo-bort	2.9948	0.00970799	0.0241229	2.01287	1.61757
RCAS1_HUMAN|O00559	RCAS1_HUMAN|O00559_M1	Receptor-binding cancer antigen expressed on SiSo cells	EBAG9	UBE2Woe-bort	3.99023	0.00346843	0.0137776	2.45987	1.86083
RCAS1_HUMAN|O00559	RCAS1_HUMAN|O00559_M1	Receptor-binding cancer antigen expressed on SiSo cells	EBAG9	bort-ctrl	-0.881849	0.243313	0.463819	0.613834	0.333651
RCAS1_HUMAN|O00559	RCAS1_HUMAN|O00559_M1	Receptor-binding cancer antigen expressed on SiSo cells	EBAG9	combo-ctrl	2.11296	0.0306091	0.0516954	1.51415	1.28655
RCAS1_HUMAN|O00559	RCAS1_HUMAN|O00559_M1	Receptor-binding cancer antigen expressed on SiSo cells	EBAG9	UBE2Woe-ctrl	3.10838	0.00852498	0.0227823	2.06931	1.6424
RCAS1_HUMAN|O00559	RCAS1_HUMAN|O00559_M1	Receptor-binding cancer antigen expressed on SiSo cells	EBAG9	combo-UBE2Woe	-0.995427	0.197595	0.427876	0.704224	0.368682
REEP1_HUMAN|Q9H902	REEP1_HUMAN|Q9H902_M1	Receptor expression-enhancing protein 1	REEP1	bort-ctrl	Inf	NA	0	NA	Inf
REEP1_HUMAN|Q9H902	REEP1_HUMAN|Q9H902_M1	Receptor expression-enhancing protein 1	REEP1	UBE2Woe-bort	2.93657	0.0245254	0.0589341	1.61038	1.22963
REEP1_HUMAN|Q9H902	REEP1_HUMAN|Q9H902_M1	Receptor expression-enhancing protein 1	REEP1	combo-ctrl	Inf	NA	0	NA	Inf
REEP1_HUMAN|Q9H902	REEP1_HUMAN|Q9H902_M1	Receptor expression-enhancing protein 1	REEP1	UBE2Woe-ctrl	Inf	NA	0	NA	Inf
REEP1_HUMAN|Q9H902	REEP1_HUMAN|Q9H902_M1	Receptor expression-enhancing protein 1	REEP1	combo-UBE2Woe	0.167502	0.825822	0.89554	0.0831134	0.0479149
REEP1_HUMAN|Q9H902	REEP1_HUMAN|Q9H902_M1	Receptor expression-enhancing protein 1	REEP1	combo-bort	3.10407	0.0211545	0.0403411	1.6746	1.39425
REEP3_HUMAN|Q6NUK4	REEP3_HUMAN|Q6NUK4_M1	Receptor expression-enhancing protein 3	REEP3	UBE2Woe-bort	Inf	NA	0	NA	Inf
REEP3_HUMAN|Q6NUK4	REEP3_HUMAN|Q6NUK4_M1	Receptor expression-enhancing protein 3	REEP3	combo-ctrl	Inf	NA	0	NA	Inf
REEP3_HUMAN|Q6NUK4	REEP3_HUMAN|Q6NUK4_M1	Receptor expression-enhancing protein 3	REEP3	bort-ctrl	NA	NA	NA	NA	NA
REEP3_HUMAN|Q6NUK4	REEP3_HUMAN|Q6NUK4_M1	Receptor expression-enhancing protein 3	REEP3	combo-UBE2Woe	-0.0530005	0.944676	0.970208	0.0247171	0.0131352
REEP3_HUMAN|Q6NUK4	REEP3_HUMAN|Q6NUK4_M1	Receptor expression-enhancing protein 3	REEP3	combo-bort	Inf	NA	0	NA	Inf
REEP3_HUMAN|Q6NUK4	REEP3_HUMAN|Q6NUK4_M1	Receptor expression-enhancing protein 3	REEP3	UBE2Woe-ctrl	Inf	NA	0	NA	Inf
REEP4_HUMAN|Q9H6H4	REEP4_HUMAN|Q9H6H4_M1	Receptor expression-enhancing protein 4	REEP4	UBE2Woe-ctrl	Inf	NA	0	NA	Inf
REEP4_HUMAN|Q9H6H4	REEP4_HUMAN|Q9H6H4_M1	Receptor expression-enhancing protein 4	REEP4	combo-ctrl	Inf	NA	0	NA	Inf
REEP4_HUMAN|Q9H6H4	REEP4_HUMAN|Q9H6H4_M1	Receptor expression-enhancing protein 4	REEP4	bort-ctrl	NA	NA	NA	NA	NA
REEP4_HUMAN|Q9H6H4	REEP4_HUMAN|Q9H6H4_M1	Receptor expression-enhancing protein 4	REEP4	UBE2Woe-bort	Inf	NA	0	NA	Inf
REEP4_HUMAN|Q9H6H4	REEP4_HUMAN|Q9H6H4_M1	Receptor expression-enhancing protein 4	REEP4	combo-bort	Inf	NA	0	NA	Inf
REEP4_HUMAN|Q9H6H4	REEP4_HUMAN|Q9H6H4_M1	Receptor expression-enhancing protein 4	REEP4	combo-UBE2Woe	-0.251457	0.656715	0.813755	0.182623	0.0895061
RFA1_HUMAN|P27694	RFA1_HUMAN|P27694_M1	Replication protein A 70 kDa DNA-binding subunit	RPA1	combo-ctrl	3.11372	0.00446955	0.0130804	2.34974	1.88338
RFA1_HUMAN|P27694	RFA1_HUMAN|P27694_M1	Replication protein A 70 kDa DNA-binding subunit	RPA1	bort-ctrl	-2.05805	0.0188456	0.162544	1.72479	0.78903
RFA1_HUMAN|P27694	RFA1_HUMAN|P27694_M1	Replication protein A 70 kDa DNA-binding subunit	RPA1	UBE2Woe-ctrl	4.11184	0.0015894	0.0102147	2.79877	1.99077
RFA1_HUMAN|P27694	RFA1_HUMAN|P27694_M1	Replication protein A 70 kDa DNA-binding subunit	RPA1	combo-bort	5.17177	0.000661014	0.00608007	3.17979	2.21609
RFA1_HUMAN|P27694	RFA1_HUMAN|P27694_M1	Replication protein A 70 kDa DNA-binding subunit	RPA1	combo-UBE2Woe	-0.998112	0.137893	0.367198	0.860457	0.4351
RFA1_HUMAN|P27694	RFA1_HUMAN|P27694_M1	Replication protein A 70 kDa DNA-binding subunit	RPA1	UBE2Woe-bort	6.16988	0.000333199	0.00571684	3.4773	2.24284
RFT1_HUMAN|Q96AA3	RFT1_HUMAN|Q96AA3_M1	Protein RFT1 homolog	RFT1	combo-ctrl	Inf	NA	0	NA	Inf
RFT1_HUMAN|Q96AA3	RFT1_HUMAN|Q96AA3_M1	Protein RFT1 homolog	RFT1	UBE2Woe-bort	1.26507	0.108163	0.18327	0.965921	0.736909
RFT1_HUMAN|Q96AA3	RFT1_HUMAN|Q96AA3_M1	Protein RFT1 homolog	RFT1	UBE2Woe-ctrl	Inf	NA	0	NA	Inf
RFT1_HUMAN|Q96AA3	RFT1_HUMAN|Q96AA3_M1	Protein RFT1 homolog	RFT1	combo-UBE2Woe	1.67849	0.0572724	0.286733	1.24205	0.542523
RFT1_HUMAN|Q96AA3	RFT1_HUMAN|Q96AA3_M1	Protein RFT1 homolog	RFT1	bort-ctrl	Inf	NA	0	NA	Inf
RFT1_HUMAN|Q96AA3	RFT1_HUMAN|Q96AA3_M1	Protein RFT1 homolog	RFT1	combo-bort	2.94356	0.0132738	0.0291859	1.877	1.53483
RIC1_HUMAN|Q4ADV7	RIC1_HUMAN|Q4ADV7_M1	RAB6A-GEF complex partner protein 1	RIC1	bort-ctrl	2.00567	0.00878434	0.106797	2.05629	0.971439
RIC1_HUMAN|Q4ADV7	RIC1_HUMAN|Q4ADV7_M1	RAB6A-GEF complex partner protein 1	RIC1	combo-bort	4.30083	0.00052476	0.00537879	3.28004	2.26932
RIC1_HUMAN|Q4ADV7	RIC1_HUMAN|Q4ADV7_M1	RAB6A-GEF complex partner protein 1	RIC1	combo-ctrl	6.3065	0.000307046	0.00412122	3.5128	2.38497
RIC1_HUMAN|Q4ADV7	RIC1_HUMAN|Q4ADV7_M1	RAB6A-GEF complex partner protein 1	RIC1	UBE2Woe-bort	3.35677	0.00109401	0.00765806	2.96098	2.11588
RIC1_HUMAN|Q4ADV7	RIC1_HUMAN|Q4ADV7_M1	RAB6A-GEF complex partner protein 1	RIC1	combo-UBE2Woe	0.94406	0.0387517	0.238794	1.41171	0.621976
RIC1_HUMAN|Q4ADV7	RIC1_HUMAN|Q4ADV7_M1	RAB6A-GEF complex partner protein 1	RIC1	UBE2Woe-ctrl	5.36244	0.000497596	0.00642728	3.30312	2.19197
RL7_HUMAN|P18124	RL7_HUMAN|P18124_M1	60S ribosomal protein L7	RPL7	combo-ctrl	Inf	NA	0	NA	Inf
RL7_HUMAN|P18124	RL7_HUMAN|P18124_M1	60S ribosomal protein L7	RPL7	UBE2Woe-bort	Inf	NA	0	NA	Inf
RL7_HUMAN|P18124	RL7_HUMAN|P18124_M1	60S ribosomal protein L7	RPL7	combo-UBE2Woe	-1.1822	0.158433	0.388417	0.800153	0.410702
RL7_HUMAN|P18124	RL7_HUMAN|P18124_M1	60S ribosomal protein L7	RPL7	UBE2Woe-ctrl	Inf	NA	0	NA	Inf
RL7_HUMAN|P18124	RL7_HUMAN|P18124_M1	60S ribosomal protein L7	RPL7	combo-bort	Inf	NA	0	NA	Inf
RL7_HUMAN|P18124	RL7_HUMAN|P18124_M1	60S ribosomal protein L7	RPL7	bort-ctrl	NA	NA	NA	NA	NA
RM51_HUMAN|Q4U2R6	RM51_HUMAN|Q4U2R6_M1	39S ribosomal protein L51, mitochondrial	MRPL51	combo-ctrl	-2.86046	0.0138714	0.028883	1.85788	1.53936
RM51_HUMAN|Q4U2R6	RM51_HUMAN|Q4U2R6_M1	39S ribosomal protein L51, mitochondrial	MRPL51	bort-ctrl	-2.90555	0.0131566	0.139663	1.88086	0.854919
RM51_HUMAN|Q4U2R6	RM51_HUMAN|Q4U2R6_M1	39S ribosomal protein L51, mitochondrial	MRPL51	UBE2Woe-bort	3.3617	0.00794433	0.0232552	2.09994	1.63348
RM51_HUMAN|Q4U2R6	RM51_HUMAN|Q4U2R6_M1	39S ribosomal protein L51, mitochondrial	MRPL51	combo-bort	0.0450888	0.950579	0.97491	0.0220118	0.0110353
RM51_HUMAN|Q4U2R6	RM51_HUMAN|Q4U2R6_M1	39S ribosomal protein L51, mitochondrial	MRPL51	combo-UBE2Woe	-3.31661	0.00833085	0.101415	2.07931	0.993896
RM51_HUMAN|Q4U2R6	RM51_HUMAN|Q4U2R6_M1	39S ribosomal protein L51, mitochondrial	MRPL51	UBE2Woe-ctrl	0.456148	0.541141	0.59912	0.26669	0.222486
RMI2_HUMAN|Q96E14	RMI2_HUMAN|Q96E14_M1	RecQ-mediated genome instability protein 2	RMI2	combo-ctrl	-2.15992	0.00118779	0.00694401	2.92526	2.15839
RMI2_HUMAN|Q96E14	RMI2_HUMAN|Q96E14_M1	RecQ-mediated genome instability protein 2	RMI2	UBE2Woe-bort	Inf	NA	0	NA	Inf
RMI2_HUMAN|Q96E14	RMI2_HUMAN|Q96E14_M1	RecQ-mediated genome instability protein 2	RMI2	combo-bort	Inf	NA	0	NA	Inf
RMI2_HUMAN|Q96E14	RMI2_HUMAN|Q96E14_M1	RecQ-mediated genome instability protein 2	RMI2	combo-UBE2Woe	-1.83997	0.00163569	0.0372938	2.7863	1.42836
RMI2_HUMAN|Q96E14	RMI2_HUMAN|Q96E14_M1	RecQ-mediated genome instability protein 2	RMI2	UBE2Woe-ctrl	-0.31995	0.0343027	0.0664614	1.46467	1.17743
RMI2_HUMAN|Q96E14	RMI2_HUMAN|Q96E14_M1	RecQ-mediated genome instability protein 2	RMI2	bort-ctrl	-Inf	NA	0	NA	Inf
RN128_HUMAN|Q8TEB7	RN128_HUMAN|Q8TEB7_M1	E3 ubiquitin-protein ligase RNF128	RNF128	combo-UBE2Woe	3.30647	NA	NA	NA	NA
RN128_HUMAN|Q8TEB7	RN128_HUMAN|Q8TEB7_M1	E3 ubiquitin-protein ligase RNF128	RNF128	UBE2Woe-bort	Inf	NA	0	NA	Inf
RN128_HUMAN|Q8TEB7	RN128_HUMAN|Q8TEB7_M1	E3 ubiquitin-protein ligase RNF128	RNF128	bort-ctrl	NA	NA	NA	NA	NA
RN128_HUMAN|Q8TEB7	RN128_HUMAN|Q8TEB7_M1	E3 ubiquitin-protein ligase RNF128	RNF128	combo-ctrl	Inf	NA	0	NA	Inf
RN128_HUMAN|Q8TEB7	RN128_HUMAN|Q8TEB7_M1	E3 ubiquitin-protein ligase RNF128	RNF128	combo-bort	Inf	NA	0	NA	Inf
RN128_HUMAN|Q8TEB7	RN128_HUMAN|Q8TEB7_M1	E3 ubiquitin-protein ligase RNF128	RNF128	UBE2Woe-ctrl	Inf	NA	0	NA	Inf
RN167_HUMAN|Q9H6Y7	RN167_HUMAN|Q9H6Y7_M1	E3 ubiquitin-protein ligase RNF167	RNF167	bort-ctrl	Inf	NA	0	NA	Inf
RN167_HUMAN|Q9H6Y7	RN167_HUMAN|Q9H6Y7_M1	E3 ubiquitin-protein ligase RNF167	RNF167	combo-bort	3.51095	0.0940364	0.141486	1.0267	0.849286
RN167_HUMAN|Q9H6Y7	RN167_HUMAN|Q9H6Y7_M1	E3 ubiquitin-protein ligase RNF167	RNF167	UBE2Woe-bort	-Inf	NA	0	NA	Inf
RN167_HUMAN|Q9H6Y7	RN167_HUMAN|Q9H6Y7_M1	E3 ubiquitin-protein ligase RNF167	RNF167	combo-ctrl	Inf	NA	0	NA	Inf
RN167_HUMAN|Q9H6Y7	RN167_HUMAN|Q9H6Y7_M1	E3 ubiquitin-protein ligase RNF167	RNF167	combo-UBE2Woe	Inf	NA	0	NA	Inf
RN167_HUMAN|Q9H6Y7	RN167_HUMAN|Q9H6Y7_M1	E3 ubiquitin-protein ligase RNF167	RNF167	UBE2Woe-ctrl	NA	NA	NA	NA	NA
RPB1_HUMAN|P24928	RPB1_HUMAN|P24928_M1	DNA-directed RNA polymerase II subunit RPB1	POLR2A	combo-bort	6.45932	6.42154e-06	0.00105313	5.19236	2.97752
RPB1_HUMAN|P24928	RPB1_HUMAN|P24928_M1	DNA-directed RNA polymerase II subunit RPB1	POLR2A	combo-UBE2Woe	-0.219177	0.351688	0.566066	0.453842	0.247133
RPB1_HUMAN|P24928	RPB1_HUMAN|P24928_M1	DNA-directed RNA polymerase II subunit RPB1	POLR2A	bort-ctrl	-0.389453	0.134626	0.384624	0.87087	0.414963
RPB1_HUMAN|P24928	RPB1_HUMAN|P24928_M1	DNA-directed RNA polymerase II subunit RPB1	POLR2A	UBE2Woe-bort	6.67849	5.62166e-06	0.000905087	5.25014	3.04331
RPB1_HUMAN|P24928	RPB1_HUMAN|P24928_M1	DNA-directed RNA polymerase II subunit RPB1	POLR2A	UBE2Woe-ctrl	6.28904	7.14305e-06	0.00110717	5.14612	2.95578
RPB1_HUMAN|P24928	RPB1_HUMAN|P24928_M1	DNA-directed RNA polymerase II subunit RPB1	POLR2A	combo-ctrl	6.06986	8.2276e-06	0.0012506	5.08473	2.90288
RPB7_HUMAN|P62487	RPB7_HUMAN|P62487_M1	DNA-directed RNA polymerase II subunit RPB7	POLR2G	UBE2Woe-bort	-0.537505	0.495116	0.619626	0.305293	0.207871
RPB7_HUMAN|P62487	RPB7_HUMAN|P62487_M1	DNA-directed RNA polymerase II subunit RPB7	POLR2G	combo-bort	3.31958	0.0173776	0.0343365	1.76001	1.46424
RPB7_HUMAN|P62487	RPB7_HUMAN|P62487_M1	DNA-directed RNA polymerase II subunit RPB7	POLR2G	UBE2Woe-ctrl	Inf	NA	0	NA	Inf
RPB7_HUMAN|P62487	RPB7_HUMAN|P62487_M1	DNA-directed RNA polymerase II subunit RPB7	POLR2G	bort-ctrl	Inf	NA	0	NA	Inf
RPB7_HUMAN|P62487	RPB7_HUMAN|P62487_M1	DNA-directed RNA polymerase II subunit RPB7	POLR2G	combo-ctrl	Inf	NA	0	NA	Inf
RPB7_HUMAN|P62487	RPB7_HUMAN|P62487_M1	DNA-directed RNA polymerase II subunit RPB7	POLR2G	combo-UBE2Woe	3.85708	0.0114939	0.113544	1.93953	0.944835
RS29_HUMAN|P62273	RS29_HUMAN|P62273_M1	40S ribosomal protein S29	RPS29	UBE2Woe-ctrl	7.91606	0.0360029	0.0680542	1.44366	1.16714
RS29_HUMAN|P62273	RS29_HUMAN|P62273_M1	40S ribosomal protein S29	RPS29	combo-ctrl	6.58356	0.0568196	0.0909114	1.2455	1.04138
RS29_HUMAN|P62273	RS29_HUMAN|P62273_M1	40S ribosomal protein S29	RPS29	combo-bort	Inf	NA	0	NA	Inf
RS29_HUMAN|P62273	RS29_HUMAN|P62273_M1	40S ribosomal protein S29	RPS29	combo-UBE2Woe	-1.3325	0.584399	0.761388	0.233291	0.118394
RS29_HUMAN|P62273	RS29_HUMAN|P62273_M1	40S ribosomal protein S29	RPS29	bort-ctrl	-Inf	NA	0	NA	Inf
RS29_HUMAN|P62273	RS29_HUMAN|P62273_M1	40S ribosomal protein S29	RPS29	UBE2Woe-bort	Inf	NA	0	NA	Inf
RS7_HUMAN|P62081	RS7_HUMAN|P62081_M1	40S ribosomal protein S7	RPS7	UBE2Woe-ctrl	4.35334	0.0216088	0.0471741	1.66537	1.3263
RS7_HUMAN|P62081	RS7_HUMAN|P62081_M1	40S ribosomal protein S7	RPS7	combo-bort	4.24835	0.0233702	0.0435535	1.63134	1.36098
RS7_HUMAN|P62081	RS7_HUMAN|P62081_M1	40S ribosomal protein S7	RPS7	UBE2Woe-bort	5.52166	0.00973147	0.0261128	2.01182	1.58315
RS7_HUMAN|P62081	RS7_HUMAN|P62081_M1	40S ribosomal protein S7	RPS7	combo-ctrl	3.08003	0.0607848	0.0952504	1.2162	1.02113
RS7_HUMAN|P62081	RS7_HUMAN|P62081_M1	40S ribosomal protein S7	RPS7	bort-ctrl	-1.16832	0.381767	0.605562	0.418201	0.217842
RS7_HUMAN|P62081	RS7_HUMAN|P62081_M1	40S ribosomal protein S7	RPS7	combo-UBE2Woe	-1.27331	0.344857	0.565665	0.46236	0.24744
RSAD1_HUMAN|Q9HA92	RSAD1_HUMAN|Q9HA92_M1	Radical S-adenosyl methionine domain-containing protein 1, mitochondrial	RSAD1	combo-ctrl	7.09797	0.00650288	0.0161201	2.18689	1.79263
RSAD1_HUMAN|Q9HA92	RSAD1_HUMAN|Q9HA92_M1	Radical S-adenosyl methionine domain-containing protein 1, mitochondrial	RSAD1	bort-ctrl	3.14848	0.0417344	0.237037	1.37951	0.625185
RSAD1_HUMAN|Q9HA92	RSAD1_HUMAN|Q9HA92_M1	Radical S-adenosyl methionine domain-containing protein 1, mitochondrial	RSAD1	combo-UBE2Woe	0.560541	0.355033	0.566066	0.449732	0.247133
RSAD1_HUMAN|Q9HA92	RSAD1_HUMAN|Q9HA92_M1	Radical S-adenosyl methionine domain-containing protein 1, mitochondrial	RSAD1	UBE2Woe-ctrl	6.53743	0.00765252	0.0208735	2.1162	1.6804
RSAD1_HUMAN|Q9HA92	RSAD1_HUMAN|Q9HA92_M1	Radical S-adenosyl methionine domain-containing protein 1, mitochondrial	RSAD1	UBE2Woe-bort	3.38895	0.027619	0.0624061	1.55879	1.20477
RSAD1_HUMAN|Q9HA92	RSAD1_HUMAN|Q9HA92_M1	Radical S-adenosyl methionine domain-containing protein 1, mitochondrial	RSAD1	combo-bort	3.94949	0.0205583	0.0396655	1.68701	1.40159
RX_HUMAN|Q9Y2V3	RX_HUMAN|Q9Y2V3_M1	Retinal homeobox protein Rx	RAX	combo-ctrl	Inf	NA	0	NA	Inf
RX_HUMAN|Q9Y2V3	RX_HUMAN|Q9Y2V3_M1	Retinal homeobox protein Rx	RAX	bort-ctrl	Inf	NA	0	NA	Inf
RX_HUMAN|Q9Y2V3	RX_HUMAN|Q9Y2V3_M1	Retinal homeobox protein Rx	RAX	combo-UBE2Woe	1.65351	0.295787	0.521169	0.52902	0.283022
RX_HUMAN|Q9Y2V3	RX_HUMAN|Q9Y2V3_M1	Retinal homeobox protein Rx	RAX	combo-bort	2.63065	0.210019	0.277768	0.67774	0.556318
RX_HUMAN|Q9Y2V3	RX_HUMAN|Q9Y2V3_M1	Retinal homeobox protein Rx	RAX	UBE2Woe-ctrl	Inf	NA	0	NA	Inf
RX_HUMAN|Q9Y2V3	RX_HUMAN|Q9Y2V3_M1	Retinal homeobox protein Rx	RAX	UBE2Woe-bort	0.977138	0.568309	0.682819	0.245415	0.165694
S11IP_HUMAN|Q8N1F8	S11IP_HUMAN|Q8N1F8_M1	Serine/threonine-protein kinase 11-interacting protein	STK11IP	combo-ctrl	2.67237	0.00049689	0.00468263	3.30374	2.32951
S11IP_HUMAN|Q8N1F8	S11IP_HUMAN|Q8N1F8_M1	Serine/threonine-protein kinase 11-interacting protein	STK11IP	bort-ctrl	-1.00926	0.0175627	0.161576	1.75541	0.791622
S11IP_HUMAN|Q8N1F8	S11IP_HUMAN|Q8N1F8_M1	Serine/threonine-protein kinase 11-interacting protein	STK11IP	combo-UBE2Woe	-0.264926	0.363991	0.575629	0.438909	0.239858
S11IP_HUMAN|Q8N1F8	S11IP_HUMAN|Q8N1F8_M1	Serine/threonine-protein kinase 11-interacting protein	STK11IP	UBE2Woe-ctrl	2.9373	0.000344023	0.00642728	3.46341	2.19197
S11IP_HUMAN|Q8N1F8	S11IP_HUMAN|Q8N1F8_M1	Serine/threonine-protein kinase 11-interacting protein	STK11IP	UBE2Woe-bort	3.94656	0.000107972	0.00489453	3.96669	2.31029
S11IP_HUMAN|Q8N1F8	S11IP_HUMAN|Q8N1F8_M1	Serine/threonine-protein kinase 11-interacting protein	STK11IP	combo-bort	3.68164	0.000141971	0.00341275	3.8478	2.4669
S29A1_HUMAN|Q99808	S29A1_HUMAN|Q99808_M1	Equilibrative nucleoside transporter 1	SLC29A1	combo-ctrl	3.29239	0.00889788	0.0211325	2.05071	1.67505
S29A1_HUMAN|Q99808	S29A1_HUMAN|Q99808_M1	Equilibrative nucleoside transporter 1	SLC29A1	bort-ctrl	-0.0832397	0.83909	0.883927	0.0761913	0.0535835
S29A1_HUMAN|Q99808	S29A1_HUMAN|Q99808_M1	Equilibrative nucleoside transporter 1	SLC29A1	combo-UBE2Woe	-0.829387	0.0831004	0.342492	1.0804	0.46535
S29A1_HUMAN|Q99808	S29A1_HUMAN|Q99808_M1	Equilibrative nucleoside transporter 1	SLC29A1	UBE2Woe-ctrl	4.12177	0.00570477	0.0176848	2.24376	1.7524
S29A1_HUMAN|Q99808	S29A1_HUMAN|Q99808_M1	Equilibrative nucleoside transporter 1	SLC29A1	UBE2Woe-bort	4.20501	0.00548298	0.0180155	2.26098	1.74435
S29A1_HUMAN|Q99808	S29A1_HUMAN|Q99808_M1	Equilibrative nucleoside transporter 1	SLC29A1	combo-bort	3.37563	0.00846995	0.0224846	2.07212	1.64811
SETMR_HUMAN|Q53H47	SETMR_HUMAN|Q53H47_M1	Histone-lysine N-methyltransferase SETMAR	SETMAR	combo-ctrl	Inf	NA	0	NA	Inf
SETMR_HUMAN|Q53H47	SETMR_HUMAN|Q53H47_M1	Histone-lysine N-methyltransferase SETMAR	SETMAR	combo-UBE2Woe	-0.792411	0.134069	0.367198	0.872673	0.4351
SETMR_HUMAN|Q53H47	SETMR_HUMAN|Q53H47_M1	Histone-lysine N-methyltransferase SETMAR	SETMAR	bort-ctrl	Inf	NA	0	NA	Inf
SETMR_HUMAN|Q53H47	SETMR_HUMAN|Q53H47_M1	Histone-lysine N-methyltransferase SETMAR	SETMAR	UBE2Woe-bort	6.20461	0.00405639	0.0145129	2.39186	1.83825
SETMR_HUMAN|Q53H47	SETMR_HUMAN|Q53H47_M1	Histone-lysine N-methyltransferase SETMAR	SETMAR	UBE2Woe-ctrl	Inf	NA	0	NA	Inf
SETMR_HUMAN|Q53H47	SETMR_HUMAN|Q53H47_M1	Histone-lysine N-methyltransferase SETMAR	SETMAR	combo-bort	5.4122	0.00532099	0.016332	2.27401	1.78696
SF3B3_HUMAN|Q15393	SF3B3_HUMAN|Q15393_M1	Splicing factor 3B subunit 3	SF3B3	combo-ctrl	2.25376	0.12885	0.17968	0.889917	0.7455
SF3B3_HUMAN|Q15393	SF3B3_HUMAN|Q15393_M1	Splicing factor 3B subunit 3	SF3B3	combo-UBE2Woe	-1.41376	0.297158	0.521169	0.527013	0.283022
SF3B3_HUMAN|Q15393	SF3B3_HUMAN|Q15393_M1	Splicing factor 3B subunit 3	SF3B3	bort-ctrl	-0.316639	0.801777	0.878137	0.0959464	0.0564379
SF3B3_HUMAN|Q15393	SF3B3_HUMAN|Q15393_M1	Splicing factor 3B subunit 3	SF3B3	UBE2Woe-bort	3.98417	0.0279083	0.0624061	1.55427	1.20477
SF3B3_HUMAN|Q15393	SF3B3_HUMAN|Q15393_M1	Splicing factor 3B subunit 3	SF3B3	UBE2Woe-ctrl	3.66753	0.0359767	0.0680542	1.44398	1.16714
SF3B3_HUMAN|Q15393	SF3B3_HUMAN|Q15393_M1	Splicing factor 3B subunit 3	SF3B3	combo-bort	2.5704	0.0950049	0.141644	1.02225	0.848803
SFSWA_HUMAN|Q12872	SFSWA_HUMAN|Q12872_M1	Splicing factor, suppressor of white-apricot homolog	SFSWAP	combo-ctrl	Inf	NA	0	NA	Inf
SFSWA_HUMAN|Q12872	SFSWA_HUMAN|Q12872_M1	Splicing factor, suppressor of white-apricot homolog	SFSWAP	combo-UBE2Woe	-1.62444	0.162066	0.388957	0.790309	0.410098
SFSWA_HUMAN|Q12872	SFSWA_HUMAN|Q12872_M1	Splicing factor, suppressor of white-apricot homolog	SFSWAP	UBE2Woe-bort	Inf	NA	0	NA	Inf
SFSWA_HUMAN|Q12872	SFSWA_HUMAN|Q12872_M1	Splicing factor, suppressor of white-apricot homolog	SFSWAP	combo-bort	Inf	NA	0	NA	Inf
SFSWA_HUMAN|Q12872	SFSWA_HUMAN|Q12872_M1	Splicing factor, suppressor of white-apricot homolog	SFSWAP	bort-ctrl	NA	NA	NA	NA	NA
SFSWA_HUMAN|Q12872	SFSWA_HUMAN|Q12872_M1	Splicing factor, suppressor of white-apricot homolog	SFSWAP	UBE2Woe-ctrl	Inf	NA	0	NA	Inf
SGMR1_HUMAN|Q99720	SGMR1_HUMAN|Q99720_M1	Sigma non-opioid intracellular receptor 1	SIGMAR1	combo-UBE2Woe	3.29685	0.000437989	0.0314261	3.35854	1.50271
SGMR1_HUMAN|Q99720	SGMR1_HUMAN|Q99720_M1	Sigma non-opioid intracellular receptor 1	SIGMAR1	UBE2Woe-bort	-1.47019	0.0089354	0.0252386	2.04889	1.59793
SGMR1_HUMAN|Q99720	SGMR1_HUMAN|Q99720_M1	Sigma non-opioid intracellular receptor 1	SIGMAR1	combo-ctrl	5.86019	4.56289e-05	0.00138712	4.34076	2.85789
SGMR1_HUMAN|Q99720	SGMR1_HUMAN|Q99720_M1	Sigma non-opioid intracellular receptor 1	SIGMAR1	bort-ctrl	4.03353	0.000199224	0.0274928	3.70066	1.56078
SGMR1_HUMAN|Q99720	SGMR1_HUMAN|Q99720_M1	Sigma non-opioid intracellular receptor 1	SIGMAR1	combo-bort	1.82666	0.00410745	0.0143324	2.38643	1.84368
SGMR1_HUMAN|Q99720	SGMR1_HUMAN|Q99720_M1	Sigma non-opioid intracellular receptor 1	SIGMAR1	UBE2Woe-ctrl	2.56334	0.0011553	0.00895356	2.93731	2.048
SIL1_HUMAN|Q9H173	SIL1_HUMAN|Q9H173_M1	Nucleotide exchange factor SIL1	SIL1	UBE2Woe-bort	Inf	NA	0	NA	Inf
SIL1_HUMAN|Q9H173	SIL1_HUMAN|Q9H173_M1	Nucleotide exchange factor SIL1	SIL1	UBE2Woe-ctrl	Inf	NA	0	NA	Inf
SIL1_HUMAN|Q9H173	SIL1_HUMAN|Q9H173_M1	Nucleotide exchange factor SIL1	SIL1	combo-bort	Inf	NA	0	NA	Inf
SIL1_HUMAN|Q9H173	SIL1_HUMAN|Q9H173_M1	Nucleotide exchange factor SIL1	SIL1	combo-UBE2Woe	-0.423183	0.111289	0.367198	0.953548	0.4351
SIL1_HUMAN|Q9H173	SIL1_HUMAN|Q9H173_M1	Nucleotide exchange factor SIL1	SIL1	combo-ctrl	Inf	NA	0	NA	Inf
SIL1_HUMAN|Q9H173	SIL1_HUMAN|Q9H173_M1	Nucleotide exchange factor SIL1	SIL1	bort-ctrl	NA	NA	NA	NA	NA
SLX1_HUMAN|Q9BQ83	SLX1_HUMAN|Q9BQ83_M1	Structure-specific endonuclease subunit SLX1	SLX1A	combo-UBE2Woe	2.35355	0.00292943	0.0556591	2.53322	1.25446
SLX1_HUMAN|Q9BQ83	SLX1_HUMAN|Q9BQ83_M1	Structure-specific endonuclease subunit SLX1	SLX1A	combo-bort	1.22286	0.0281743	0.0502238	1.55015	1.29909
SLX1_HUMAN|Q9BQ83	SLX1_HUMAN|Q9BQ83_M1	Structure-specific endonuclease subunit SLX1	SLX1A	combo-ctrl	2.43079	0.00259808	0.00983108	2.58535	2.0074
SLX1_HUMAN|Q9BQ83	SLX1_HUMAN|Q9BQ83_M1	Structure-specific endonuclease subunit SLX1	SLX1A	UBE2Woe-bort	-1.13068	0.0358261	0.0712099	1.4458	1.14746
SLX1_HUMAN|Q9BQ83	SLX1_HUMAN|Q9BQ83_M1	Structure-specific endonuclease subunit SLX1	SLX1A	UBE2Woe-ctrl	0.0772424	0.842071	0.847539	0.0746515	0.0718405
SLX1_HUMAN|Q9BQ83	SLX1_HUMAN|Q9BQ83_M1	Structure-specific endonuclease subunit SLX1	SLX1A	bort-ctrl	1.20792	0.0292726	0.224423	1.53354	0.648933
SP30L_HUMAN|Q9HAJ7	SP30L_HUMAN|Q9HAJ7_M1	Histone deacetylase complex subunit SAP30L	SAP30L	combo-bort	NA	NA	NA	NA	NA
SP30L_HUMAN|Q9HAJ7	SP30L_HUMAN|Q9HAJ7_M1	Histone deacetylase complex subunit SAP30L	SAP30L	combo-ctrl	-Inf	NA	0	NA	Inf
SP30L_HUMAN|Q9HAJ7	SP30L_HUMAN|Q9HAJ7_M1	Histone deacetylase complex subunit SAP30L	SAP30L	UBE2Woe-bort	Inf	NA	0	NA	Inf
SP30L_HUMAN|Q9HAJ7	SP30L_HUMAN|Q9HAJ7_M1	Histone deacetylase complex subunit SAP30L	SAP30L	UBE2Woe-ctrl	0.854234	NA	NA	NA	NA
SP30L_HUMAN|Q9HAJ7	SP30L_HUMAN|Q9HAJ7_M1	Histone deacetylase complex subunit SAP30L	SAP30L	bort-ctrl	-Inf	NA	0	NA	Inf
SP30L_HUMAN|Q9HAJ7	SP30L_HUMAN|Q9HAJ7_M1	Histone deacetylase complex subunit SAP30L	SAP30L	combo-UBE2Woe	-Inf	NA	0	NA	Inf
SPT16_HUMAN|Q9BXB7	SPT16_HUMAN|Q9BXB7_M1	Spermatogenesis-associated protein 16	SPATA16	combo-UBE2Woe	-0.849262	0.644637	0.804639	0.190685	0.0943989
SPT16_HUMAN|Q9BXB7	SPT16_HUMAN|Q9BXB7_M1	Spermatogenesis-associated protein 16	SPATA16	combo-bort	0.0813463	0.964243	0.982211	0.0158134	0.0077954
SPT16_HUMAN|Q9BXB7	SPT16_HUMAN|Q9BXB7_M1	Spermatogenesis-associated protein 16	SPATA16	UBE2Woe-ctrl	0.56091	0.758734	0.789287	0.11991	0.102765
SPT16_HUMAN|Q9BXB7	SPT16_HUMAN|Q9BXB7_M1	Spermatogenesis-associated protein 16	SPATA16	bort-ctrl	-0.369698	0.83899	0.883927	0.0762431	0.0535835
SPT16_HUMAN|Q9BXB7	SPT16_HUMAN|Q9BXB7_M1	Spermatogenesis-associated protein 16	SPATA16	combo-ctrl	-0.288352	0.873941	0.885594	0.0585178	0.0527654
SPT16_HUMAN|Q9BXB7	SPT16_HUMAN|Q9BXB7_M1	Spermatogenesis-associated protein 16	SPATA16	UBE2Woe-bort	0.930608	0.614296	0.716679	0.211622	0.144675
STXB2_HUMAN|Q15833	STXB2_HUMAN|Q15833_M1	Syntaxin-binding protein 2	STXBP2	bort-ctrl	NA	NA	NA	NA	NA
STXB2_HUMAN|Q15833	STXB2_HUMAN|Q15833_M1	Syntaxin-binding protein 2	STXBP2	UBE2Woe-ctrl	Inf	NA	0	NA	Inf
STXB2_HUMAN|Q15833	STXB2_HUMAN|Q15833_M1	Syntaxin-binding protein 2	STXBP2	combo-bort	Inf	NA	0	NA	Inf
STXB2_HUMAN|Q15833	STXB2_HUMAN|Q15833_M1	Syntaxin-binding protein 2	STXBP2	combo-ctrl	Inf	NA	0	NA	Inf
STXB2_HUMAN|Q15833	STXB2_HUMAN|Q15833_M1	Syntaxin-binding protein 2	STXBP2	combo-UBE2Woe	-0.431471	0.556905	0.751327	0.254219	0.124171
STXB2_HUMAN|Q15833	STXB2_HUMAN|Q15833_M1	Syntaxin-binding protein 2	STXBP2	UBE2Woe-bort	Inf	NA	0	NA	Inf
SUMO4_HUMAN|Q6EEV6	SUMO4_HUMAN|Q6EEV6_M1	Small ubiquitin-related modifier 4	SUMO4	bort-ctrl	2.19655	0.252076	0.463819	0.598469	0.333651
SUMO4_HUMAN|Q6EEV6	SUMO4_HUMAN|Q6EEV6_M1	Small ubiquitin-related modifier 4	SUMO4	UBE2Woe-ctrl	1.89139	0.232516	0.301787	0.633546	0.5203
SUMO4_HUMAN|Q6EEV6	SUMO4_HUMAN|Q6EEV6_M1	Small ubiquitin-related modifier 4	SUMO4	combo-bort	-1.3597	0.44563	0.529589	0.351026	0.276061
SUMO4_HUMAN|Q6EEV6	SUMO4_HUMAN|Q6EEV6_M1	Small ubiquitin-related modifier 4	SUMO4	combo-UBE2Woe	-1.05455	0.466513	0.681827	0.331136	0.166326
SUMO4_HUMAN|Q6EEV6	SUMO4_HUMAN|Q6EEV6_M1	Small ubiquitin-related modifier 4	SUMO4	combo-ctrl	0.836845	0.55633	0.599732	0.254667	0.222043
SUMO4_HUMAN|Q6EEV6	SUMO4_HUMAN|Q6EEV6_M1	Small ubiquitin-related modifier 4	SUMO4	UBE2Woe-bort	-0.305152	0.856748	0.895691	0.067147	0.0478419
SYDM_HUMAN|Q6PI48	SYDM_HUMAN|Q6PI48_M1	Aspartate--tRNA ligase, mitochondrial	DARS2	bort-ctrl	0.103165	0.929241	0.957716	0.0318716	0.0187634
SYDM_HUMAN|Q6PI48	SYDM_HUMAN|Q6PI48_M1	Aspartate--tRNA ligase, mitochondrial	DARS2	UBE2Woe-ctrl	1.38823	0.259384	0.326867	0.586056	0.48563
SYDM_HUMAN|Q6PI48	SYDM_HUMAN|Q6PI48_M1	Aspartate--tRNA ligase, mitochondrial	DARS2	combo-UBE2Woe	0.750897	0.41029	0.618055	0.386909	0.208973
SYDM_HUMAN|Q6PI48	SYDM_HUMAN|Q6PI48_M1	Aspartate--tRNA ligase, mitochondrial	DARS2	combo-ctrl	2.13913	0.138272	0.188939	0.859265	0.723679
SYDM_HUMAN|Q6PI48	SYDM_HUMAN|Q6PI48_M1	Aspartate--tRNA ligase, mitochondrial	DARS2	combo-bort	2.03596	0.149571	0.211463	0.825152	0.674766
SYDM_HUMAN|Q6PI48	SYDM_HUMAN|Q6PI48_M1	Aspartate--tRNA ligase, mitochondrial	DARS2	UBE2Woe-bort	1.28507	0.28582	0.389975	0.543907	0.408964
T179B_HUMAN|Q7Z7N9	T179B_HUMAN|Q7Z7N9_M1	Transmembrane protein 179B	TMEM179B	bort-ctrl	-0.417299	0.646381	0.820843	0.189511	0.0857399
T179B_HUMAN|Q7Z7N9	T179B_HUMAN|Q7Z7N9_M1	Transmembrane protein 179B	TMEM179B	combo-ctrl	3.39798	0.0156958	0.0318102	1.80422	1.49743
T179B_HUMAN|Q7Z7N9	T179B_HUMAN|Q7Z7N9_M1	Transmembrane protein 179B	TMEM179B	combo-bort	3.81527	0.0105921	0.0244662	1.97502	1.61143
T179B_HUMAN|Q7Z7N9	T179B_HUMAN|Q7Z7N9_M1	Transmembrane protein 179B	TMEM179B	UBE2Woe-bort	3.52405	0.0138899	0.036069	1.8573	1.44287
T179B_HUMAN|Q7Z7N9	T179B_HUMAN|Q7Z7N9_M1	Transmembrane protein 179B	TMEM179B	combo-UBE2Woe	0.291229	0.747021	0.864573	0.126667	0.0631984
T179B_HUMAN|Q7Z7N9	T179B_HUMAN|Q7Z7N9_M1	Transmembrane protein 179B	TMEM179B	UBE2Woe-ctrl	3.10675	0.0210694	0.0466536	1.67635	1.33112
TAF1_HUMAN|P21675	TAF1_HUMAN|P21675_M1	Transcription initiation factor TFIID subunit 1	TAF1	bort-ctrl	Inf	NA	0	NA	Inf
TAF1_HUMAN|P21675	TAF1_HUMAN|P21675_M1	Transcription initiation factor TFIID subunit 1	TAF1	combo-UBE2Woe	0.817966	0.00451609	0.0686446	2.34524	1.16339
TAF1_HUMAN|P21675	TAF1_HUMAN|P21675_M1	Transcription initiation factor TFIID subunit 1	TAF1	combo-ctrl	Inf	NA	0	NA	Inf
TAF1_HUMAN|P21675	TAF1_HUMAN|P21675_M1	Transcription initiation factor TFIID subunit 1	TAF1	UBE2Woe-ctrl	Inf	NA	0	NA	Inf
TAF1_HUMAN|P21675	TAF1_HUMAN|P21675_M1	Transcription initiation factor TFIID subunit 1	TAF1	UBE2Woe-bort	4.40751	0.00023482	0.00540087	3.62926	2.26754
TAF1_HUMAN|P21675	TAF1_HUMAN|P21675_M1	Transcription initiation factor TFIID subunit 1	TAF1	combo-bort	5.22547	0.000167076	0.00342506	3.77709	2.46533
TBX1_HUMAN|O43435	TBX1_HUMAN|O43435_M1	T-box transcription factor TBX1	TBX1	bort-ctrl	-Inf	NA	0	NA	Inf
TBX1_HUMAN|O43435	TBX1_HUMAN|O43435_M1	T-box transcription factor TBX1	TBX1	combo-ctrl	1.36239	0.319795	0.385784	0.495129	0.413656
TBX1_HUMAN|O43435	TBX1_HUMAN|O43435_M1	T-box transcription factor TBX1	TBX1	UBE2Woe-bort	Inf	NA	0	NA	Inf
TBX1_HUMAN|O43435	TBX1_HUMAN|O43435_M1	T-box transcription factor TBX1	TBX1	combo-UBE2Woe	-0.36772	0.706737	0.856292	0.150742	0.0673779
TBX1_HUMAN|O43435	TBX1_HUMAN|O43435_M1	T-box transcription factor TBX1	TBX1	UBE2Woe-ctrl	1.73011	0.237535	0.301787	0.624272	0.5203
TBX1_HUMAN|O43435	TBX1_HUMAN|O43435_M1	T-box transcription factor TBX1	TBX1	combo-bort	Inf	NA	0	NA	Inf
TCPG_HUMAN|P49368	TCPG_HUMAN|P49368_M1	T-complex protein 1 subunit gamma	CCT3	combo-ctrl	4.42883	0.000570323	0.00468968	3.24388	2.32886
TCPG_HUMAN|P49368	TCPG_HUMAN|P49368_M1	T-complex protein 1 subunit gamma	CCT3	UBE2Woe-bort	6.11909	0.000161446	0.00519855	3.79197	2.28412
TCPG_HUMAN|P49368	TCPG_HUMAN|P49368_M1	T-complex protein 1 subunit gamma	CCT3	bort-ctrl	-0.845644	0.129913	0.384624	0.886348	0.414963
TCPG_HUMAN|P49368	TCPG_HUMAN|P49368_M1	T-complex protein 1 subunit gamma	CCT3	combo-UBE2Woe	-0.844608	0.130263	0.367198	0.88518	0.4351
TCPG_HUMAN|P49368	TCPG_HUMAN|P49368_M1	T-complex protein 1 subunit gamma	CCT3	UBE2Woe-ctrl	5.27344	0.000289217	0.00642728	3.53878	2.19197
TCPG_HUMAN|P49368	TCPG_HUMAN|P49368_M1	T-complex protein 1 subunit gamma	CCT3	combo-bort	5.27448	0.000288995	0.00418337	3.53911	2.37847
TF3C4_HUMAN|Q9UKN8	TF3C4_HUMAN|Q9UKN8_M1	General transcription factor 3C polypeptide 4	GTF3C4	combo-ctrl	Inf	NA	0	NA	Inf
TF3C4_HUMAN|Q9UKN8	TF3C4_HUMAN|Q9UKN8_M1	General transcription factor 3C polypeptide 4	GTF3C4	UBE2Woe-ctrl	Inf	NA	0	NA	Inf
TF3C4_HUMAN|Q9UKN8	TF3C4_HUMAN|Q9UKN8_M1	General transcription factor 3C polypeptide 4	GTF3C4	combo-UBE2Woe	-0.171242	0.840599	0.899797	0.0754109	0.0458556
TF3C4_HUMAN|Q9UKN8	TF3C4_HUMAN|Q9UKN8_M1	General transcription factor 3C polypeptide 4	GTF3C4	UBE2Woe-bort	Inf	NA	0	NA	Inf
TF3C4_HUMAN|Q9UKN8	TF3C4_HUMAN|Q9UKN8_M1	General transcription factor 3C polypeptide 4	GTF3C4	combo-bort	Inf	NA	0	NA	Inf
TF3C4_HUMAN|Q9UKN8	TF3C4_HUMAN|Q9UKN8_M1	General transcription factor 3C polypeptide 4	GTF3C4	bort-ctrl	NA	NA	NA	NA	NA
THOC1_HUMAN|Q96FV9	THOC1_HUMAN|Q96FV9_M1	THO complex subunit 1	THOC1	combo-ctrl	Inf	NA	0	NA	Inf
THOC1_HUMAN|Q96FV9	THOC1_HUMAN|Q96FV9_M1	THO complex subunit 1	THOC1	combo-UBE2Woe	-1.30078	0.0545273	0.286733	1.26339	0.542523
THOC1_HUMAN|Q96FV9	THOC1_HUMAN|Q96FV9_M1	THO complex subunit 1	THOC1	UBE2Woe-bort	Inf	NA	0	NA	Inf
THOC1_HUMAN|Q96FV9	THOC1_HUMAN|Q96FV9_M1	THO complex subunit 1	THOC1	UBE2Woe-ctrl	Inf	NA	0	NA	Inf
THOC1_HUMAN|Q96FV9	THOC1_HUMAN|Q96FV9_M1	THO complex subunit 1	THOC1	combo-bort	Inf	NA	0	NA	Inf
THOC1_HUMAN|Q96FV9	THOC1_HUMAN|Q96FV9_M1	THO complex subunit 1	THOC1	bort-ctrl	NA	NA	NA	NA	NA
TIPRL_HUMAN|O75663	TIPRL_HUMAN|O75663_M1	TIP41-like protein	TIPRL	bort-ctrl	-Inf	NA	0	NA	Inf
TIPRL_HUMAN|O75663	TIPRL_HUMAN|O75663_M1	TIP41-like protein	TIPRL	UBE2Woe-bort	Inf	NA	0	NA	Inf
TIPRL_HUMAN|O75663	TIPRL_HUMAN|O75663_M1	TIP41-like protein	TIPRL	UBE2Woe-ctrl	4.8252	0.205808	0.272652	0.686537	0.564391
TIPRL_HUMAN|O75663	TIPRL_HUMAN|O75663_M1	TIP41-like protein	TIPRL	combo-bort	Inf	NA	0	NA	Inf
TIPRL_HUMAN|O75663	TIPRL_HUMAN|O75663_M1	TIP41-like protein	TIPRL	combo-ctrl	4.28853	0.242149	0.304187	0.615918	0.51686
TIPRL_HUMAN|O75663	TIPRL_HUMAN|O75663_M1	TIP41-like protein	TIPRL	combo-UBE2Woe	-0.536676	0.824723	0.89554	0.0836921	0.0479149
TM127_HUMAN|O75204	TM127_HUMAN|O75204_M1	Transmembrane protein 127	TMEM127	bort-ctrl	-0.63487	0.247895	0.463819	0.605733	0.333651
TM127_HUMAN|O75204	TM127_HUMAN|O75204_M1	Transmembrane protein 127	TMEM127	UBE2Woe-bort	3.50995	0.00421251	0.0147438	2.37546	1.83139
TM127_HUMAN|O75204	TM127_HUMAN|O75204_M1	Transmembrane protein 127	TMEM127	UBE2Woe-ctrl	2.87508	0.00417359	0.0143757	2.37949	1.84237
TM127_HUMAN|O75204	TM127_HUMAN|O75204_M1	Transmembrane protein 127	TMEM127	combo-bort	4.25178	0.00241211	0.0111902	2.6176	1.95116
TM127_HUMAN|O75204	TM127_HUMAN|O75204_M1	Transmembrane protein 127	TMEM127	combo-ctrl	3.61691	0.00213926	0.00894412	2.66974	2.04846
TM127_HUMAN|O75204	TM127_HUMAN|O75204_M1	Transmembrane protein 127	TMEM127	combo-UBE2Woe	0.741834	0.133089	0.367198	0.875858	0.4351
TM160_HUMAN|Q9NX00	TM160_HUMAN|Q9NX00_M1	Transmembrane protein 160	TMEM160	combo-ctrl	1.69705	0.0574789	0.0910082	1.24049	1.04092
TM160_HUMAN|Q9NX00	TM160_HUMAN|Q9NX00_M1	Transmembrane protein 160	TMEM160	UBE2Woe-ctrl	1.9239	0.0455802	0.0812061	1.34122	1.09041
TM160_HUMAN|Q9NX00	TM160_HUMAN|Q9NX00_M1	Transmembrane protein 160	TMEM160	combo-bort	Inf	NA	0	NA	Inf
TM160_HUMAN|Q9NX00	TM160_HUMAN|Q9NX00_M1	Transmembrane protein 160	TMEM160	UBE2Woe-bort	Inf	NA	0	NA	Inf
TM160_HUMAN|Q9NX00	TM160_HUMAN|Q9NX00_M1	Transmembrane protein 160	TMEM160	combo-UBE2Woe	-0.226851	0.580752	0.761388	0.236009	0.118394
TM160_HUMAN|Q9NX00	TM160_HUMAN|Q9NX00_M1	Transmembrane protein 160	TMEM160	bort-ctrl	-Inf	NA	0	NA	Inf
TM248_HUMAN|Q9NWD8	TM248_HUMAN|Q9NWD8_M1	Transmembrane protein 248	TMEM248	combo-bort	0.150007	0.675764	0.764313	0.170205	0.116729
TM248_HUMAN|Q9NWD8	TM248_HUMAN|Q9NWD8_M1	Transmembrane protein 248	TMEM248	UBE2Woe-ctrl	0.42414	0.271828	0.337067	0.565706	0.472284
TM248_HUMAN|Q9NWD8	TM248_HUMAN|Q9NWD8_M1	Transmembrane protein 248	TMEM248	combo-UBE2Woe	-0.380653	0.316845	0.540216	0.499153	0.267433
TM248_HUMAN|Q9NWD8	TM248_HUMAN|Q9NWD8_M1	Transmembrane protein 248	TMEM248	UBE2Woe-bort	0.53066	0.186321	0.288439	0.729739	0.539946
TM248_HUMAN|Q9NWD8	TM248_HUMAN|Q9NWD8_M1	Transmembrane protein 248	TMEM248	bort-ctrl	-0.10652	0.765114	0.85773	0.116274	0.0666494
TM248_HUMAN|Q9NWD8	TM248_HUMAN|Q9NWD8_M1	Transmembrane protein 248	TMEM248	combo-ctrl	0.0434872	0.902421	0.908397	0.0445909	0.0417243
TMED3_HUMAN|Q9Y3Q3	TMED3_HUMAN|Q9Y3Q3_M1	Transmembrane emp24 domain-containing protein 3	TMED3	UBE2Woe-ctrl	0.932	0.209463	0.275142	0.678892	0.560443
TMED3_HUMAN|Q9Y3Q3	TMED3_HUMAN|Q9Y3Q3_M1	Transmembrane emp24 domain-containing protein 3	TMED3	UBE2Woe-bort	-0.0427039	0.931862	0.937687	0.0306482	0.0279423
TMED3_HUMAN|Q9Y3Q3	TMED3_HUMAN|Q9Y3Q3_M1	Transmembrane emp24 domain-containing protein 3	TMED3	bort-ctrl	0.974704	0.158303	0.401222	0.800512	0.396615
TMED3_HUMAN|Q9Y3Q3	TMED3_HUMAN|Q9Y3Q3_M1	Transmembrane emp24 domain-containing protein 3	TMED3	combo-bort	-0.1767	0.672928	0.764313	0.172032	0.116729
TMED3_HUMAN|Q9Y3Q3	TMED3_HUMAN|Q9Y3Q3_M1	Transmembrane emp24 domain-containing protein 3	TMED3	combo-UBE2Woe	-0.133996	0.790457	0.884676	0.102121	0.0532159
TMED3_HUMAN|Q9Y3Q3	TMED3_HUMAN|Q9Y3Q3_M1	Transmembrane emp24 domain-containing protein 3	TMED3	combo-ctrl	0.798004	0.212854	0.269614	0.671919	0.569257
TMEDA_HUMAN|P49755	TMEDA_HUMAN|P49755_M1	Transmembrane emp24 domain-containing protein 10	TMED10	UBE2Woe-bort	Inf	NA	0	NA	Inf
TMEDA_HUMAN|P49755	TMEDA_HUMAN|P49755_M1	Transmembrane emp24 domain-containing protein 10	TMED10	UBE2Woe-ctrl	Inf	NA	0	NA	Inf
TMEDA_HUMAN|P49755	TMEDA_HUMAN|P49755_M1	Transmembrane emp24 domain-containing protein 10	TMED10	bort-ctrl	NA	NA	NA	NA	NA
TMEDA_HUMAN|P49755	TMEDA_HUMAN|P49755_M1	Transmembrane emp24 domain-containing protein 10	TMED10	combo-bort	NA	NA	NA	NA	NA
TMEDA_HUMAN|P49755	TMEDA_HUMAN|P49755_M1	Transmembrane emp24 domain-containing protein 10	TMED10	combo-ctrl	NA	NA	NA	NA	NA
TMEDA_HUMAN|P49755	TMEDA_HUMAN|P49755_M1	Transmembrane emp24 domain-containing protein 10	TMED10	combo-UBE2Woe	-Inf	NA	0	NA	Inf
TMM9B_HUMAN|Q9NQ34	TMM9B_HUMAN|Q9NQ34_M1	Transmembrane protein 9B	TMEM9B	UBE2Woe-ctrl	Inf	NA	0	NA	Inf
TMM9B_HUMAN|Q9NQ34	TMM9B_HUMAN|Q9NQ34_M1	Transmembrane protein 9B	TMEM9B	bort-ctrl	NA	NA	NA	NA	NA
TMM9B_HUMAN|Q9NQ34	TMM9B_HUMAN|Q9NQ34_M1	Transmembrane protein 9B	TMEM9B	combo-bort	NA	NA	NA	NA	NA
TMM9B_HUMAN|Q9NQ34	TMM9B_HUMAN|Q9NQ34_M1	Transmembrane protein 9B	TMEM9B	combo-UBE2Woe	-Inf	NA	0	NA	Inf
TMM9B_HUMAN|Q9NQ34	TMM9B_HUMAN|Q9NQ34_M1	Transmembrane protein 9B	TMEM9B	UBE2Woe-bort	Inf	NA	0	NA	Inf
TMM9B_HUMAN|Q9NQ34	TMM9B_HUMAN|Q9NQ34_M1	Transmembrane protein 9B	TMEM9B	combo-ctrl	NA	NA	NA	NA	NA
TMX2_HUMAN|Q9Y320	TMX2_HUMAN|Q9Y320_M1	Thioredoxin-related transmembrane protein 2	TMX2	combo-UBE2Woe	2.08754	0.0242425	0.173598	1.61542	0.760455
TMX2_HUMAN|Q9Y320	TMX2_HUMAN|Q9Y320_M1	Thioredoxin-related transmembrane protein 2	TMX2	bort-ctrl	-1.5043	0.0637535	0.308216	1.1955	0.511144
TMX2_HUMAN|Q9Y320	TMX2_HUMAN|Q9Y320_M1	Thioredoxin-related transmembrane protein 2	TMX2	UBE2Woe-ctrl	0.510724	0.436568	0.504986	0.359948	0.296721
TMX2_HUMAN|Q9Y320	TMX2_HUMAN|Q9Y320_M1	Thioredoxin-related transmembrane protein 2	TMX2	combo-bort	4.10256	0.00226849	0.0111902	2.64426	1.95116
TMX2_HUMAN|Q9Y320	TMX2_HUMAN|Q9Y320_M1	Thioredoxin-related transmembrane protein 2	TMX2	combo-ctrl	2.59826	0.0117556	0.0258963	1.92976	1.58676
TMX2_HUMAN|Q9Y320	TMX2_HUMAN|Q9Y320_M1	Thioredoxin-related transmembrane protein 2	TMX2	UBE2Woe-bort	2.01502	0.0271059	0.0623436	1.56694	1.20521
TOP3A_HUMAN|Q13472	TOP3A_HUMAN|Q13472_M1	DNA topoisomerase 3-alpha	TOP3A	combo-UBE2Woe	1.84709	0.209125	0.440852	0.679595	0.355707
TOP3A_HUMAN|Q13472	TOP3A_HUMAN|Q13472_M1	DNA topoisomerase 3-alpha	TOP3A	UBE2Woe-ctrl	4.12911	0.0714255	0.116536	1.14615	0.933538
TOP3A_HUMAN|Q13472	TOP3A_HUMAN|Q13472_M1	DNA topoisomerase 3-alpha	TOP3A	combo-bort	4.65157	0.0300592	0.0530076	1.52202	1.27566
TOP3A_HUMAN|Q13472	TOP3A_HUMAN|Q13472_M1	DNA topoisomerase 3-alpha	TOP3A	bort-ctrl	1.32463	0.320253	0.545617	0.494506	0.263112
TOP3A_HUMAN|Q13472	TOP3A_HUMAN|Q13472_M1	DNA topoisomerase 3-alpha	TOP3A	UBE2Woe-bort	2.80448	0.109034	0.18327	0.962437	0.736909
TOP3A_HUMAN|Q13472	TOP3A_HUMAN|Q13472_M1	DNA topoisomerase 3-alpha	TOP3A	combo-ctrl	5.9762	0.0274278	0.0486979	1.56181	1.31249
TPPC1_HUMAN|Q9Y5R8	TPPC1_HUMAN|Q9Y5R8_M1	Trafficking protein particle complex subunit 1	TRAPPC1	combo-UBE2Woe	2.62744	0.0434936	0.260962	1.36157	0.583423
TPPC1_HUMAN|Q9Y5R8	TPPC1_HUMAN|Q9Y5R8_M1	Trafficking protein particle complex subunit 1	TRAPPC1	UBE2Woe-ctrl	Inf	NA	0	NA	Inf
TPPC1_HUMAN|Q9Y5R8	TPPC1_HUMAN|Q9Y5R8_M1	Trafficking protein particle complex subunit 1	TRAPPC1	bort-ctrl	Inf	NA	0	NA	Inf
TPPC1_HUMAN|Q9Y5R8	TPPC1_HUMAN|Q9Y5R8_M1	Trafficking protein particle complex subunit 1	TRAPPC1	combo-bort	4.23852	0.025774	0.046966	1.58882	1.32822
TPPC1_HUMAN|Q9Y5R8	TPPC1_HUMAN|Q9Y5R8_M1	Trafficking protein particle complex subunit 1	TRAPPC1	UBE2Woe-bort	1.61108	0.145975	0.237394	0.835721	0.62453
TPPC1_HUMAN|Q9Y5R8	TPPC1_HUMAN|Q9Y5R8_M1	Trafficking protein particle complex subunit 1	TRAPPC1	combo-ctrl	Inf	NA	0	NA	Inf
TPRKB_HUMAN|Q9Y3C4	TPRKB_HUMAN|Q9Y3C4_M1	EKC/KEOPS complex subunit TPRKB	TPRKB	combo-UBE2Woe	3.19686	NA	NA	NA	NA
TPRKB_HUMAN|Q9Y3C4	TPRKB_HUMAN|Q9Y3C4_M1	EKC/KEOPS complex subunit TPRKB	TPRKB	bort-ctrl	NA	NA	NA	NA	NA
TPRKB_HUMAN|Q9Y3C4	TPRKB_HUMAN|Q9Y3C4_M1	EKC/KEOPS complex subunit TPRKB	TPRKB	UBE2Woe-ctrl	Inf	NA	0	NA	Inf
TPRKB_HUMAN|Q9Y3C4	TPRKB_HUMAN|Q9Y3C4_M1	EKC/KEOPS complex subunit TPRKB	TPRKB	combo-ctrl	Inf	NA	0	NA	Inf
TPRKB_HUMAN|Q9Y3C4	TPRKB_HUMAN|Q9Y3C4_M1	EKC/KEOPS complex subunit TPRKB	TPRKB	combo-bort	Inf	NA	0	NA	Inf
TPRKB_HUMAN|Q9Y3C4	TPRKB_HUMAN|Q9Y3C4_M1	EKC/KEOPS complex subunit TPRKB	TPRKB	UBE2Woe-bort	Inf	NA	0	NA	Inf
TRI37_HUMAN|O94972-2	TRI37_HUMAN|O94972-2_M1	E3 ubiquitin-protein ligase TRIM37 (isoform 2)	TRIM37	UBE2Woe-ctrl	0.899882	0.5052	0.563353	0.296537	0.24922
TRI37_HUMAN|O94972-2	TRI37_HUMAN|O94972-2_M1	E3 ubiquitin-protein ligase TRIM37 (isoform 2)	TRIM37	UBE2Woe-bort	0.502798	0.703807	0.797978	0.152547	0.098009
TRI37_HUMAN|O94972-2	TRI37_HUMAN|O94972-2_M1	E3 ubiquitin-protein ligase TRIM37 (isoform 2)	TRIM37	combo-ctrl	0.888792	0.510157	0.568971	0.292296	0.24491
TRI37_HUMAN|O94972-2	TRI37_HUMAN|O94972-2_M1	E3 ubiquitin-protein ligase TRIM37 (isoform 2)	TRIM37	bort-ctrl	0.397085	0.763129	0.85773	0.117402	0.0666494
TRI37_HUMAN|O94972-2	TRI37_HUMAN|O94972-2_M1	E3 ubiquitin-protein ligase TRIM37 (isoform 2)	TRIM37	combo-UBE2Woe	-0.0110908	0.993241	0.993241	0.00294515	0.00294515
TRI37_HUMAN|O94972-2	TRI37_HUMAN|O94972-2_M1	E3 ubiquitin-protein ligase TRIM37 (isoform 2)	TRIM37	combo-bort	0.491707	0.709922	0.792022	0.148789	0.101263
TSN13_HUMAN|O95857	TSN13_HUMAN|O95857_M1	Tetraspanin-13	TSPAN13	combo-UBE2Woe	1.33387	0.00162965	0.0372938	2.7879	1.42836
TSN13_HUMAN|O95857	TSN13_HUMAN|O95857_M1	Tetraspanin-13	TSPAN13	UBE2Woe-bort	1.35573	0.0015324	0.00861726	2.81463	2.06463
TSN13_HUMAN|O95857	TSN13_HUMAN|O95857_M1	Tetraspanin-13	TSPAN13	bort-ctrl	1.02109	0.00440127	0.0855891	2.35642	1.06758
TSN13_HUMAN|O95857	TSN13_HUMAN|O95857_M1	Tetraspanin-13	TSPAN13	UBE2Woe-ctrl	2.37682	0.00017446	0.00642728	3.75831	2.19197
TSN13_HUMAN|O95857	TSN13_HUMAN|O95857_M1	Tetraspanin-13	TSPAN13	combo-ctrl	3.71068	2.99985e-05	0.00138712	4.5229	2.85789
TSN13_HUMAN|O95857	TSN13_HUMAN|O95857_M1	Tetraspanin-13	TSPAN13	combo-bort	2.6896	0.000107238	0.00341275	3.96965	2.4669
TSN3_HUMAN|O60637	TSN3_HUMAN|O60637_M1	Tetraspanin-3	TSPAN3	combo-UBE2Woe	-0.0431392	0.926535	0.960566	0.0331379	0.017473
TSN3_HUMAN|O60637	TSN3_HUMAN|O60637_M1	Tetraspanin-3	TSPAN3	combo-bort	Inf	NA	0	NA	Inf
TSN3_HUMAN|O60637	TSN3_HUMAN|O60637_M1	Tetraspanin-3	TSPAN3	UBE2Woe-bort	Inf	NA	0	NA	Inf
TSN3_HUMAN|O60637	TSN3_HUMAN|O60637_M1	Tetraspanin-3	TSPAN3	bort-ctrl	NA	NA	NA	NA	NA
TSN3_HUMAN|O60637	TSN3_HUMAN|O60637_M1	Tetraspanin-3	TSPAN3	combo-ctrl	Inf	NA	0	NA	Inf
TSN3_HUMAN|O60637	TSN3_HUMAN|O60637_M1	Tetraspanin-3	TSPAN3	UBE2Woe-ctrl	Inf	NA	0	NA	Inf
TTC27_HUMAN|Q6P3X3	TTC27_HUMAN|Q6P3X3_M1	Tetratricopeptide repeat protein 27	TTC27	combo-bort	3.18063	0.00596589	0.0174612	2.22432	1.75793
TTC27_HUMAN|Q6P3X3	TTC27_HUMAN|Q6P3X3_M1	Tetratricopeptide repeat protein 27	TTC27	combo-ctrl	6.72893	0.000352473	0.00412122	3.45287	2.38497
TTC27_HUMAN|Q6P3X3	TTC27_HUMAN|Q6P3X3_M1	Tetratricopeptide repeat protein 27	TTC27	UBE2Woe-bort	-0.396533	0.542732	0.656991	0.265415	0.18244
TTC27_HUMAN|Q6P3X3	TTC27_HUMAN|Q6P3X3_M1	Tetratricopeptide repeat protein 27	TTC27	combo-UBE2Woe	3.57716	0.00389603	0.0634497	2.40938	1.19757
TTC27_HUMAN|Q6P3X3	TTC27_HUMAN|Q6P3X3_M1	Tetratricopeptide repeat protein 27	TTC27	UBE2Woe-ctrl	3.15177	0.00616394	0.0186999	2.21014	1.72816
TTC27_HUMAN|Q6P3X3	TTC27_HUMAN|Q6P3X3_M1	Tetratricopeptide repeat protein 27	TTC27	bort-ctrl	3.5483	0.00401334	0.0855891	2.39649	1.06758
TXNL1_HUMAN|O43396	TXNL1_HUMAN|O43396_M1	Thioredoxin-like protein 1	TXNL1	combo-bort	2.75963	0.00867844	0.0225915	2.06156	1.64605
TXNL1_HUMAN|O43396	TXNL1_HUMAN|O43396_M1	Thioredoxin-like protein 1	TXNL1	combo-UBE2Woe	1.06282	0.138504	0.367198	0.858536	0.4351
TXNL1_HUMAN|O43396	TXNL1_HUMAN|O43396_M1	Thioredoxin-like protein 1	TXNL1	combo-ctrl	3.92045	0.0024268	0.00945829	2.61497	2.02419
TXNL1_HUMAN|O43396	TXNL1_HUMAN|O43396_M1	Thioredoxin-like protein 1	TXNL1	UBE2Woe-bort	1.69681	0.0420351	0.0815379	1.37639	1.08864
TXNL1_HUMAN|O43396	TXNL1_HUMAN|O43396_M1	Thioredoxin-like protein 1	TXNL1	UBE2Woe-ctrl	2.85763	0.00767607	0.0208735	2.11486	1.6804
TXNL1_HUMAN|O43396	TXNL1_HUMAN|O43396_M1	Thioredoxin-like protein 1	TXNL1	bort-ctrl	1.16081	0.113878	0.384624	0.943559	0.414963
UBAC2_HUMAN|Q8NBM4	UBAC2_HUMAN|Q8NBM4_M1	Ubiquitin-associated domain-containing protein 2	UBAC2	combo-bort	5.19052	6.93681e-05	0.00341275	4.15884	2.4669
UBAC2_HUMAN|Q8NBM4	UBAC2_HUMAN|Q8NBM4_M1	Ubiquitin-associated domain-containing protein 2	UBAC2	combo-ctrl	5.77099	4.55912e-05	0.00138712	4.34112	2.85789
UBAC2_HUMAN|Q8NBM4	UBAC2_HUMAN|Q8NBM4_M1	Ubiquitin-associated domain-containing protein 2	UBAC2	UBE2Woe-ctrl	3.19698	0.000464655	0.00642728	3.33287	2.19197
UBAC2_HUMAN|Q8NBM4	UBAC2_HUMAN|Q8NBM4_M1	Ubiquitin-associated domain-containing protein 2	UBAC2	combo-UBE2Woe	2.574	0.00107156	0.0372938	2.96999	1.42836
UBAC2_HUMAN|Q8NBM4	UBAC2_HUMAN|Q8NBM4_M1	Ubiquitin-associated domain-containing protein 2	UBAC2	UBE2Woe-bort	2.61651	0.00100647	0.00736552	2.9972	2.1328
UBAC2_HUMAN|Q8NBM4	UBAC2_HUMAN|Q8NBM4_M1	Ubiquitin-associated domain-containing protein 2	UBAC2	bort-ctrl	0.580472	0.129195	0.384624	0.888753	0.414963
UCHL1_HUMAN|P09936	UCHL1_HUMAN|P09936_M1	Ubiquitin carboxyl-terminal hydrolase isozyme L1	UCHL1	combo-bort	4.86043	0.000359634	0.00418337	3.44414	2.37847
UCHL1_HUMAN|P09936	UCHL1_HUMAN|P09936_M1	Ubiquitin carboxyl-terminal hydrolase isozyme L1	UCHL1	UBE2Woe-ctrl	4.88233	0.000353389	0.00642728	3.45175	2.19197
UCHL1_HUMAN|P09936	UCHL1_HUMAN|P09936_M1	Ubiquitin carboxyl-terminal hydrolase isozyme L1	UCHL1	combo-ctrl	4.12184	0.000681597	0.00470922	3.16647	2.32705
UCHL1_HUMAN|P09936	UCHL1_HUMAN|P09936_M1	Ubiquitin carboxyl-terminal hydrolase isozyme L1	UCHL1	combo-UBE2Woe	-0.760491	0.154079	0.385486	0.812258	0.413992
UCHL1_HUMAN|P09936	UCHL1_HUMAN|P09936_M1	Ubiquitin carboxyl-terminal hydrolase isozyme L1	UCHL1	UBE2Woe-bort	5.62092	0.000203697	0.00540087	3.69102	2.26754
UCHL1_HUMAN|P09936	UCHL1_HUMAN|P09936_M1	Ubiquitin carboxyl-terminal hydrolase isozyme L1	UCHL1	bort-ctrl	-0.738596	0.163459	0.401222	0.78659	0.396615
UCHL5_HUMAN|Q9Y5K5	UCHL5_HUMAN|Q9Y5K5_M1	Ubiquitin carboxyl-terminal hydrolase isozyme L5	UCHL5	bort-ctrl	-1.31156	0.13938	0.384624	0.855799	0.414963
UCHL5_HUMAN|Q9Y5K5	UCHL5_HUMAN|Q9Y5K5_M1	Ubiquitin carboxyl-terminal hydrolase isozyme L5	UCHL5	combo-bort	4.14266	0.00435066	0.0146781	2.36145	1.83333
UCHL5_HUMAN|Q9Y5K5	UCHL5_HUMAN|Q9Y5K5_M1	Ubiquitin carboxyl-terminal hydrolase isozyme L5	UCHL5	UBE2Woe-ctrl	2.96819	0.0140634	0.0335359	1.85191	1.47449
UCHL5_HUMAN|Q9Y5K5	UCHL5_HUMAN|Q9Y5K5_M1	Ubiquitin carboxyl-terminal hydrolase isozyme L5	UCHL5	combo-ctrl	2.8311	0.0164741	0.0329481	1.7832	1.48217
UCHL5_HUMAN|Q9Y5K5	UCHL5_HUMAN|Q9Y5K5_M1	Ubiquitin carboxyl-terminal hydrolase isozyme L5	UCHL5	UBE2Woe-bort	4.27975	0.00386242	0.0141551	2.41314	1.84909
UCHL5_HUMAN|Q9Y5K5	UCHL5_HUMAN|Q9Y5K5_M1	Ubiquitin carboxyl-terminal hydrolase isozyme L5	UCHL5	combo-UBE2Woe	-0.137096	0.856748	0.912796	0.0671471	0.039626
UFD1_HUMAN|Q92890	UFD1_HUMAN|Q92890_M1	Ubiquitin fusion degradation protein 1 homolog	UFD1L	bort-ctrl	-1.79574	0.142144	0.384624	0.847272	0.414963
UFD1_HUMAN|Q92890	UFD1_HUMAN|Q92890_M1	Ubiquitin fusion degradation protein 1 homolog	UFD1L	UBE2Woe-ctrl	3.20498	0.0385639	0.0711596	1.41382	1.14777
UFD1_HUMAN|Q92890	UFD1_HUMAN|Q92890_M1	Ubiquitin fusion degradation protein 1 homolog	UFD1L	combo-bort	3.60261	0.016603	0.0341095	1.77981	1.46712
UFD1_HUMAN|Q92890	UFD1_HUMAN|Q92890_M1	Ubiquitin fusion degradation protein 1 homolog	UFD1L	combo-ctrl	1.80686	0.140461	0.188939	0.852444	0.723679
UFD1_HUMAN|Q92890	UFD1_HUMAN|Q92890_M1	Ubiquitin fusion degradation protein 1 homolog	UFD1L	combo-UBE2Woe	-1.39812	0.155547	0.385486	0.808139	0.413992
UFD1_HUMAN|Q92890	UFD1_HUMAN|Q92890_M1	Ubiquitin fusion degradation protein 1 homolog	UFD1L	UBE2Woe-bort	5.00073	0.00663894	0.0201673	2.1779	1.69535
USMG5_HUMAN|Q96IX5	USMG5_HUMAN|Q96IX5_M1	Up-regulated during skeletal muscle growth protein 5	USMG5	combo-ctrl	Inf	NA	0	NA	Inf
USMG5_HUMAN|Q96IX5	USMG5_HUMAN|Q96IX5_M1	Up-regulated during skeletal muscle growth protein 5	USMG5	combo-UBE2Woe	0.857967	0.104159	0.356376	0.982303	0.448092
USMG5_HUMAN|Q96IX5	USMG5_HUMAN|Q96IX5_M1	Up-regulated during skeletal muscle growth protein 5	USMG5	combo-bort	Inf	NA	0	NA	Inf
USMG5_HUMAN|Q96IX5	USMG5_HUMAN|Q96IX5_M1	Up-regulated during skeletal muscle growth protein 5	USMG5	UBE2Woe-bort	Inf	NA	0	NA	Inf
USMG5_HUMAN|Q96IX5	USMG5_HUMAN|Q96IX5_M1	Up-regulated during skeletal muscle growth protein 5	USMG5	UBE2Woe-ctrl	Inf	NA	0	NA	Inf
USMG5_HUMAN|Q96IX5	USMG5_HUMAN|Q96IX5_M1	Up-regulated during skeletal muscle growth protein 5	USMG5	bort-ctrl	NA	NA	NA	NA	NA
VKOR1_HUMAN|Q9BQB6	VKOR1_HUMAN|Q9BQB6_M1	Vitamin K epoxide reductase complex subunit 1	VKORC1	combo-bort	3.97383	0.00108826	0.00800765	2.96327	2.09649
VKOR1_HUMAN|Q9BQB6	VKOR1_HUMAN|Q9BQB6_M1	Vitamin K epoxide reductase complex subunit 1	VKORC1	UBE2Woe-ctrl	5.0296	0.000438662	0.00642728	3.35787	2.19197
VKOR1_HUMAN|Q9BQB6	VKOR1_HUMAN|Q9BQB6_M1	Vitamin K epoxide reductase complex subunit 1	VKORC1	bort-ctrl	0.217327	0.669017	0.820843	0.174563	0.0857399
VKOR1_HUMAN|Q9BQB6	VKOR1_HUMAN|Q9BQB6_M1	Vitamin K epoxide reductase complex subunit 1	VKORC1	combo-UBE2Woe	-0.838444	0.150214	0.380542	0.82329	0.419598
VKOR1_HUMAN|Q9BQB6	VKOR1_HUMAN|Q9BQB6_M1	Vitamin K epoxide reductase complex subunit 1	VKORC1	combo-ctrl	4.19116	0.000887476	0.00564356	3.05184	2.24845
VKOR1_HUMAN|Q9BQB6	VKOR1_HUMAN|Q9BQB6_M1	Vitamin K epoxide reductase complex subunit 1	VKORC1	UBE2Woe-bort	4.81228	0.000520702	0.00598808	3.28341	2.22271
VRK3_HUMAN|Q8IV63	VRK3_HUMAN|Q8IV63_M1	Inactive serine/threonine-protein kinase VRK3	VRK3	combo-UBE2Woe	-0.358621	0.278644	0.508247	0.55495	0.293926
VRK3_HUMAN|Q8IV63	VRK3_HUMAN|Q8IV63_M1	Inactive serine/threonine-protein kinase VRK3	VRK3	UBE2Woe-ctrl	5.04224	0.00347886	0.0137942	2.45856	1.8603
VRK3_HUMAN|Q8IV63	VRK3_HUMAN|Q8IV63_M1	Inactive serine/threonine-protein kinase VRK3	VRK3	UBE2Woe-bort	Inf	NA	0	NA	Inf
VRK3_HUMAN|Q8IV63	VRK3_HUMAN|Q8IV63_M1	Inactive serine/threonine-protein kinase VRK3	VRK3	combo-bort	Inf	NA	0	NA	Inf
VRK3_HUMAN|Q8IV63	VRK3_HUMAN|Q8IV63_M1	Inactive serine/threonine-protein kinase VRK3	VRK3	combo-ctrl	4.68361	0.00402866	0.0127574	2.39484	1.89424
VRK3_HUMAN|Q8IV63	VRK3_HUMAN|Q8IV63_M1	Inactive serine/threonine-protein kinase VRK3	VRK3	bort-ctrl	-Inf	NA	0	NA	Inf
WDR35_HUMAN|Q9P2L0	WDR35_HUMAN|Q9P2L0_M1	WD repeat-containing protein 35	WDR35	UBE2Woe-bort	3.37399	0.00334749	0.0137776	2.47528	1.86083
WDR35_HUMAN|Q9P2L0	WDR35_HUMAN|Q9P2L0_M1	WD repeat-containing protein 35	WDR35	bort-ctrl	1.86341	0.0260525	0.211485	1.58415	0.67472
WDR35_HUMAN|Q9P2L0	WDR35_HUMAN|Q9P2L0_M1	WD repeat-containing protein 35	WDR35	combo-UBE2Woe	0.704574	0.262054	0.489741	0.581609	0.310034
WDR35_HUMAN|Q9P2L0	WDR35_HUMAN|Q9P2L0_M1	WD repeat-containing protein 35	WDR35	UBE2Woe-ctrl	5.23741	0.000633033	0.0075477	3.19857	2.12219
WDR35_HUMAN|Q9P2L0	WDR35_HUMAN|Q9P2L0_M1	WD repeat-containing protein 35	WDR35	combo-bort	4.07857	0.00164778	0.0100088	2.7831	1.99962
WDR35_HUMAN|Q9P2L0	WDR35_HUMAN|Q9P2L0_M1	WD repeat-containing protein 35	WDR35	combo-ctrl	5.94198	0.000387968	0.00421222	3.4112	2.37549
ZDH12_HUMAN|Q96GR4	ZDH12_HUMAN|Q96GR4_M1	Probable palmitoyltransferase ZDHHC12	ZDHHC12	combo-bort	0.728472	0.738659	0.813021	0.131556	0.0898983
ZDH12_HUMAN|Q96GR4	ZDH12_HUMAN|Q96GR4_M1	Probable palmitoyltransferase ZDHHC12	ZDHHC12	bort-ctrl	0.862393	0.693755	0.820843	0.158794	0.0857399
ZDH12_HUMAN|Q96GR4	ZDH12_HUMAN|Q96GR4_M1	Probable palmitoyltransferase ZDHHC12	ZDHHC12	combo-UBE2Woe	-0.737811	0.735483	0.860303	0.133427	0.0653485
ZDH12_HUMAN|Q96GR4	ZDH12_HUMAN|Q96GR4_M1	Probable palmitoyltransferase ZDHHC12	ZDHHC12	combo-ctrl	1.59087	0.478382	0.546722	0.320225	0.262233
ZDH12_HUMAN|Q96GR4	ZDH12_HUMAN|Q96GR4_M1	Probable palmitoyltransferase ZDHHC12	ZDHHC12	UBE2Woe-ctrl	2.32868	0.316663	0.380487	0.499402	0.41966
ZDH12_HUMAN|Q96GR4	ZDH12_HUMAN|Q96GR4_M1	Probable palmitoyltransferase ZDHHC12	ZDHHC12	UBE2Woe-bort	1.46628	0.511384	0.628495	0.291253	0.201698
ZDH20_HUMAN|Q5W0Z9	ZDH20_HUMAN|Q5W0Z9_M1	Probable palmitoyltransferase ZDHHC20	ZDHHC20	combo-ctrl	1.81595	0.022783	0.041723	1.64239	1.37962
ZDH20_HUMAN|Q5W0Z9	ZDH20_HUMAN|Q5W0Z9_M1	Probable palmitoyltransferase ZDHHC20	ZDHHC20	UBE2Woe-ctrl	0.380578	0.49269	0.557423	0.307427	0.253815
ZDH20_HUMAN|Q5W0Z9	ZDH20_HUMAN|Q5W0Z9_M1	Probable palmitoyltransferase ZDHHC20	ZDHHC20	UBE2Woe-bort	1.36243	0.0540938	0.101269	1.26685	0.994525
ZDH20_HUMAN|Q5W0Z9	ZDH20_HUMAN|Q5W0Z9_M1	Probable palmitoyltransferase ZDHHC20	ZDHHC20	combo-UBE2Woe	1.43538	0.0466516	0.266151	1.33113	0.574871
ZDH20_HUMAN|Q5W0Z9	ZDH20_HUMAN|Q5W0Z9_M1	Probable palmitoyltransferase ZDHHC20	ZDHHC20	combo-bort	2.79781	0.00517505	0.0163213	2.28609	1.78724
ZDH20_HUMAN|Q5W0Z9	ZDH20_HUMAN|Q5W0Z9_M1	Probable palmitoyltransferase ZDHHC20	ZDHHC20	bort-ctrl	-0.981856	0.123552	0.384624	0.908151	0.414963
ZDHC2_HUMAN|Q9UIJ5	ZDHC2_HUMAN|Q9UIJ5_M1	Palmitoyltransferase ZDHHC2	ZDHHC2	combo-UBE2Woe	-Inf	NA	0	NA	Inf
ZDHC2_HUMAN|Q9UIJ5	ZDHC2_HUMAN|Q9UIJ5_M1	Palmitoyltransferase ZDHHC2	ZDHHC2	combo-ctrl	-Inf	NA	0	NA	Inf
ZDHC2_HUMAN|Q9UIJ5	ZDHC2_HUMAN|Q9UIJ5_M1	Palmitoyltransferase ZDHHC2	ZDHHC2	UBE2Woe-bort	2.09573	NA	NA	NA	NA
ZDHC2_HUMAN|Q9UIJ5	ZDHC2_HUMAN|Q9UIJ5_M1	Palmitoyltransferase ZDHHC2	ZDHHC2	combo-bort	-Inf	NA	0	NA	Inf
ZDHC2_HUMAN|Q9UIJ5	ZDHC2_HUMAN|Q9UIJ5_M1	Palmitoyltransferase ZDHHC2	ZDHHC2	bort-ctrl	-2.03409	NA	NA	NA	NA
ZDHC2_HUMAN|Q9UIJ5	ZDHC2_HUMAN|Q9UIJ5_M1	Palmitoyltransferase ZDHHC2	ZDHHC2	UBE2Woe-ctrl	0.0616353	NA	NA	NA	NA
ZN195_HUMAN|O14628	ZN195_HUMAN|O14628_M1	Zinc finger protein 195	ZNF195	combo-UBE2Woe	0.188552	0.722209	0.857624	0.141337	0.0667032
ZN195_HUMAN|O14628	ZN195_HUMAN|O14628_M1	Zinc finger protein 195	ZNF195	combo-bort	Inf	NA	0	NA	Inf
ZN195_HUMAN|O14628	ZN195_HUMAN|O14628_M1	Zinc finger protein 195	ZNF195	UBE2Woe-bort	Inf	NA	0	NA	Inf
ZN195_HUMAN|O14628	ZN195_HUMAN|O14628_M1	Zinc finger protein 195	ZNF195	UBE2Woe-ctrl	Inf	NA	0	NA	Inf
ZN195_HUMAN|O14628	ZN195_HUMAN|O14628_M1	Zinc finger protein 195	ZNF195	combo-ctrl	Inf	NA	0	NA	Inf
ZN195_HUMAN|O14628	ZN195_HUMAN|O14628_M1	Zinc finger protein 195	ZNF195	bort-ctrl	NA	NA	NA	NA	NA
ZN221_HUMAN|Q9UK13	ZN221_HUMAN|Q9UK13_M1	Zinc finger protein 221	ZNF221	combo-ctrl	5.66302	0.00947292	0.0221521	2.02352	1.65459
ZN221_HUMAN|Q9UK13	ZN221_HUMAN|Q9UK13_M1	Zinc finger protein 221	ZNF221	combo-UBE2Woe	4.19828	0.0114561	0.113544	1.94096	0.944835
ZN221_HUMAN|Q9UK13	ZN221_HUMAN|Q9UK13_M1	Zinc finger protein 221	ZNF221	combo-bort	4.75681	0.0133472	0.0291859	1.87461	1.53483
ZN221_HUMAN|Q9UK13	ZN221_HUMAN|Q9UK13_M1	Zinc finger protein 221	ZNF221	UBE2Woe-bort	0.558528	0.420299	0.541345	0.376441	0.266525
ZN221_HUMAN|Q9UK13	ZN221_HUMAN|Q9UK13_M1	Zinc finger protein 221	ZNF221	bort-ctrl	0.906214	0.293013	0.505447	0.533114	0.296324
ZN221_HUMAN|Q9UK13	ZN221_HUMAN|Q9UK13_M1	Zinc finger protein 221	ZNF221	UBE2Woe-ctrl	1.46474	0.118617	0.178501	0.925854	0.748359
ZN253_HUMAN|O75346	ZN253_HUMAN|O75346_M1	Zinc finger protein 253	ZNF253	combo-bort	4.34031	6.70057e-05	0.00341275	4.17389	2.4669
ZN253_HUMAN|O75346	ZN253_HUMAN|O75346_M1	Zinc finger protein 253	ZNF253	UBE2Woe-ctrl	3.9777	9.45856e-05	0.00642728	4.02418	2.19197
ZN253_HUMAN|O75346	ZN253_HUMAN|O75346_M1	Zinc finger protein 253	ZNF253	combo-ctrl	5.71023	2.25771e-05	0.00138712	4.64633	2.85789
ZN253_HUMAN|O75346	ZN253_HUMAN|O75346_M1	Zinc finger protein 253	ZNF253	UBE2Woe-bort	2.60778	0.000494543	0.00598808	3.3058	2.22271
ZN253_HUMAN|O75346	ZN253_HUMAN|O75346_M1	Zinc finger protein 253	ZNF253	combo-UBE2Woe	1.73253	0.00235588	0.0488309	2.62785	1.31131
ZN253_HUMAN|O75346	ZN253_HUMAN|O75346_M1	Zinc finger protein 253	ZNF253	bort-ctrl	1.36993	0.0055819	0.0855891	2.25322	1.06758
ZN337_HUMAN|Q9Y3M9	ZN337_HUMAN|Q9Y3M9_M1	Zinc finger protein 337	ZNF337	UBE2Woe-ctrl	2.26681	0.125432	0.186942	0.901592	0.728294
ZN337_HUMAN|Q9Y3M9	ZN337_HUMAN|Q9Y3M9_M1	Zinc finger protein 337	ZNF337	combo-ctrl	3.90034	0.0637482	0.0988748	1.19553	1.00491
ZN337_HUMAN|Q9Y3M9	ZN337_HUMAN|Q9Y3M9_M1	Zinc finger protein 337	ZNF337	UBE2Woe-bort	Inf	NA	0	NA	Inf
ZN337_HUMAN|Q9Y3M9	ZN337_HUMAN|Q9Y3M9_M1	Zinc finger protein 337	ZNF337	bort-ctrl	-Inf	NA	0	NA	Inf
ZN337_HUMAN|Q9Y3M9	ZN337_HUMAN|Q9Y3M9_M1	Zinc finger protein 337	ZNF337	combo-UBE2Woe	1.63353	0.149889	0.380542	0.824231	0.419598
ZN337_HUMAN|Q9Y3M9	ZN337_HUMAN|Q9Y3M9_M1	Zinc finger protein 337	ZNF337	combo-bort	Inf	NA	0	NA	Inf
ZN620_HUMAN|Q6ZNG0	ZN620_HUMAN|Q6ZNG0_M1	Zinc finger protein 620	ZNF620	UBE2Woe-ctrl	2.32467	0.0507097	0.0883146	1.29491	1.05397
ZN620_HUMAN|Q6ZNG0	ZN620_HUMAN|Q6ZNG0_M1	Zinc finger protein 620	ZNF620	combo-bort	2.87926	0.0172106	0.0343365	1.7642	1.46424
ZN620_HUMAN|Q6ZNG0	ZN620_HUMAN|Q6ZNG0_M1	Zinc finger protein 620	ZNF620	bort-ctrl	-0.146563	0.822739	0.880139	0.0847379	0.0554485
ZN620_HUMAN|Q6ZNG0	ZN620_HUMAN|Q6ZNG0_M1	Zinc finger protein 620	ZNF620	combo-ctrl	2.7327	0.0198264	0.038636	1.70276	1.41301
ZN620_HUMAN|Q6ZNG0	ZN620_HUMAN|Q6ZNG0_M1	Zinc finger protein 620	ZNF620	UBE2Woe-bort	2.47124	0.0436165	0.0835984	1.36035	1.0778
ZN620_HUMAN|Q6ZNG0	ZN620_HUMAN|Q6ZNG0_M1	Zinc finger protein 620	ZNF620	combo-UBE2Woe	0.408026	0.617371	0.782003	0.209454	0.106792
ZN622_HUMAN|Q969S3	ZN622_HUMAN|Q969S3_M1	Zinc finger protein 622	ZNF622	combo-UBE2Woe	0.450601	0.137426	0.367198	0.861932	0.4351
ZN622_HUMAN|Q969S3	ZN622_HUMAN|Q969S3_M1	Zinc finger protein 622	ZNF622	bort-ctrl	NA	NA	NA	NA	NA
ZN622_HUMAN|Q969S3	ZN622_HUMAN|Q969S3_M1	Zinc finger protein 622	ZNF622	UBE2Woe-ctrl	Inf	NA	0	NA	Inf
ZN622_HUMAN|Q969S3	ZN622_HUMAN|Q969S3_M1	Zinc finger protein 622	ZNF622	UBE2Woe-bort	Inf	NA	0	NA	Inf
ZN622_HUMAN|Q969S3	ZN622_HUMAN|Q969S3_M1	Zinc finger protein 622	ZNF622	combo-bort	Inf	NA	0	NA	Inf
ZN622_HUMAN|Q969S3	ZN622_HUMAN|Q969S3_M1	Zinc finger protein 622	ZNF622	combo-ctrl	Inf	NA	0	NA	Inf
ZN672_HUMAN|Q499Z4	ZN672_HUMAN|Q499Z4_M1	Zinc finger protein 672	ZNF672	bort-ctrl	NA	NA	NA	NA	NA
ZN672_HUMAN|Q499Z4	ZN672_HUMAN|Q499Z4_M1	Zinc finger protein 672	ZNF672	combo-bort	Inf	NA	0	NA	Inf
ZN672_HUMAN|Q499Z4	ZN672_HUMAN|Q499Z4_M1	Zinc finger protein 672	ZNF672	UBE2Woe-ctrl	Inf	NA	0	NA	Inf
ZN672_HUMAN|Q499Z4	ZN672_HUMAN|Q499Z4_M1	Zinc finger protein 672	ZNF672	combo-UBE2Woe	-0.217041	0.828767	0.89554	0.0815673	0.0479149
ZN672_HUMAN|Q499Z4	ZN672_HUMAN|Q499Z4_M1	Zinc finger protein 672	ZNF672	combo-ctrl	Inf	NA	0	NA	Inf
ZN672_HUMAN|Q499Z4	ZN672_HUMAN|Q499Z4_M1	Zinc finger protein 672	ZNF672	UBE2Woe-bort	Inf	NA	0	NA	Inf
ZNF32_HUMAN|P17041	ZNF32_HUMAN|P17041_M1	Zinc finger protein 32	ZNF32	combo-UBE2Woe	0.969886	0.177953	0.409831	0.749695	0.387396
ZNF32_HUMAN|P17041	ZNF32_HUMAN|P17041_M1	Zinc finger protein 32	ZNF32	UBE2Woe-ctrl	Inf	NA	0	NA	Inf
ZNF32_HUMAN|P17041	ZNF32_HUMAN|P17041_M1	Zinc finger protein 32	ZNF32	bort-ctrl	NA	NA	NA	NA	NA
ZNF32_HUMAN|P17041	ZNF32_HUMAN|P17041_M1	Zinc finger protein 32	ZNF32	combo-ctrl	Inf	NA	0	NA	Inf
ZNF32_HUMAN|P17041	ZNF32_HUMAN|P17041_M1	Zinc finger protein 32	ZNF32	combo-bort	Inf	NA	0	NA	Inf
ZNF32_HUMAN|P17041	ZNF32_HUMAN|P17041_M1	Zinc finger protein 32	ZNF32	UBE2Woe-bort	Inf	NA	0	NA	Inf
ZNF90_HUMAN|Q03938	ZNF90_HUMAN|Q03938_M1	Zinc finger protein 90	ZNF90	combo-UBE2Woe	1.19718	0.520664	0.72829	0.283443	0.137695
ZNF90_HUMAN|Q03938	ZNF90_HUMAN|Q03938_M1	Zinc finger protein 90	ZNF90	UBE2Woe-ctrl	Inf	NA	0	NA	Inf
ZNF90_HUMAN|Q03938	ZNF90_HUMAN|Q03938_M1	Zinc finger protein 90	ZNF90	bort-ctrl	NA	NA	NA	NA	NA
ZNF90_HUMAN|Q03938	ZNF90_HUMAN|Q03938_M1	Zinc finger protein 90	ZNF90	combo-ctrl	Inf	NA	0	NA	Inf
ZNF90_HUMAN|Q03938	ZNF90_HUMAN|Q03938_M1	Zinc finger protein 90	ZNF90	combo-bort	Inf	NA	0	NA	Inf
ZNF90_HUMAN|Q03938	ZNF90_HUMAN|Q03938_M1	Zinc finger protein 90	ZNF90	UBE2Woe-bort	Inf	NA	0	NA	Inf
					NA: We do not have quantitative information for the particular peptide
					Inf: We only have quantitative data for one side of the compared condition

## Sheet: msstats_quant_combined_result
Protein	cond_treatment	Abundance	Peptide	id_subject	sample
A0A059RKP1_HUMAN|A0A059RKP1_MNA	bort	21.3216	-.M]AHAAQVGQ.Q_2	bort_1	bort_bort_1
A0A059RKP1_HUMAN|A0A059RKP1_MNA	bort	21.1649	-.M]AHAAQVGQ.Q_2	bort_2	bort_bort_2
A0A059RKP1_HUMAN|A0A059RKP1_MNA	combo	21.5606	-.M]AHAAQVGQ.Q_2	combo_1	combo_combo_1
A0A059RKP1_HUMAN|A0A059RKP1_MNA	combo	21.5425	-.M]AHAAQVGQ.Q_2	combo_2	combo_combo_2
A0A059RKP1_HUMAN|A0A059RKP1_MNA	ctrl	20.836	-.M]AHAAQVGQ.Q_2	ctrl_1	ctrl_ctrl_1
A0A059RKP1_HUMAN|A0A059RKP1_MNA	ctrl	18.7296	-.M]AHAAQVGQ.Q_2	ctrl_2	ctrl_ctrl_2
A0A059RKP1_HUMAN|A0A059RKP1_MNA	UBE2Woe	21.3666	-.M]AHAAQVGQ.Q_2	UBE2Woe_1	UBE2Woe_UBE2Woe_1
A0A059RKP1_HUMAN|A0A059RKP1_MNA	UBE2Woe	21.3433	-.M]AHAAQVGQ.Q_2	UBE2Woe_2	UBE2Woe_UBE2Woe_2
A0A059RKP1_HUMAN|A0A059RKP1_MNA	bort	21.3216	FITTED_MODEL	bort_1	bort_bort_1
A0A059RKP1_HUMAN|A0A059RKP1_MNA	bort	21.1649	FITTED_MODEL	bort_2	bort_bort_2
A0A059RKP1_HUMAN|A0A059RKP1_MNA	combo	21.5606	FITTED_MODEL	combo_1	combo_combo_1
A0A059RKP1_HUMAN|A0A059RKP1_MNA	combo	21.5425	FITTED_MODEL	combo_2	combo_combo_2
A0A059RKP1_HUMAN|A0A059RKP1_MNA	ctrl	20.836	FITTED_MODEL	ctrl_1	ctrl_ctrl_1
A0A059RKP1_HUMAN|A0A059RKP1_MNA	ctrl	18.7296	FITTED_MODEL	ctrl_2	ctrl_ctrl_2
A0A059RKP1_HUMAN|A0A059RKP1_MNA	UBE2Woe	21.3666	FITTED_MODEL	UBE2Woe_1	UBE2Woe_UBE2Woe_1
A0A059RKP1_HUMAN|A0A059RKP1_MNA	UBE2Woe	21.3433	FITTED_MODEL	UBE2Woe_2	UBE2Woe_UBE2Woe_2
A0A087WXG3_HUMAN|A0A087WXG3_M1	bort	19.977	-.M]#SIRPPGEPPSPGGAAMAELK.S_3	bort_1	bort_bort_1
A0A087WXG3_HUMAN|A0A087WXG3_M1	bort	17.3683	-.M]#SIRPPGEPPSPGGAAMAELK.S_3	bort_2	bort_bort_2
A0A087WXG3_HUMAN|A0A087WXG3_M1	combo	18.9115	-.M]#SIRPPGEPPSPGGAAMAELK.S_3	combo_1	combo_combo_1
A0A087WXG3_HUMAN|A0A087WXG3_M1	combo	18.828	-.M]#SIRPPGEPPSPGGAAMAELK.S_3	combo_2	combo_combo_2
A0A087WXG3_HUMAN|A0A087WXG3_M1	ctrl	21.2575	-.M]#SIRPPGEPPSPGGAAMAELK.S_3	ctrl_1	ctrl_ctrl_1
A0A087WXG3_HUMAN|A0A087WXG3_M1	ctrl	20.7541	-.M]#SIRPPGEPPSPGGAAMAELK.S_3	ctrl_2	ctrl_ctrl_2
A0A087WXG3_HUMAN|A0A087WXG3_M1	UBE2Woe	19.9773	-.M]#SIRPPGEPPSPGGAAMAELK.S_3	UBE2Woe_1	UBE2Woe_UBE2Woe_1
A0A087WXG3_HUMAN|A0A087WXG3_M1	UBE2Woe	19.8622	-.M]#SIRPPGEPPSPGGAAMAELK.S_3	UBE2Woe_2	UBE2Woe_UBE2Woe_2
A0A087WXG3_HUMAN|A0A087WXG3_M1	bort	19.977	FITTED_MODEL	bort_1	bort_bort_1
A0A087WXG3_HUMAN|A0A087WXG3_M1	bort	17.3683	FITTED_MODEL	bort_2	bort_bort_2
A0A087WXG3_HUMAN|A0A087WXG3_M1	combo	18.9115	FITTED_MODEL	combo_1	combo_combo_1
A0A087WXG3_HUMAN|A0A087WXG3_M1	combo	18.828	FITTED_MODEL	combo_2	combo_combo_2
A0A087WXG3_HUMAN|A0A087WXG3_M1	ctrl	21.2575	FITTED_MODEL	ctrl_1	ctrl_ctrl_1
A0A087WXG3_HUMAN|A0A087WXG3_M1	ctrl	20.7541	FITTED_MODEL	ctrl_2	ctrl_ctrl_2
A0A087WXG3_HUMAN|A0A087WXG3_M1	UBE2Woe	19.9773	FITTED_MODEL	UBE2Woe_1	UBE2Woe_UBE2Woe_1
A0A087WXG3_HUMAN|A0A087WXG3_M1	UBE2Woe	19.8622	FITTED_MODEL	UBE2Woe_2	UBE2Woe_UBE2Woe_2
A0A0B4J1R7_HUMAN|A0A0B4J1R7_M1	bort	NA	-.M]MATGTPESQAR.F_2	bort_1	bort_bort_1
A0A0B4J1R7_HUMAN|A0A0B4J1R7_M1	bort	NA	-.M]MATGTPESQAR.F_2	bort_2	bort_bort_2
A0A0B4J1R7_HUMAN|A0A0B4J1R7_M1	combo	19.8243	-.M]MATGTPESQAR.F_2	combo_1	combo_combo_1
A0A0B4J1R7_HUMAN|A0A0B4J1R7_M1	combo	19.8994	-.M]MATGTPESQAR.F_2	combo_2	combo_combo_2
A0A0B4J1R7_HUMAN|A0A0B4J1R7_M1	ctrl	NA	-.M]MATGTPESQAR.F_2	ctrl_1	ctrl_ctrl_1
A0A0B4J1R7_HUMAN|A0A0B4J1R7_M1	ctrl	NA	-.M]MATGTPESQAR.F_2	ctrl_2	ctrl_ctrl_2
A0A0B4J1R7_HUMAN|A0A0B4J1R7_M1	UBE2Woe	20.259	-.M]MATGTPESQAR.F_2	UBE2Woe_1	UBE2Woe_UBE2Woe_1
A0A0B4J1R7_HUMAN|A0A0B4J1R7_M1	UBE2Woe	20.7079	-.M]MATGTPESQAR.F_2	UBE2Woe_2	UBE2Woe_UBE2Woe_2
A0A0B4J1R7_HUMAN|A0A0B4J1R7_M1	bort	NA	FITTED_MODEL	bort_1	bort_bort_1
A0A0B4J1R7_HUMAN|A0A0B4J1R7_M1	bort	NA	FITTED_MODEL	bort_2	bort_bort_2
A0A0B4J1R7_HUMAN|A0A0B4J1R7_M1	combo	19.8243	FITTED_MODEL	combo_1	combo_combo_1
A0A0B4J1R7_HUMAN|A0A0B4J1R7_M1	combo	19.8994	FITTED_MODEL	combo_2	combo_combo_2
A0A0B4J1R7_HUMAN|A0A0B4J1R7_M1	ctrl	NA	FITTED_MODEL	ctrl_1	ctrl_ctrl_1
A0A0B4J1R7_HUMAN|A0A0B4J1R7_M1	ctrl	NA	FITTED_MODEL	ctrl_2	ctrl_ctrl_2
A0A0B4J1R7_HUMAN|A0A0B4J1R7_M1	UBE2Woe	20.259	FITTED_MODEL	UBE2Woe_1	UBE2Woe_UBE2Woe_1
A0A0B4J1R7_HUMAN|A0A0B4J1R7_M1	UBE2Woe	20.7079	FITTED_MODEL	UBE2Woe_2	UBE2Woe_UBE2Woe_2
A0A0G2JPJ8_HUMAN|A0A0G2JPJ8_M1	bort	NA	-.M]#APAAAPSSLAVR.A_2	bort_1	bort_bort_1
A0A0G2JPJ8_HUMAN|A0A0G2JPJ8_M1	bort	22.353	-.M]APAAAPSSLAVR.A_2	bort_1	bort_bort_1
A0A0G2JPJ8_HUMAN|A0A0G2JPJ8_M1	bort	NA	-.M]#APAAAPSSLAVR.A_2	bort_2	bort_bort_2
A0A0G2JPJ8_HUMAN|A0A0G2JPJ8_M1	bort	23.7065	-.M]APAAAPSSLAVR.A_2	bort_2	bort_bort_2
A0A0G2JPJ8_HUMAN|A0A0G2JPJ8_M1	combo	NA	-.M]#APAAAPSSLAVR.A_2	combo_1	combo_combo_1
A0A0G2JPJ8_HUMAN|A0A0G2JPJ8_M1	combo	23.7647	-.M]APAAAPSSLAVR.A_2	combo_1	combo_combo_1
A0A0G2JPJ8_HUMAN|A0A0G2JPJ8_M1	combo	20.6528	-.M]#APAAAPSSLAVR.A_2	combo_2	combo_combo_2
A0A0G2JPJ8_HUMAN|A0A0G2JPJ8_M1	combo	24.7519	-.M]APAAAPSSLAVR.A_2	combo_2	combo_combo_2
A0A0G2JPJ8_HUMAN|A0A0G2JPJ8_M1	ctrl	NA	-.M]#APAAAPSSLAVR.A_2	ctrl_1	ctrl_ctrl_1
A0A0G2JPJ8_HUMAN|A0A0G2JPJ8_M1	ctrl	20.9412	-.M]APAAAPSSLAVR.A_2	ctrl_1	ctrl_ctrl_1
A0A0G2JPJ8_HUMAN|A0A0G2JPJ8_M1	ctrl	NA	-.M]#APAAAPSSLAVR.A_2	ctrl_2	ctrl_ctrl_2
A0A0G2JPJ8_HUMAN|A0A0G2JPJ8_M1	ctrl	21.7475	-.M]APAAAPSSLAVR.A_2	ctrl_2	ctrl_ctrl_2
A0A0G2JPJ8_HUMAN|A0A0G2JPJ8_M1	UBE2Woe	NA	-.M]#APAAAPSSLAVR.A_2	UBE2Woe_1	UBE2Woe_UBE2Woe_1
A0A0G2JPJ8_HUMAN|A0A0G2JPJ8_M1	UBE2Woe	22.9112	-.M]APAAAPSSLAVR.A_2	UBE2Woe_1	UBE2Woe_UBE2Woe_1
A0A0G2JPJ8_HUMAN|A0A0G2JPJ8_M1	UBE2Woe	NA	-.M]#APAAAPSSLAVR.A_2	UBE2Woe_2	UBE2Woe_UBE2Woe_2
A0A0G2JPJ8_HUMAN|A0A0G2JPJ8_M1	UBE2Woe	23.4221	-.M]APAAAPSSLAVR.A_2	UBE2Woe_2	UBE2Woe_UBE2Woe_2
A0A0G2JPJ8_HUMAN|A0A0G2JPJ8_M1	bort	22.353	FITTED_MODEL	bort_1	bort_bort_1
A0A0G2JPJ8_HUMAN|A0A0G2JPJ8_M1	bort	23.7065	FITTED_MODEL	bort_2	bort_bort_2
A0A0G2JPJ8_HUMAN|A0A0G2JPJ8_M1	combo	23.7647	FITTED_MODEL	combo_1	combo_combo_1
A0A0G2JPJ8_HUMAN|A0A0G2JPJ8_M1	combo	24.7519	FITTED_MODEL	combo_2	combo_combo_2
A0A0G2JPJ8_HUMAN|A0A0G2JPJ8_M1	ctrl	20.9412	FITTED_MODEL	ctrl_1	ctrl_ctrl_1
A0A0G2JPJ8_HUMAN|A0A0G2JPJ8_M1	ctrl	21.7475	FITTED_MODEL	ctrl_2	ctrl_ctrl_2
A0A0G2JPJ8_HUMAN|A0A0G2JPJ8_M1	UBE2Woe	22.9112	FITTED_MODEL	UBE2Woe_1	UBE2Woe_UBE2Woe_1
A0A0G2JPJ8_HUMAN|A0A0G2JPJ8_M1	UBE2Woe	23.4221	FITTED_MODEL	UBE2Woe_2	UBE2Woe_UBE2Woe_2
A0A0U1RQL3_HUMAN|A0A0U1RQL3_MNA	bort	16.5731	-.M]AVDAILSLNIISA.K_3	bort_1	bort_bort_1
A0A0U1RQL3_HUMAN|A0A0U1RQL3_MNA	bort	NA	-.M]AVDAILSLNIISA.K_3	bort_2	bort_bort_2
A0A0U1RQL3_HUMAN|A0A0U1RQL3_MNA	combo	18.5537	-.M]AVDAILSLNIISA.K_3	combo_1	combo_combo_1
A0A0U1RQL3_HUMAN|A0A0U1RQL3_MNA	combo	17.7987	-.M]AVDAILSLNIISA.K_3	combo_2	combo_combo_2
A0A0U1RQL3_HUMAN|A0A0U1RQL3_MNA	ctrl	19.2589	-.M]AVDAILSLNIISA.K_3	ctrl_1	ctrl_ctrl_1
A0A0U1RQL3_HUMAN|A0A0U1RQL3_MNA	ctrl	17.497	-.M]AVDAILSLNIISA.K_3	ctrl_2	ctrl_ctrl_2
A0A0U1RQL3_HUMAN|A0A0U1RQL3_MNA	UBE2Woe	15.9545	-.M]AVDAILSLNIISA.K_3	UBE2Woe_1	UBE2Woe_UBE2Woe_1
A0A0U1RQL3_HUMAN|A0A0U1RQL3_MNA	UBE2Woe	NA	-.M]AVDAILSLNIISA.K_3	UBE2Woe_2	UBE2Woe_UBE2Woe_2
A0A0U1RQL3_HUMAN|A0A0U1RQL3_MNA	bort	16.5731	FITTED_MODEL	bort_1	bort_bort_1
A0A0U1RQL3_HUMAN|A0A0U1RQL3_MNA	bort	NA	FITTED_MODEL	bort_2	bort_bort_2
A0A0U1RQL3_HUMAN|A0A0U1RQL3_MNA	combo	18.5537	FITTED_MODEL	combo_1	combo_combo_1
A0A0U1RQL3_HUMAN|A0A0U1RQL3_MNA	combo	17.7987	FITTED_MODEL	combo_2	combo_combo_2
A0A0U1RQL3_HUMAN|A0A0U1RQL3_MNA	ctrl	19.2589	FITTED_MODEL	ctrl_1	ctrl_ctrl_1
A0A0U1RQL3_HUMAN|A0A0U1RQL3_MNA	ctrl	17.497	FITTED_MODEL	ctrl_2	ctrl_ctrl_2
A0A0U1RQL3_HUMAN|A0A0U1RQL3_MNA	UBE2Woe	15.9545	FITTED_MODEL	UBE2Woe_1	UBE2Woe_UBE2Woe_1
A0A0U1RQL3_HUMAN|A0A0U1RQL3_MNA	UBE2Woe	NA	FITTED_MODEL	UBE2Woe_2	UBE2Woe_UBE2Woe_2
A0A1B0GTD3_HUMAN|A0A1B0GTD3_ANA	bort	NA	-.A]SVSADEAAR.T_2	bort_1	bort_bort_1
A0A1B0GTD3_HUMAN|A0A1B0GTD3_ANA	bort	NA	-.A]SVSADEAAR.T_2	bort_2	bort_bort_2
A0A1B0GTD3_HUMAN|A0A1B0GTD3_ANA	combo	18.0122	-.A]SVSADEAAR.T_2	combo_1	combo_combo_1
A0A1B0GTD3_HUMAN|A0A1B0GTD3_ANA	combo	17.0411	-.A]SVSADEAAR.T_2	combo_2	combo_combo_2
A0A1B0GTD3_HUMAN|A0A1B0GTD3_ANA	ctrl	NA	-.A]SVSADEAAR.T_2	ctrl_1	ctrl_ctrl_1
A0A1B0GTD3_HUMAN|A0A1B0GTD3_ANA	ctrl	NA	-.A]SVSADEAAR.T_2	ctrl_2	ctrl_ctrl_2
A0A1B0GTD3_HUMAN|A0A1B0GTD3_ANA	UBE2Woe	NA	-.A]SVSADEAAR.T_2	UBE2Woe_1	UBE2Woe_UBE2Woe_1
A0A1B0GTD3_HUMAN|A0A1B0GTD3_ANA	UBE2Woe	NA	-.A]SVSADEAAR.T_2	UBE2Woe_2	UBE2Woe_UBE2Woe_2
A0A1B0GTD3_HUMAN|A0A1B0GTD3_ANA	bort	NA	FITTED_MODEL	bort_1	bort_bort_1
A0A1B0GTD3_HUMAN|A0A1B0GTD3_ANA	bort	NA	FITTED_MODEL	bort_2	bort_bort_2
A0A1B0GTD3_HUMAN|A0A1B0GTD3_ANA	combo	18.0122	FITTED_MODEL	combo_1	combo_combo_1
A0A1B0GTD3_HUMAN|A0A1B0GTD3_ANA	combo	17.0411	FITTED_MODEL	combo_2	combo_combo_2
A0A1B0GTD3_HUMAN|A0A1B0GTD3_ANA	ctrl	NA	FITTED_MODEL	ctrl_1	ctrl_ctrl_1
A0A1B0GTD3_HUMAN|A0A1B0GTD3_ANA	ctrl	NA	FITTED_MODEL	ctrl_2	ctrl_ctrl_2
A0A1B0GTD3_HUMAN|A0A1B0GTD3_ANA	UBE2Woe	NA	FITTED_MODEL	UBE2Woe_1	UBE2Woe_UBE2Woe_1
A0A1B0GTD3_HUMAN|A0A1B0GTD3_ANA	UBE2Woe	NA	FITTED_MODEL	UBE2Woe_2	UBE2Woe_UBE2Woe_2
AAAT_HUMAN|Q15758_M1	bort	20.7996	-.M]VADPPR.D_2	bort_1	bort_bort_1
AAAT_HUMAN|Q15758_M1	bort	18.4995	-.M]VADPPR.D_2	bort_2	bort_bort_2
AAAT_HUMAN|Q15758_M1	combo	24.6035	-.M]VADPPR.D_2	combo_1	combo_combo_1
AAAT_HUMAN|Q15758_M1	combo	25.1555	-.M]VADPPR.D_2	combo_2	combo_combo_2
AAAT_HUMAN|Q15758_M1	ctrl	20.8677	-.M]VADPPR.D_2	ctrl_1	ctrl_ctrl_1
AAAT_HUMAN|Q15758_M1	ctrl	20.4877	-.M]VADPPR.D_2	ctrl_2	ctrl_ctrl_2
AAAT_HUMAN|Q15758_M1	UBE2Woe	25.0089	-.M]VADPPR.D_2	UBE2Woe_1	UBE2Woe_UBE2Woe_1
AAAT_HUMAN|Q15758_M1	UBE2Woe	23.5552	-.M]VADPPR.D_2	UBE2Woe_2	UBE2Woe_UBE2Woe_2
AAAT_HUMAN|Q15758_M1	bort	20.7996	FITTED_MODEL	bort_1	bort_bort_1
AAAT_HUMAN|Q15758_M1	bort	18.4995	FITTED_MODEL	bort_2	bort_bort_2
AAAT_HUMAN|Q15758_M1	combo	24.6035	FITTED_MODEL	combo_1	combo_combo_1
AAAT_HUMAN|Q15758_M1	combo	25.1555	FITTED_MODEL	combo_2	combo_combo_2
AAAT_HUMAN|Q15758_M1	ctrl	20.8677	FITTED_MODEL	ctrl_1	ctrl_ctrl_1
AAAT_HUMAN|Q15758_M1	ctrl	20.4877	FITTED_MODEL	ctrl_2	ctrl_ctrl_2
AAAT_HUMAN|Q15758_M1	UBE2Woe	25.0089	FITTED_MODEL	UBE2Woe_1	UBE2Woe_UBE2Woe_1
AAAT_HUMAN|Q15758_M1	UBE2Woe	23.5552	FITTED_MODEL	UBE2Woe_2	UBE2Woe_UBE2Woe_2
ABHEA_HUMAN|Q9BUJ0_M1	bort	19.2068	-.M]VGALCGCWFR.L_2	bort_1	bort_bort_1
ABHEA_HUMAN|Q9BUJ0_M1	bort	17.5104	-.M]VGALCGCWFR.L_2	bort_2	bort_bort_2
ABHEA_HUMAN|Q9BUJ0_M1	combo	22.6948	-.M]VGALCGCWFR.L_2	combo_1	combo_combo_1
ABHEA_HUMAN|Q9BUJ0_M1	combo	22.1073	-.M]VGALCGCWFR.L_2	combo_2	combo_combo_2
ABHEA_HUMAN|Q9BUJ0_M1	ctrl	19.6207	-.M]VGALCGCWFR.L_2	ctrl_1	ctrl_ctrl_1
ABHEA_HUMAN|Q9BUJ0_M1	ctrl	18.9919	-.M]VGALCGCWFR.L_2	ctrl_2	ctrl_ctrl_2
ABHEA_HUMAN|Q9BUJ0_M1	UBE2Woe	22.071	-.M]VGALCGCWFR.L_2	UBE2Woe_1	UBE2Woe_UBE2Woe_1
ABHEA_HUMAN|Q9BUJ0_M1	UBE2Woe	21.843	-.M]VGALCGCWFR.L_2	UBE2Woe_2	UBE2Woe_UBE2Woe_2
ABHEA_HUMAN|Q9BUJ0_M1	bort	19.2068	FITTED_MODEL	bort_1	bort_bort_1
ABHEA_HUMAN|Q9BUJ0_M1	bort	17.5104	FITTED_MODEL	bort_2	bort_bort_2
ABHEA_HUMAN|Q9BUJ0_M1	combo	22.6948	FITTED_MODEL	combo_1	combo_combo_1
ABHEA_HUMAN|Q9BUJ0_M1	combo	22.1073	FITTED_MODEL	combo_2	combo_combo_2
ABHEA_HUMAN|Q9BUJ0_M1	ctrl	19.6207	FITTED_MODEL	ctrl_1	ctrl_ctrl_1
ABHEA_HUMAN|Q9BUJ0_M1	ctrl	18.9919	FITTED_MODEL	ctrl_2	ctrl_ctrl_2
ABHEA_HUMAN|Q9BUJ0_M1	UBE2Woe	22.071	FITTED_MODEL	UBE2Woe_1	UBE2Woe_UBE2Woe_1
ABHEA_HUMAN|Q9BUJ0_M1	UBE2Woe	21.843	FITTED_MODEL	UBE2Woe_2	UBE2Woe_UBE2Woe_2
ACBP_HUMAN|P07108_M1	bort	NA	-.M]SQAEFEK.A_2	bort_1	bort_bort_1
ACBP_HUMAN|P07108_M1	bort	NA	-.M]SQAEFEK.A_2	bort_2	bort_bort_2
ACBP_HUMAN|P07108_M1	combo	19.2921	-.M]SQAEFEK.A_2	combo_1	combo_combo_1
ACBP_HUMAN|P07108_M1	combo	17.8397	-.M]SQAEFEK.A_2	combo_2	combo_combo_2
ACBP_HUMAN|P07108_M1	ctrl	NA	-.M]SQAEFEK.A_2	ctrl_1	ctrl_ctrl_1
ACBP_HUMAN|P07108_M1	ctrl	NA	-.M]SQAEFEK.A_2	ctrl_2	ctrl_ctrl_2
ACBP_HUMAN|P07108_M1	UBE2Woe	19.8629	-.M]SQAEFEK.A_2	UBE2Woe_1	UBE2Woe_UBE2Woe_1
ACBP_HUMAN|P07108_M1	UBE2Woe	20.6585	-.M]SQAEFEK.A_2	UBE2Woe_2	UBE2Woe_UBE2Woe_2
ACBP_HUMAN|P07108_M1	bort	NA	FITTED_MODEL	bort_1	bort_bort_1
ACBP_HUMAN|P07108_M1	bort	NA	FITTED_MODEL	bort_2	bort_bort_2
ACBP_HUMAN|P07108_M1	combo	19.2921	FITTED_MODEL	combo_1	combo_combo_1
ACBP_HUMAN|P07108_M1	combo	17.8397	FITTED_MODEL	combo_2	combo_combo_2
ACBP_HUMAN|P07108_M1	ctrl	NA	FITTED_MODEL	ctrl_1	ctrl_ctrl_1
ACBP_HUMAN|P07108_M1	ctrl	NA	FITTED_MODEL	ctrl_2	ctrl_ctrl_2
ACBP_HUMAN|P07108_M1	UBE2Woe	19.8629	FITTED_MODEL	UBE2Woe_1	UBE2Woe_UBE2Woe_1
ACBP_HUMAN|P07108_M1	UBE2Woe	20.6585	FITTED_MODEL	UBE2Woe_2	UBE2Woe_UBE2Woe_2
AES_HUMAN|Q08117_M1	bort	NA	-.M]#M#FPQSR.H_2	bort_1	bort_bort_1
AES_HUMAN|Q08117_M1	bort	19.9265	-.M]#MFPQSR.H_2	bort_1	bort_bort_1
AES_HUMAN|Q08117_M1	bort	NA	-.M]#M#FPQSR.H_2	bort_2	bort_bort_2
AES_HUMAN|Q08117_M1	bort	20.9449	-.M]#MFPQSR.H_2	bort_2	bort_bort_2
AES_HUMAN|Q08117_M1	combo	NA	-.M]#M#FPQSR.H_2	combo_1	combo_combo_1
AES_HUMAN|Q08117_M1	combo	25.433	-.M]#MFPQSR.H_2	combo_1	combo_combo_1
AES_HUMAN|Q08117_M1	combo	NA	-.M]#M#FPQSR.H_2	combo_2	combo_combo_2
AES_HUMAN|Q08117_M1	combo	25.2977	-.M]#MFPQSR.H_2	combo_2	combo_combo_2
AES_HUMAN|Q08117_M1	ctrl	NA	-.M]#M#FPQSR.H_2	ctrl_1	ctrl_ctrl_1
AES_HUMAN|Q08117_M1	ctrl	21.1726	-.M]#MFPQSR.H_2	ctrl_1	ctrl_ctrl_1
AES_HUMAN|Q08117_M1	ctrl	NA	-.M]#M#FPQSR.H_2	ctrl_2	ctrl_ctrl_2
AES_HUMAN|Q08117_M1	ctrl	19.1026	-.M]#MFPQSR.H_2	ctrl_2	ctrl_ctrl_2
AES_HUMAN|Q08117_M1	UBE2Woe	NA	-.M]#M#FPQSR.H_2	UBE2Woe_1	UBE2Woe_UBE2Woe_1
AES_HUMAN|Q08117_M1	UBE2Woe	24.2594	-.M]#MFPQSR.H_2	UBE2Woe_1	UBE2Woe_UBE2Woe_1
AES_HUMAN|Q08117_M1	UBE2Woe	19.2204	-.M]#M#FPQSR.H_2	UBE2Woe_2	UBE2Woe_UBE2Woe_2
AES_HUMAN|Q08117_M1	UBE2Woe	24.917	-.M]#MFPQSR.H_2	UBE2Woe_2	UBE2Woe_UBE2Woe_2
AES_HUMAN|Q08117_M1	bort	19.9265	FITTED_MODEL	bort_1	bort_bort_1
AES_HUMAN|Q08117_M1	bort	20.9449	FITTED_MODEL	bort_2	bort_bort_2
AES_HUMAN|Q08117_M1	combo	25.433	FITTED_MODEL	combo_1	combo_combo_1
AES_HUMAN|Q08117_M1	combo	25.2977	FITTED_MODEL	combo_2	combo_combo_2
AES_HUMAN|Q08117_M1	ctrl	21.1726	FITTED_MODEL	ctrl_1	ctrl_ctrl_1
AES_HUMAN|Q08117_M1	ctrl	19.1026	FITTED_MODEL	ctrl_2	ctrl_ctrl_2
AES_HUMAN|Q08117_M1	UBE2Woe	24.2594	FITTED_MODEL	UBE2Woe_1	UBE2Woe_UBE2Woe_1
AES_HUMAN|Q08117_M1	UBE2Woe	24.917	FITTED_MODEL	UBE2Woe_2	UBE2Woe_UBE2Woe_2
AIG1_HUMAN|Q9NVV5_M1	bort	20.6598	-.M]#ALVPCQVLR.M_2	bort_1	bort_bort_1
AIG1_HUMAN|Q9NVV5_M1	bort	24.3539	-.M]ALVPCQVLR.M_2	bort_1	bort_bort_1
AIG1_HUMAN|Q9NVV5_M1	bort	20.4653	-.M]#ALVPCQVLR.M_2	bort_2	bort_bort_2
AIG1_HUMAN|Q9NVV5_M1	bort	24.8914	-.M]ALVPCQVLR.M_2	bort_2	bort_bort_2
AIG1_HUMAN|Q9NVV5_M1	combo	24.8585	-.M]#ALVPCQVLR.M_2	combo_1	combo_combo_1
AIG1_HUMAN|Q9NVV5_M1	combo	25.7125	-.M]ALVPCQVLR.M_2	combo_1	combo_combo_1
AIG1_HUMAN|Q9NVV5_M1	combo	24.669	-.M]#ALVPCQVLR.M_2	combo_2	combo_combo_2
AIG1_HUMAN|Q9NVV5_M1	combo	27.5721	-.M]ALVPCQVLR.M_2	combo_2	combo_combo_2
AIG1_HUMAN|Q9NVV5_M1	ctrl	21.4575	-.M]#ALVPCQVLR.M_2	ctrl_1	ctrl_ctrl_1
AIG1_HUMAN|Q9NVV5_M1	ctrl	25.0738	-.M]ALVPCQVLR.M_2	ctrl_1	ctrl_ctrl_1
AIG1_HUMAN|Q9NVV5_M1	ctrl	20.2924	-.M]#ALVPCQVLR.M_2	ctrl_2	ctrl_ctrl_2
AIG1_HUMAN|Q9NVV5_M1	ctrl	24.4396	-.M]ALVPCQVLR.M_2	ctrl_2	ctrl_ctrl_2
AIG1_HUMAN|Q9NVV5_M1	UBE2Woe	24.6219	-.M]#ALVPCQVLR.M_2	UBE2Woe_1	UBE2Woe_UBE2Woe_1
AIG1_HUMAN|Q9NVV5_M1	UBE2Woe	26.3671	-.M]ALVPCQVLR.M_2	UBE2Woe_1	UBE2Woe_UBE2Woe_1
AIG1_HUMAN|Q9NVV5_M1	UBE2Woe	24.3737	-.M]#ALVPCQVLR.M_2	UBE2Woe_2	UBE2Woe_UBE2Woe_2
AIG1_HUMAN|Q9NVV5_M1	UBE2Woe	27.5205	-.M]ALVPCQVLR.M_2	UBE2Woe_2	UBE2Woe_UBE2Woe_2
AIG1_HUMAN|Q9NVV5_M1	bort	22.5069	FITTED_MODEL	bort_1	bort_bort_1
AIG1_HUMAN|Q9NVV5_M1	bort	22.6783	FITTED_MODEL	bort_2	bort_bort_2
AIG1_HUMAN|Q9NVV5_M1	combo	25.2855	FITTED_MODEL	combo_1	combo_combo_1
AIG1_HUMAN|Q9NVV5_M1	combo	26.1206	FITTED_MODEL	combo_2	combo_combo_2
AIG1_HUMAN|Q9NVV5_M1	ctrl	23.2657	FITTED_MODEL	ctrl_1	ctrl_ctrl_1
AIG1_HUMAN|Q9NVV5_M1	ctrl	22.366	FITTED_MODEL	ctrl_2	ctrl_ctrl_2
AIG1_HUMAN|Q9NVV5_M1	UBE2Woe	25.4945	FITTED_MODEL	UBE2Woe_1	UBE2Woe_UBE2Woe_1
AIG1_HUMAN|Q9NVV5_M1	UBE2Woe	25.9471	FITTED_MODEL	UBE2Woe_2	UBE2Woe_UBE2Woe_2
ANGE1_HUMAN|Q9UNK9_M1	bort	17.7992	-.M]#IASCLCYLLLPATR.L_3	bort_1	bort_bort_1
ANGE1_HUMAN|Q9UNK9_M1	bort	NA	-.M]IASCLCYLLLPATR.L_2	bort_1	bort_bort_1
ANGE1_HUMAN|Q9UNK9_M1	bort	17.7059	-.M]IASCLCYLLLPATR.L_3	bort_1	bort_bort_1
ANGE1_HUMAN|Q9UNK9_M1	bort	NA	-.M]#IASCLCYLLLPATR.L_3	bort_2	bort_bort_2
ANGE1_HUMAN|Q9UNK9_M1	bort	18.6772	-.M]IASCLCYLLLPATR.L_2	bort_2	bort_bort_2
ANGE1_HUMAN|Q9UNK9_M1	bort	18.7044	-.M]IASCLCYLLLPATR.L_3	bort_2	bort_bort_2
ANGE1_HUMAN|Q9UNK9_M1	combo	19.7378	-.M]#IASCLCYLLLPATR.L_3	combo_1	combo_combo_1
ANGE1_HUMAN|Q9UNK9_M1	combo	19.3877	-.M]IASCLCYLLLPATR.L_2	combo_1	combo_combo_1
ANGE1_HUMAN|Q9UNK9_M1	combo	20.1735	-.M]IASCLCYLLLPATR.L_3	combo_1	combo_combo_1
ANGE1_HUMAN|Q9UNK9_M1	combo	17.5161	-.M]#IASCLCYLLLPATR.L_3	combo_2	combo_combo_2
ANGE1_HUMAN|Q9UNK9_M1	combo	19.3286	-.M]IASCLCYLLLPATR.L_2	combo_2	combo_combo_2
ANGE1_HUMAN|Q9UNK9_M1	combo	19.4833	-.M]IASCLCYLLLPATR.L_3	combo_2	combo_combo_2
ANGE1_HUMAN|Q9UNK9_M1	ctrl	17.5753	-.M]#IASCLCYLLLPATR.L_3	ctrl_1	ctrl_ctrl_1
ANGE1_HUMAN|Q9UNK9_M1	ctrl	20.0286	-.M]IASCLCYLLLPATR.L_2	ctrl_1	ctrl_ctrl_1
ANGE1_HUMAN|Q9UNK9_M1	ctrl	19.9226	-.M]IASCLCYLLLPATR.L_3	ctrl_1	ctrl_ctrl_1
ANGE1_HUMAN|Q9UNK9_M1	ctrl	18.3909	-.M]#IASCLCYLLLPATR.L_3	ctrl_2	ctrl_ctrl_2
ANGE1_HUMAN|Q9UNK9_M1	ctrl	17.7575	-.M]IASCLCYLLLPATR.L_2	ctrl_2	ctrl_ctrl_2
ANGE1_HUMAN|Q9UNK9_M1	ctrl	19.3115	-.M]IASCLCYLLLPATR.L_3	ctrl_2	ctrl_ctrl_2
ANGE1_HUMAN|Q9UNK9_M1	UBE2Woe	20.231	-.M]#IASCLCYLLLPATR.L_3	UBE2Woe_1	UBE2Woe_UBE2Woe_1
ANGE1_HUMAN|Q9UNK9_M1	UBE2Woe	19.9126	-.M]IASCLCYLLLPATR.L_2	UBE2Woe_1	UBE2Woe_UBE2Woe_1
ANGE1_HUMAN|Q9UNK9_M1	UBE2Woe	19.9592	-.M]IASCLCYLLLPATR.L_3	UBE2Woe_1	UBE2Woe_UBE2Woe_1
ANGE1_HUMAN|Q9UNK9_M1	UBE2Woe	19.993	-.M]#IASCLCYLLLPATR.L_3	UBE2Woe_2	UBE2Woe_UBE2Woe_2
ANGE1_HUMAN|Q9UNK9_M1	UBE2Woe	19.7652	-.M]IASCLCYLLLPATR.L_2	UBE2Woe_2	UBE2Woe_UBE2Woe_2
ANGE1_HUMAN|Q9UNK9_M1	UBE2Woe	20.3524	-.M]IASCLCYLLLPATR.L_3	UBE2Woe_2	UBE2Woe_UBE2Woe_2
ANGE1_HUMAN|Q9UNK9_M1	bort	17.7045	FITTED_MODEL	bort_1	bort_bort_1
ANGE1_HUMAN|Q9UNK9_M1	bort	18.6661	FITTED_MODEL	bort_2	bort_bort_2
ANGE1_HUMAN|Q9UNK9_M1	combo	19.7378	FITTED_MODEL	combo_1	combo_combo_1
ANGE1_HUMAN|Q9UNK9_M1	combo	19.3753	FITTED_MODEL	combo_2	combo_combo_2
ANGE1_HUMAN|Q9UNK9_M1	ctrl	19.8265	FITTED_MODEL	ctrl_1	ctrl_ctrl_1
ANGE1_HUMAN|Q9UNK9_M1	ctrl	18.3909	FITTED_MODEL	ctrl_2	ctrl_ctrl_2
ANGE1_HUMAN|Q9UNK9_M1	UBE2Woe	19.9592	FITTED_MODEL	UBE2Woe_1	UBE2Woe_UBE2Woe_1
ANGE1_HUMAN|Q9UNK9_M1	UBE2Woe	19.993	FITTED_MODEL	UBE2Woe_2	UBE2Woe_UBE2Woe_2
ANO5_HUMAN|Q75V66_M1	bort	22.3083	-.M]#GDPDLLEVLAEEGEK.V_3	bort_1	bort_bort_1
ANO5_HUMAN|Q75V66_M1	bort	25.5891	-.M]#GDPDLLEVLAEEGEK.V_3	bort_2	bort_bort_2
ANO5_HUMAN|Q75V66_M1	combo	23.0645	-.M]#GDPDLLEVLAEEGEK.V_3	combo_1	combo_combo_1
ANO5_HUMAN|Q75V66_M1	combo	25.3563	-.M]#GDPDLLEVLAEEGEK.V_3	combo_2	combo_combo_2
ANO5_HUMAN|Q75V66_M1	ctrl	22.9171	-.M]#GDPDLLEVLAEEGEK.V_3	ctrl_1	ctrl_ctrl_1
ANO5_HUMAN|Q75V66_M1	ctrl	24.692	-.M]#GDPDLLEVLAEEGEK.V_3	ctrl_2	ctrl_ctrl_2
ANO5_HUMAN|Q75V66_M1	UBE2Woe	25.3166	-.M]#GDPDLLEVLAEEGEK.V_3	UBE2Woe_1	UBE2Woe_UBE2Woe_1
ANO5_HUMAN|Q75V66_M1	UBE2Woe	24.3696	-.M]#GDPDLLEVLAEEGEK.V_3	UBE2Woe_2	UBE2Woe_UBE2Woe_2
ANO5_HUMAN|Q75V66_M1	bort	22.3083	FITTED_MODEL	bort_1	bort_bort_1
ANO5_HUMAN|Q75V66_M1	bort	25.5891	FITTED_MODEL	bort_2	bort_bort_2
ANO5_HUMAN|Q75V66_M1	combo	23.0645	FITTED_MODEL	combo_1	combo_combo_1
ANO5_HUMAN|Q75V66_M1	combo	25.3563	FITTED_MODEL	combo_2	combo_combo_2
ANO5_HUMAN|Q75V66_M1	ctrl	22.9171	FITTED_MODEL	ctrl_1	ctrl_ctrl_1
ANO5_HUMAN|Q75V66_M1	ctrl	24.692	FITTED_MODEL	ctrl_2	ctrl_ctrl_2
ANO5_HUMAN|Q75V66_M1	UBE2Woe	25.3166	FITTED_MODEL	UBE2Woe_1	UBE2Woe_UBE2Woe_1
ANO5_HUMAN|Q75V66_M1	UBE2Woe	24.3696	FITTED_MODEL	UBE2Woe_2	UBE2Woe_UBE2Woe_2
AP1G2_HUMAN|O75843_M1	bort	NA	-.M]VVPSLK.L_2	bort_1	bort_bort_1
AP1G2_HUMAN|O75843_M1	bort	19.5576	-.M]VVPSLK.L_2	bort_2	bort_bort_2
AP1G2_HUMAN|O75843_M1	combo	23.2493	-.M]VVPSLK.L_2	combo_1	combo_combo_1
AP1G2_HUMAN|O75843_M1	combo	23.6063	-.M]VVPSLK.L_2	combo_2	combo_combo_2
AP1G2_HUMAN|O75843_M1	ctrl	NA	-.M]VVPSLK.L_2	ctrl_1	ctrl_ctrl_1
AP1G2_HUMAN|O75843_M1	ctrl	NA	-.M]VVPSLK.L_2	ctrl_2	ctrl_ctrl_2
AP1G2_HUMAN|O75843_M1	UBE2Woe	23.8125	-.M]VVPSLK.L_2	UBE2Woe_1	UBE2Woe_UBE2Woe_1
AP1G2_HUMAN|O75843_M1	UBE2Woe	23.9989	-.M]VVPSLK.L_2	UBE2Woe_2	UBE2Woe_UBE2Woe_2
AP1G2_HUMAN|O75843_M1	bort	NA	FITTED_MODEL	bort_1	bort_bort_1
AP1G2_HUMAN|O75843_M1	bort	19.5576	FITTED_MODEL	bort_2	bort_bort_2
AP1G2_HUMAN|O75843_M1	combo	23.2493	FITTED_MODEL	combo_1	combo_combo_1
AP1G2_HUMAN|O75843_M1	combo	23.6063	FITTED_MODEL	combo_2	combo_combo_2
AP1G2_HUMAN|O75843_M1	ctrl	NA	FITTED_MODEL	ctrl_1	ctrl_ctrl_1
AP1G2_HUMAN|O75843_M1	ctrl	NA	FITTED_MODEL	ctrl_2	ctrl_ctrl_2
AP1G2_HUMAN|O75843_M1	UBE2Woe	23.8125	FITTED_MODEL	UBE2Woe_1	UBE2Woe_UBE2Woe_1
AP1G2_HUMAN|O75843_M1	UBE2Woe	23.9989	FITTED_MODEL	UBE2Woe_2	UBE2Woe_UBE2Woe_2
AP2M1_HUMAN|Q96CW1_M1	bort	NA	-.M]IGGLFIYNHK.G_3	bort_1	bort_bort_1
AP2M1_HUMAN|Q96CW1_M1	bort	NA	-.M]IGGLFIYNHK.G_3	bort_2	bort_bort_2
AP2M1_HUMAN|Q96CW1_M1	combo	20.7853	-.M]IGGLFIYNHK.G_3	combo_1	combo_combo_1
AP2M1_HUMAN|Q96CW1_M1	combo	20.2897	-.M]IGGLFIYNHK.G_3	combo_2	combo_combo_2
AP2M1_HUMAN|Q96CW1_M1	ctrl	NA	-.M]IGGLFIYNHK.G_3	ctrl_1	ctrl_ctrl_1
AP2M1_HUMAN|Q96CW1_M1	ctrl	NA	-.M]IGGLFIYNHK.G_3	ctrl_2	ctrl_ctrl_2
AP2M1_HUMAN|Q96CW1_M1	UBE2Woe	19.5393	-.M]IGGLFIYNHK.G_3	UBE2Woe_1	UBE2Woe_UBE2Woe_1
AP2M1_HUMAN|Q96CW1_M1	UBE2Woe	NA	-.M]IGGLFIYNHK.G_3	UBE2Woe_2	UBE2Woe_UBE2Woe_2
AP2M1_HUMAN|Q96CW1_M1	bort	NA	FITTED_MODEL	bort_1	bort_bort_1
AP2M1_HUMAN|Q96CW1_M1	bort	NA	FITTED_MODEL	bort_2	bort_bort_2
AP2M1_HUMAN|Q96CW1_M1	combo	20.7853	FITTED_MODEL	combo_1	combo_combo_1
AP2M1_HUMAN|Q96CW1_M1	combo	20.2897	FITTED_MODEL	combo_2	combo_combo_2
AP2M1_HUMAN|Q96CW1_M1	ctrl	NA	FITTED_MODEL	ctrl_1	ctrl_ctrl_1
AP2M1_HUMAN|Q96CW1_M1	ctrl	NA	FITTED_MODEL	ctrl_2	ctrl_ctrl_2
AP2M1_HUMAN|Q96CW1_M1	UBE2Woe	19.5393	FITTED_MODEL	UBE2Woe_1	UBE2Woe_UBE2Woe_1
AP2M1_HUMAN|Q96CW1_M1	UBE2Woe	NA	FITTED_MODEL	UBE2Woe_2	UBE2Woe_UBE2Woe_2
AP5Z1_HUMAN|O43299_M1	bort	NA	-.M]#FSAGAESLLHQAR.E_3	bort_1	bort_bort_1
AP5Z1_HUMAN|O43299_M1	bort	20.843	-.M]FSAGAESLLHQAR.E_2	bort_1	bort_bort_1
AP5Z1_HUMAN|O43299_M1	bort	18.4874	-.M]FSAGAESLLHQAR.E_3	bort_1	bort_bort_1
AP5Z1_HUMAN|O43299_M1	bort	NA	-.M]#FSAGAESLLHQAR.E_3	bort_2	bort_bort_2
AP5Z1_HUMAN|O43299_M1	bort	21.8639	-.M]FSAGAESLLHQAR.E_2	bort_2	bort_bort_2
AP5Z1_HUMAN|O43299_M1	bort	18.9038	-.M]FSAGAESLLHQAR.E_3	bort_2	bort_bort_2
AP5Z1_HUMAN|O43299_M1	combo	19.746	-.M]#FSAGAESLLHQAR.E_3	combo_1	combo_combo_1
AP5Z1_HUMAN|O43299_M1	combo	18.3775	-.M]FSAGAESLLHQAR.E_2	combo_1	combo_combo_1
AP5Z1_HUMAN|O43299_M1	combo	23.0524	-.M]FSAGAESLLHQAR.E_3	combo_1	combo_combo_1
AP5Z1_HUMAN|O43299_M1	combo	19.4199	-.M]#FSAGAESLLHQAR.E_3	combo_2	combo_combo_2
AP5Z1_HUMAN|O43299_M1	combo	24.1802	-.M]FSAGAESLLHQAR.E_2	combo_2	combo_combo_2
AP5Z1_HUMAN|O43299_M1	combo	23.2807	-.M]FSAGAESLLHQAR.E_3	combo_2	combo_combo_2
AP5Z1_HUMAN|O43299_M1	ctrl	NA	-.M]#FSAGAESLLHQAR.E_3	ctrl_1	ctrl_ctrl_1
AP5Z1_HUMAN|O43299_M1	ctrl	19.5998	-.M]FSAGAESLLHQAR.E_2	ctrl_1	ctrl_ctrl_1
AP5Z1_HUMAN|O43299_M1	ctrl	17.9792	-.M]FSAGAESLLHQAR.E_3	ctrl_1	ctrl_ctrl_1
AP5Z1_HUMAN|O43299_M1	ctrl	NA	-.M]#FSAGAESLLHQAR.E_3	ctrl_2	ctrl_ctrl_2
AP5Z1_HUMAN|O43299_M1	ctrl	20.0705	-.M]FSAGAESLLHQAR.E_2	ctrl_2	ctrl_ctrl_2
AP5Z1_HUMAN|O43299_M1	ctrl	NA	-.M]FSAGAESLLHQAR.E_3	ctrl_2	ctrl_ctrl_2
AP5Z1_HUMAN|O43299_M1	UBE2Woe	19.1424	-.M]#FSAGAESLLHQAR.E_3	UBE2Woe_1	UBE2Woe_UBE2Woe_1
AP5Z1_HUMAN|O43299_M1	UBE2Woe	18.3384	-.M]FSAGAESLLHQAR.E_2	UBE2Woe_1	UBE2Woe_UBE2Woe_1
AP5Z1_HUMAN|O43299_M1	UBE2Woe	22.7716	-.M]FSAGAESLLHQAR.E_3	UBE2Woe_1	UBE2Woe_UBE2Woe_1
AP5Z1_HUMAN|O43299_M1	UBE2Woe	19.3552	-.M]#FSAGAESLLHQAR.E_3	UBE2Woe_2	UBE2Woe_UBE2Woe_2
AP5Z1_HUMAN|O43299_M1	UBE2Woe	23.6727	-.M]FSAGAESLLHQAR.E_2	UBE2Woe_2	UBE2Woe_UBE2Woe_2
AP5Z1_HUMAN|O43299_M1	UBE2Woe	23.0975	-.M]FSAGAESLLHQAR.E_3	UBE2Woe_2	UBE2Woe_UBE2Woe_2
AP5Z1_HUMAN|O43299_M1	bort	19.2219	FITTED_MODEL	bort_1	bort_bort_1
AP5Z1_HUMAN|O43299_M1	bort	19.9406	FITTED_MODEL	bort_2	bort_bort_2
AP5Z1_HUMAN|O43299_M1	combo	23.0524	FITTED_MODEL	combo_1	combo_combo_1
AP5Z1_HUMAN|O43299_M1	combo	23.2807	FITTED_MODEL	combo_2	combo_combo_2
AP5Z1_HUMAN|O43299_M1	ctrl	18.3462	FITTED_MODEL	ctrl_1	ctrl_ctrl_1
AP5Z1_HUMAN|O43299_M1	ctrl	19.184	FITTED_MODEL	ctrl_2	ctrl_ctrl_2
AP5Z1_HUMAN|O43299_M1	UBE2Woe	22.5154	FITTED_MODEL	UBE2Woe_1	UBE2Woe_UBE2Woe_1
AP5Z1_HUMAN|O43299_M1	UBE2Woe	22.7862	FITTED_MODEL	UBE2Woe_2	UBE2Woe_UBE2Woe_2
AQP11_HUMAN|Q8NBQ7_M1	bort	NA	-.M]#SPLLGLR.S_2	bort_1	bort_bort_1
AQP11_HUMAN|Q8NBQ7_M1	bort	18.988	-.M]SPLLGLR.S_2	bort_1	bort_bort_1
AQP11_HUMAN|Q8NBQ7_M1	bort	NA	-.M]#SPLLGLR.S_2	bort_2	bort_bort_2
AQP11_HUMAN|Q8NBQ7_M1	bort	20.4161	-.M]SPLLGLR.S_2	bort_2	bort_bort_2
AQP11_HUMAN|Q8NBQ7_M1	combo	18.27	-.M]#SPLLGLR.S_2	combo_1	combo_combo_1
AQP11_HUMAN|Q8NBQ7_M1	combo	22.1118	-.M]SPLLGLR.S_2	combo_1	combo_combo_1
AQP11_HUMAN|Q8NBQ7_M1	combo	18.1459	-.M]#SPLLGLR.S_2	combo_2	combo_combo_2
AQP11_HUMAN|Q8NBQ7_M1	combo	22.521	-.M]SPLLGLR.S_2	combo_2	combo_combo_2
AQP11_HUMAN|Q8NBQ7_M1	ctrl	NA	-.M]#SPLLGLR.S_2	ctrl_1	ctrl_ctrl_1
AQP11_HUMAN|Q8NBQ7_M1	ctrl	NA	-.M]SPLLGLR.S_2	ctrl_1	ctrl_ctrl_1
AQP11_HUMAN|Q8NBQ7_M1	ctrl	NA	-.M]#SPLLGLR.S_2	ctrl_2	ctrl_ctrl_2
AQP11_HUMAN|Q8NBQ7_M1	ctrl	NA	-.M]SPLLGLR.S_2	ctrl_2	ctrl_ctrl_2
AQP11_HUMAN|Q8NBQ7_M1	UBE2Woe	NA	-.M]#SPLLGLR.S_2	UBE2Woe_1	UBE2Woe_UBE2Woe_1
AQP11_HUMAN|Q8NBQ7_M1	UBE2Woe	NA	-.M]SPLLGLR.S_2	UBE2Woe_1	UBE2Woe_UBE2Woe_1
AQP11_HUMAN|Q8NBQ7_M1	UBE2Woe	NA	-.M]#SPLLGLR.S_2	UBE2Woe_2	UBE2Woe_UBE2Woe_2
AQP11_HUMAN|Q8NBQ7_M1	UBE2Woe	17.7201	-.M]SPLLGLR.S_2	UBE2Woe_2	UBE2Woe_UBE2Woe_2
AQP11_HUMAN|Q8NBQ7_M1	bort	16.998	FITTED_MODEL	bort_1	bort_bort_1
AQP11_HUMAN|Q8NBQ7_M1	bort	18.426	FITTED_MODEL	bort_2	bort_bort_2
AQP11_HUMAN|Q8NBQ7_M1	combo	20.1909	FITTED_MODEL	combo_1	combo_combo_1
AQP11_HUMAN|Q8NBQ7_M1	combo	20.3334	FITTED_MODEL	combo_2	combo_combo_2
AQP11_HUMAN|Q8NBQ7_M1	ctrl	NA	FITTED_MODEL	ctrl_1	ctrl_ctrl_1
AQP11_HUMAN|Q8NBQ7_M1	ctrl	NA	FITTED_MODEL	ctrl_2	ctrl_ctrl_2
AQP11_HUMAN|Q8NBQ7_M1	UBE2Woe	NA	FITTED_MODEL	UBE2Woe_1	UBE2Woe_UBE2Woe_1
AQP11_HUMAN|Q8NBQ7_M1	UBE2Woe	15.7301	FITTED_MODEL	UBE2Woe_2	UBE2Woe_UBE2Woe_2
ARF1_HUMAN|P84077_M1	bort	NA	-.M]#GNIFANLFK.G_2	bort_1	bort_bort_1
ARF1_HUMAN|P84077_M1	bort	NA	-.M]GNIFANLFK.G_2	bort_1	bort_bort_1
ARF1_HUMAN|P84077_M1	bort	NA	-.M]#GNIFANLFK.G_2	bort_2	bort_bort_2
ARF1_HUMAN|P84077_M1	bort	19.2196	-.M]GNIFANLFK.G_2	bort_2	bort_bort_2
ARF1_HUMAN|P84077_M1	combo	23.6899	-.M]#GNIFANLFK.G_2	combo_1	combo_combo_1
ARF1_HUMAN|P84077_M1	combo	24.8497	-.M]GNIFANLFK.G_2	combo_1	combo_combo_1
ARF1_HUMAN|P84077_M1	combo	22.9699	-.M]#GNIFANLFK.G_2	combo_2	combo_combo_2
ARF1_HUMAN|P84077_M1	combo	24.1998	-.M]GNIFANLFK.G_2	combo_2	combo_combo_2
ARF1_HUMAN|P84077_M1	ctrl	NA	-.M]#GNIFANLFK.G_2	ctrl_1	ctrl_ctrl_1
ARF1_HUMAN|P84077_M1	ctrl	20.4519	-.M]GNIFANLFK.G_2	ctrl_1	ctrl_ctrl_1
ARF1_HUMAN|P84077_M1	ctrl	19.1839	-.M]#GNIFANLFK.G_2	ctrl_2	ctrl_ctrl_2
ARF1_HUMAN|P84077_M1	ctrl	19.51	-.M]GNIFANLFK.G_2	ctrl_2	ctrl_ctrl_2
ARF1_HUMAN|P84077_M1	UBE2Woe	24.1682	-.M]#GNIFANLFK.G_2	UBE2Woe_1	UBE2Woe_UBE2Woe_1
ARF1_HUMAN|P84077_M1	UBE2Woe	24.8629	-.M]GNIFANLFK.G_2	UBE2Woe_1	UBE2Woe_UBE2Woe_1
ARF1_HUMAN|P84077_M1	UBE2Woe	24.5889	-.M]#GNIFANLFK.G_2	UBE2Woe_2	UBE2Woe_UBE2Woe_2
ARF1_HUMAN|P84077_M1	UBE2Woe	25.9058	-.M]GNIFANLFK.G_2	UBE2Woe_2	UBE2Woe_UBE2Woe_2
ARF1_HUMAN|P84077_M1	bort	NA	FITTED_MODEL	bort_1	bort_bort_1
ARF1_HUMAN|P84077_M1	bort	18.6543	FITTED_MODEL	bort_2	bort_bort_2
ARF1_HUMAN|P84077_M1	combo	24.2698	FITTED_MODEL	combo_1	combo_combo_1
ARF1_HUMAN|P84077_M1	combo	23.5848	FITTED_MODEL	combo_2	combo_combo_2
ARF1_HUMAN|P84077_M1	ctrl	19.8865	FITTED_MODEL	ctrl_1	ctrl_ctrl_1
ARF1_HUMAN|P84077_M1	ctrl	19.3469	FITTED_MODEL	ctrl_2	ctrl_ctrl_2
ARF1_HUMAN|P84077_M1	UBE2Woe	24.5156	FITTED_MODEL	UBE2Woe_1	UBE2Woe_UBE2Woe_1
ARF1_HUMAN|P84077_M1	UBE2Woe	25.2473	FITTED_MODEL	UBE2Woe_2	UBE2Woe_UBE2Woe_2
ARF3_HUMAN|P61204_M1	bort	NA	-.M]#GNIFGNLLK.S_2	bort_1	bort_bort_1
ARF3_HUMAN|P61204_M1	bort	NA	-.M]GNIFGNLLK.S_2	bort_1	bort_bort_1
ARF3_HUMAN|P61204_M1	bort	NA	-.M]#GNIFGNLLK.S_2	bort_2	bort_bort_2
ARF3_HUMAN|P61204_M1	bort	NA	-.M]GNIFGNLLK.S_2	bort_2	bort_bort_2
ARF3_HUMAN|P61204_M1	combo	20.4492	-.M]#GNIFGNLLK.S_2	combo_1	combo_combo_1
ARF3_HUMAN|P61204_M1	combo	NA	-.M]GNIFGNLLK.S_2	combo_1	combo_combo_1
ARF3_HUMAN|P61204_M1	combo	20.3934	-.M]#GNIFGNLLK.S_2	combo_2	combo_combo_2
ARF3_HUMAN|P61204_M1	combo	23.2221	-.M]GNIFGNLLK.S_2	combo_2	combo_combo_2
ARF3_HUMAN|P61204_M1	ctrl	NA	-.M]#GNIFGNLLK.S_2	ctrl_1	ctrl_ctrl_1
ARF3_HUMAN|P61204_M1	ctrl	NA	-.M]GNIFGNLLK.S_2	ctrl_1	ctrl_ctrl_1
ARF3_HUMAN|P61204_M1	ctrl	NA	-.M]#GNIFGNLLK.S_2	ctrl_2	ctrl_ctrl_2
ARF3_HUMAN|P61204_M1	ctrl	NA	-.M]GNIFGNLLK.S_2	ctrl_2	ctrl_ctrl_2
ARF3_HUMAN|P61204_M1	UBE2Woe	NA	-.M]#GNIFGNLLK.S_2	UBE2Woe_1	UBE2Woe_UBE2Woe_1
ARF3_HUMAN|P61204_M1	UBE2Woe	NA	-.M]GNIFGNLLK.S_2	UBE2Woe_1	UBE2Woe_UBE2Woe_1
ARF3_HUMAN|P61204_M1	UBE2Woe	21.2189	-.M]#GNIFGNLLK.S_2	UBE2Woe_2	UBE2Woe_UBE2Woe_2
ARF3_HUMAN|P61204_M1	UBE2Woe	NA	-.M]GNIFGNLLK.S_2	UBE2Woe_2	UBE2Woe_UBE2Woe_2
ARF3_HUMAN|P61204_M1	bort	NA	FITTED_MODEL	bort_1	bort_bort_1
ARF3_HUMAN|P61204_M1	bort	NA	FITTED_MODEL	bort_2	bort_bort_2
ARF3_HUMAN|P61204_M1	combo	20.4492	FITTED_MODEL	combo_1	combo_combo_1
ARF3_HUMAN|P61204_M1	combo	20.3934	FITTED_MODEL	combo_2	combo_combo_2
ARF3_HUMAN|P61204_M1	ctrl	NA	FITTED_MODEL	ctrl_1	ctrl_ctrl_1
ARF3_HUMAN|P61204_M1	ctrl	NA	FITTED_MODEL	ctrl_2	ctrl_ctrl_2
ARF3_HUMAN|P61204_M1	UBE2Woe	NA	FITTED_MODEL	UBE2Woe_1	UBE2Woe_UBE2Woe_1
ARF3_HUMAN|P61204_M1	UBE2Woe	21.2189	FITTED_MODEL	UBE2Woe_2	UBE2Woe_UBE2Woe_2
ARF4_HUMAN|P18085_M1	bort	17.2663	-.M]GLTISSLFSR.L_2	bort_1	bort_bort_1
ARF4_HUMAN|P18085_M1	bort	NA	-.M]GLTISSLFSR.L_2	bort_2	bort_bort_2
ARF4_HUMAN|P18085_M1	combo	18.0759	-.M]GLTISSLFSR.L_2	combo_1	combo_combo_1
ARF4_HUMAN|P18085_M1	combo	18.1497	-.M]GLTISSLFSR.L_2	combo_2	combo_combo_2
ARF4_HUMAN|P18085_M1	ctrl	NA	-.M]GLTISSLFSR.L_2	ctrl_1	ctrl_ctrl_1
ARF4_HUMAN|P18085_M1	ctrl	16.8225	-.M]GLTISSLFSR.L_2	ctrl_2	ctrl_ctrl_2
ARF4_HUMAN|P18085_M1	UBE2Woe	19.5335	-.M]GLTISSLFSR.L_2	UBE2Woe_1	UBE2Woe_UBE2Woe_1
ARF4_HUMAN|P18085_M1	UBE2Woe	20.223	-.M]GLTISSLFSR.L_2	UBE2Woe_2	UBE2Woe_UBE2Woe_2
ARF4_HUMAN|P18085_M1	bort	17.2663	FITTED_MODEL	bort_1	bort_bort_1
ARF4_HUMAN|P18085_M1	bort	NA	FITTED_MODEL	bort_2	bort_bort_2
ARF4_HUMAN|P18085_M1	combo	18.0759	FITTED_MODEL	combo_1	combo_combo_1
ARF4_HUMAN|P18085_M1	combo	18.1497	FITTED_MODEL	combo_2	combo_combo_2
ARF4_HUMAN|P18085_M1	ctrl	NA	FITTED_MODEL	ctrl_1	ctrl_ctrl_1
ARF4_HUMAN|P18085_M1	ctrl	16.8225	FITTED_MODEL	ctrl_2	ctrl_ctrl_2
ARF4_HUMAN|P18085_M1	UBE2Woe	19.5335	FITTED_MODEL	UBE2Woe_1	UBE2Woe_UBE2Woe_1
ARF4_HUMAN|P18085_M1	UBE2Woe	20.223	FITTED_MODEL	UBE2Woe_2	UBE2Woe_UBE2Woe_2
ARL5B_HUMAN|Q96KC2_M1	bort	NA	-.M]#GLIFAK.L_2	bort_1	bort_bort_1
ARL5B_HUMAN|Q96KC2_M1	bort	19.644	-.M]GLIFAK.L_2	bort_1	bort_bort_1
ARL5B_HUMAN|Q96KC2_M1	bort	NA	-.M]#GLIFAK.L_2	bort_2	bort_bort_2
ARL5B_HUMAN|Q96KC2_M1	bort	21.8865	-.M]GLIFAK.L_2	bort_2	bort_bort_2
ARL5B_HUMAN|Q96KC2_M1	combo	23.219	-.M]#GLIFAK.L_2	combo_1	combo_combo_1
ARL5B_HUMAN|Q96KC2_M1	combo	26.1505	-.M]GLIFAK.L_2	combo_1	combo_combo_1
ARL5B_HUMAN|Q96KC2_M1	combo	23.2349	-.M]#GLIFAK.L_2	combo_2	combo_combo_2
ARL5B_HUMAN|Q96KC2_M1	combo	26.4345	-.M]GLIFAK.L_2	combo_2	combo_combo_2
ARL5B_HUMAN|Q96KC2_M1	ctrl	NA	-.M]#GLIFAK.L_2	ctrl_1	ctrl_ctrl_1
ARL5B_HUMAN|Q96KC2_M1	ctrl	21.1675	-.M]GLIFAK.L_2	ctrl_1	ctrl_ctrl_1
ARL5B_HUMAN|Q96KC2_M1	ctrl	NA	-.M]#GLIFAK.L_2	ctrl_2	ctrl_ctrl_2
ARL5B_HUMAN|Q96KC2_M1	ctrl	21.0996	-.M]GLIFAK.L_2	ctrl_2	ctrl_ctrl_2
ARL5B_HUMAN|Q96KC2_M1	UBE2Woe	23.4216	-.M]#GLIFAK.L_2	UBE2Woe_1	UBE2Woe_UBE2Woe_1
ARL5B_HUMAN|Q96KC2_M1	UBE2Woe	26.3864	-.M]GLIFAK.L_2	UBE2Woe_1	UBE2Woe_UBE2Woe_1
ARL5B_HUMAN|Q96KC2_M1	UBE2Woe	23.8095	-.M]#GLIFAK.L_2	UBE2Woe_2	UBE2Woe_UBE2Woe_2
ARL5B_HUMAN|Q96KC2_M1	UBE2Woe	27.2526	-.M]GLIFAK.L_2	UBE2Woe_2	UBE2Woe_UBE2Woe_2
ARL5B_HUMAN|Q96KC2_M1	bort	18.1273	FITTED_MODEL	bort_1	bort_bort_1
ARL5B_HUMAN|Q96KC2_M1	bort	20.3698	FITTED_MODEL	bort_2	bort_bort_2
ARL5B_HUMAN|Q96KC2_M1	combo	24.6847	FITTED_MODEL	combo_1	combo_combo_1
ARL5B_HUMAN|Q96KC2_M1	combo	24.8347	FITTED_MODEL	combo_2	combo_combo_2
ARL5B_HUMAN|Q96KC2_M1	ctrl	19.6508	FITTED_MODEL	ctrl_1	ctrl_ctrl_1
ARL5B_HUMAN|Q96KC2_M1	ctrl	19.5829	FITTED_MODEL	ctrl_2	ctrl_ctrl_2
ARL5B_HUMAN|Q96KC2_M1	UBE2Woe	24.904	FITTED_MODEL	UBE2Woe_1	UBE2Woe_UBE2Woe_1
ARL5B_HUMAN|Q96KC2_M1	UBE2Woe	25.531	FITTED_MODEL	UBE2Woe_2	UBE2Woe_UBE2Woe_2
ARL8A_HUMAN|Q96BM9_M1	bort	21.2204	-.M]IALFNK.L_2	bort_1	bort_bort_1
ARL8A_HUMAN|Q96BM9_M1	bort	20.3669	-.M]IALFNK.L_2	bort_2	bort_bort_2
ARL8A_HUMAN|Q96BM9_M1	combo	19.8018	-.M]IALFNK.L_2	combo_1	combo_combo_1
ARL8A_HUMAN|Q96BM9_M1	combo	NA	-.M]IALFNK.L_2	combo_2	combo_combo_2
ARL8A_HUMAN|Q96BM9_M1	ctrl	20.8439	-.M]IALFNK.L_2	ctrl_1	ctrl_ctrl_1
ARL8A_HUMAN|Q96BM9_M1	ctrl	21.2269	-.M]IALFNK.L_2	ctrl_2	ctrl_ctrl_2
ARL8A_HUMAN|Q96BM9_M1	UBE2Woe	22.1538	-.M]IALFNK.L_2	UBE2Woe_1	UBE2Woe_UBE2Woe_1
ARL8A_HUMAN|Q96BM9_M1	UBE2Woe	21.1823	-.M]IALFNK.L_2	UBE2Woe_2	UBE2Woe_UBE2Woe_2
ARL8A_HUMAN|Q96BM9_M1	bort	21.2204	FITTED_MODEL	bort_1	bort_bort_1
ARL8A_HUMAN|Q96BM9_M1	bort	20.3669	FITTED_MODEL	bort_2	bort_bort_2
ARL8A_HUMAN|Q96BM9_M1	combo	19.8018	FITTED_MODEL	combo_1	combo_combo_1
ARL8A_HUMAN|Q96BM9_M1	combo	NA	FITTED_MODEL	combo_2	combo_combo_2
ARL8A_HUMAN|Q96BM9_M1	ctrl	20.8439	FITTED_MODEL	ctrl_1	ctrl_ctrl_1
ARL8A_HUMAN|Q96BM9_M1	ctrl	21.2269	FITTED_MODEL	ctrl_2	ctrl_ctrl_2
ARL8A_HUMAN|Q96BM9_M1	UBE2Woe	22.1538	FITTED_MODEL	UBE2Woe_1	UBE2Woe_UBE2Woe_1
ARL8A_HUMAN|Q96BM9_M1	UBE2Woe	21.1823	FITTED_MODEL	UBE2Woe_2	UBE2Woe_UBE2Woe_2
ARRD4_HUMAN|Q8NCT1_M1	bort	NA	-.M]GGEAGCAAAVGAEGR.V_2	bort_1	bort_bort_1
ARRD4_HUMAN|Q8NCT1_M1	bort	NA	-.M]GGEAGCAAAVGAEGR.V_2	bort_2	bort_bort_2
ARRD4_HUMAN|Q8NCT1_M1	combo	18.1279	-.M]GGEAGCAAAVGAEGR.V_2	combo_1	combo_combo_1
ARRD4_HUMAN|Q8NCT1_M1	combo	18.7595	-.M]GGEAGCAAAVGAEGR.V_2	combo_2	combo_combo_2
ARRD4_HUMAN|Q8NCT1_M1	ctrl	NA	-.M]GGEAGCAAAVGAEGR.V_2	ctrl_1	ctrl_ctrl_1
ARRD4_HUMAN|Q8NCT1_M1	ctrl	NA	-.M]GGEAGCAAAVGAEGR.V_2	ctrl_2	ctrl_ctrl_2
ARRD4_HUMAN|Q8NCT1_M1	UBE2Woe	18.0192	-.M]GGEAGCAAAVGAEGR.V_2	UBE2Woe_1	UBE2Woe_UBE2Woe_1
ARRD4_HUMAN|Q8NCT1_M1	UBE2Woe	17.5654	-.M]GGEAGCAAAVGAEGR.V_2	UBE2Woe_2	UBE2Woe_UBE2Woe_2
ARRD4_HUMAN|Q8NCT1_M1	bort	NA	FITTED_MODEL	bort_1	bort_bort_1
ARRD4_HUMAN|Q8NCT1_M1	bort	NA	FITTED_MODEL	bort_2	bort_bort_2
ARRD4_HUMAN|Q8NCT1_M1	combo	18.1279	FITTED_MODEL	combo_1	combo_combo_1
ARRD4_HUMAN|Q8NCT1_M1	combo	18.7595	FITTED_MODEL	combo_2	combo_combo_2
ARRD4_HUMAN|Q8NCT1_M1	ctrl	NA	FITTED_MODEL	ctrl_1	ctrl_ctrl_1
ARRD4_HUMAN|Q8NCT1_M1	ctrl	NA	FITTED_MODEL	ctrl_2	ctrl_ctrl_2
ARRD4_HUMAN|Q8NCT1_M1	UBE2Woe	18.0192	FITTED_MODEL	UBE2Woe_1	UBE2Woe_UBE2Woe_1
ARRD4_HUMAN|Q8NCT1_M1	UBE2Woe	17.5654	FITTED_MODEL	UBE2Woe_2	UBE2Woe_UBE2Woe_2
B0QZ43_HUMAN|B0QZ43_M1	bort	NA	-.M]#NMTQAR.V_2	bort_1	bort_bort_1
B0QZ43_HUMAN|B0QZ43_M1	bort	18.3591	-.M]NMTQAR.V_2	bort_1	bort_bort_1
B0QZ43_HUMAN|B0QZ43_M1	bort	NA	-.M]#NMTQAR.V_2	bort_2	bort_bort_2
B0QZ43_HUMAN|B0QZ43_M1	bort	NA	-.M]NMTQAR.V_2	bort_2	bort_bort_2
B0QZ43_HUMAN|B0QZ43_M1	combo	20.0297	-.M]#NMTQAR.V_2	combo_1	combo_combo_1
B0QZ43_HUMAN|B0QZ43_M1	combo	24.4404	-.M]NMTQAR.V_2	combo_1	combo_combo_1
B0QZ43_HUMAN|B0QZ43_M1	combo	19.5768	-.M]#NMTQAR.V_2	combo_2	combo_combo_2
B0QZ43_HUMAN|B0QZ43_M1	combo	23.5914	-.M]NMTQAR.V_2	combo_2	combo_combo_2
B0QZ43_HUMAN|B0QZ43_M1	ctrl	NA	-.M]#NMTQAR.V_2	ctrl_1	ctrl_ctrl_1
B0QZ43_HUMAN|B0QZ43_M1	ctrl	NA	-.M]NMTQAR.V_2	ctrl_1	ctrl_ctrl_1
B0QZ43_HUMAN|B0QZ43_M1	ctrl	NA	-.M]#NMTQAR.V_2	ctrl_2	ctrl_ctrl_2
B0QZ43_HUMAN|B0QZ43_M1	ctrl	NA	-.M]NMTQAR.V_2	ctrl_2	ctrl_ctrl_2
B0QZ43_HUMAN|B0QZ43_M1	UBE2Woe	NA	-.M]#NMTQAR.V_2	UBE2Woe_1	UBE2Woe_UBE2Woe_1
B0QZ43_HUMAN|B0QZ43_M1	UBE2Woe	20.943	-.M]NMTQAR.V_2	UBE2Woe_1	UBE2Woe_UBE2Woe_1
B0QZ43_HUMAN|B0QZ43_M1	UBE2Woe	NA	-.M]#NMTQAR.V_2	UBE2Woe_2	UBE2Woe_UBE2Woe_2
B0QZ43_HUMAN|B0QZ43_M1	UBE2Woe	NA	-.M]NMTQAR.V_2	UBE2Woe_2	UBE2Woe_UBE2Woe_2
B0QZ43_HUMAN|B0QZ43_M1	bort	16.2855	FITTED_MODEL	bort_1	bort_bort_1
B0QZ43_HUMAN|B0QZ43_M1	bort	NA	FITTED_MODEL	bort_2	bort_bort_2
B0QZ43_HUMAN|B0QZ43_M1	combo	22.235	FITTED_MODEL	combo_1	combo_combo_1
B0QZ43_HUMAN|B0QZ43_M1	combo	21.5841	FITTED_MODEL	combo_2	combo_combo_2
B0QZ43_HUMAN|B0QZ43_M1	ctrl	NA	FITTED_MODEL	ctrl_1	ctrl_ctrl_1
B0QZ43_HUMAN|B0QZ43_M1	ctrl	NA	FITTED_MODEL	ctrl_2	ctrl_ctrl_2
B0QZ43_HUMAN|B0QZ43_M1	UBE2Woe	18.8694	FITTED_MODEL	UBE2Woe_1	UBE2Woe_UBE2Woe_1
B0QZ43_HUMAN|B0QZ43_M1	UBE2Woe	NA	FITTED_MODEL	UBE2Woe_2	UBE2Woe_UBE2Woe_2
B4DJM7_HUMAN|B4DJM7_M1	bort	21.9359	-.M]#FASDLLR.A_2	bort_1	bort_bort_1
B4DJM7_HUMAN|B4DJM7_M1	bort	20.8256	-.M]#FASDLLR.A_2	bort_2	bort_bort_2
B4DJM7_HUMAN|B4DJM7_M1	combo	20.5495	-.M]#FASDLLR.A_2	combo_1	combo_combo_1
B4DJM7_HUMAN|B4DJM7_M1	combo	20.3701	-.M]#FASDLLR.A_2	combo_2	combo_combo_2
B4DJM7_HUMAN|B4DJM7_M1	ctrl	NA	-.M]#FASDLLR.A_2	ctrl_1	ctrl_ctrl_1
B4DJM7_HUMAN|B4DJM7_M1	ctrl	21.3767	-.M]#FASDLLR.A_2	ctrl_2	ctrl_ctrl_2
B4DJM7_HUMAN|B4DJM7_M1	UBE2Woe	19.9775	-.M]#FASDLLR.A_2	UBE2Woe_1	UBE2Woe_UBE2Woe_1
B4DJM7_HUMAN|B4DJM7_M1	UBE2Woe	21.001	-.M]#FASDLLR.A_2	UBE2Woe_2	UBE2Woe_UBE2Woe_2
B4DJM7_HUMAN|B4DJM7_M1	bort	21.9359	FITTED_MODEL	bort_1	bort_bort_1
B4DJM7_HUMAN|B4DJM7_M1	bort	20.8256	FITTED_MODEL	bort_2	bort_bort_2
B4DJM7_HUMAN|B4DJM7_M1	combo	20.5495	FITTED_MODEL	combo_1	combo_combo_1
B4DJM7_HUMAN|B4DJM7_M1	combo	20.3701	FITTED_MODEL	combo_2	combo_combo_2
B4DJM7_HUMAN|B4DJM7_M1	ctrl	NA	FITTED_MODEL	ctrl_1	ctrl_ctrl_1
B4DJM7_HUMAN|B4DJM7_M1	ctrl	21.3767	FITTED_MODEL	ctrl_2	ctrl_ctrl_2
B4DJM7_HUMAN|B4DJM7_M1	UBE2Woe	19.9775	FITTED_MODEL	UBE2Woe_1	UBE2Woe_UBE2Woe_1
B4DJM7_HUMAN|B4DJM7_M1	UBE2Woe	21.001	FITTED_MODEL	UBE2Woe_2	UBE2Woe_UBE2Woe_2
B4DMY6_HUMAN|B4DMY6_M1	bort	20.0219	-.M]WTQAQR.R_2	bort_1	bort_bort_1
B4DMY6_HUMAN|B4DMY6_M1	bort	20.3003	-.M]WTQAQR.R_2	bort_2	bort_bort_2
B4DMY6_HUMAN|B4DMY6_M1	combo	23.0498	-.M]WTQAQR.R_2	combo_1	combo_combo_1
B4DMY6_HUMAN|B4DMY6_M1	combo	23.5373	-.M]WTQAQR.R_2	combo_2	combo_combo_2
B4DMY6_HUMAN|B4DMY6_M1	ctrl	20.333	-.M]WTQAQR.R_2	ctrl_1	ctrl_ctrl_1
B4DMY6_HUMAN|B4DMY6_M1	ctrl	19.8161	-.M]WTQAQR.R_2	ctrl_2	ctrl_ctrl_2
B4DMY6_HUMAN|B4DMY6_M1	UBE2Woe	21.8596	-.M]WTQAQR.R_2	UBE2Woe_1	UBE2Woe_UBE2Woe_1
B4DMY6_HUMAN|B4DMY6_M1	UBE2Woe	21.6451	-.M]WTQAQR.R_2	UBE2Woe_2	UBE2Woe_UBE2Woe_2
B4DMY6_HUMAN|B4DMY6_M1	bort	20.0219	FITTED_MODEL	bort_1	bort_bort_1
B4DMY6_HUMAN|B4DMY6_M1	bort	20.3003	FITTED_MODEL	bort_2	bort_bort_2
B4DMY6_HUMAN|B4DMY6_M1	combo	23.0498	FITTED_MODEL	combo_1	combo_combo_1
B4DMY6_HUMAN|B4DMY6_M1	combo	23.5373	FITTED_MODEL	combo_2	combo_combo_2
B4DMY6_HUMAN|B4DMY6_M1	ctrl	20.333	FITTED_MODEL	ctrl_1	ctrl_ctrl_1
B4DMY6_HUMAN|B4DMY6_M1	ctrl	19.8161	FITTED_MODEL	ctrl_2	ctrl_ctrl_2
B4DMY6_HUMAN|B4DMY6_M1	UBE2Woe	21.8596	FITTED_MODEL	UBE2Woe_1	UBE2Woe_UBE2Woe_1
B4DMY6_HUMAN|B4DMY6_M1	UBE2Woe	21.6451	FITTED_MODEL	UBE2Woe_2	UBE2Woe_UBE2Woe_2
B4E2D5_HUMAN|B4E2D5_M1	bort	NA	-.M]YVIESAR.Q_2	bort_1	bort_bort_1
B4E2D5_HUMAN|B4E2D5_M1	bort	21.6932	-.M]YVIESAR.Q_2	bort_2	bort_bort_2
B4E2D5_HUMAN|B4E2D5_M1	combo	24.9279	-.M]YVIESAR.Q_2	combo_1	combo_combo_1
B4E2D5_HUMAN|B4E2D5_M1	combo	25.3836	-.M]YVIESAR.Q_2	combo_2	combo_combo_2
B4E2D5_HUMAN|B4E2D5_M1	ctrl	NA	-.M]YVIESAR.Q_2	ctrl_1	ctrl_ctrl_1
B4E2D5_HUMAN|B4E2D5_M1	ctrl	NA	-.M]YVIESAR.Q_2	ctrl_2	ctrl_ctrl_2
B4E2D5_HUMAN|B4E2D5_M1	UBE2Woe	NA	-.M]YVIESAR.Q_2	UBE2Woe_1	UBE2Woe_UBE2Woe_1
B4E2D5_HUMAN|B4E2D5_M1	UBE2Woe	NA	-.M]YVIESAR.Q_2	UBE2Woe_2	UBE2Woe_UBE2Woe_2
B4E2D5_HUMAN|B4E2D5_M1	bort	NA	FITTED_MODEL	bort_1	bort_bort_1
B4E2D5_HUMAN|B4E2D5_M1	bort	21.6932	FITTED_MODEL	bort_2	bort_bort_2
B4E2D5_HUMAN|B4E2D5_M1	combo	24.9279	FITTED_MODEL	combo_1	combo_combo_1
B4E2D5_HUMAN|B4E2D5_M1	combo	25.3836	FITTED_MODEL	combo_2	combo_combo_2
B4E2D5_HUMAN|B4E2D5_M1	ctrl	NA	FITTED_MODEL	ctrl_1	ctrl_ctrl_1
B4E2D5_HUMAN|B4E2D5_M1	ctrl	NA	FITTED_MODEL	ctrl_2	ctrl_ctrl_2
B4E2D5_HUMAN|B4E2D5_M1	UBE2Woe	NA	FITTED_MODEL	UBE2Woe_1	UBE2Woe_UBE2Woe_1
B4E2D5_HUMAN|B4E2D5_M1	UBE2Woe	NA	FITTED_MODEL	UBE2Woe_2	UBE2Woe_UBE2Woe_2
B4GA1_HUMAN|O43505_M1	bort	NA	-.M]QMSYAIR.C_2	bort_1	bort_bort_1
B4GA1_HUMAN|O43505_M1	bort	NA	-.M]QMSYAIR.C_2	bort_2	bort_bort_2
B4GA1_HUMAN|O43505_M1	combo	23.0433	-.M]QMSYAIR.C_2	combo_1	combo_combo_1
B4GA1_HUMAN|O43505_M1	combo	21.7109	-.M]QMSYAIR.C_2	combo_2	combo_combo_2
B4GA1_HUMAN|O43505_M1	ctrl	NA	-.M]QMSYAIR.C_2	ctrl_1	ctrl_ctrl_1
B4GA1_HUMAN|O43505_M1	ctrl	NA	-.M]QMSYAIR.C_2	ctrl_2	ctrl_ctrl_2
B4GA1_HUMAN|O43505_M1	UBE2Woe	NA	-.M]QMSYAIR.C_2	UBE2Woe_1	UBE2Woe_UBE2Woe_1
B4GA1_HUMAN|O43505_M1	UBE2Woe	19.6646	-.M]QMSYAIR.C_2	UBE2Woe_2	UBE2Woe_UBE2Woe_2
B4GA1_HUMAN|O43505_M1	bort	NA	FITTED_MODEL	bort_1	bort_bort_1
B4GA1_HUMAN|O43505_M1	bort	NA	FITTED_MODEL	bort_2	bort_bort_2
B4GA1_HUMAN|O43505_M1	combo	23.0433	FITTED_MODEL	combo_1	combo_combo_1
B4GA1_HUMAN|O43505_M1	combo	21.7109	FITTED_MODEL	combo_2	combo_combo_2
B4GA1_HUMAN|O43505_M1	ctrl	NA	FITTED_MODEL	ctrl_1	ctrl_ctrl_1
B4GA1_HUMAN|O43505_M1	ctrl	NA	FITTED_MODEL	ctrl_2	ctrl_ctrl_2
B4GA1_HUMAN|O43505_M1	UBE2Woe	NA	FITTED_MODEL	UBE2Woe_1	UBE2Woe_UBE2Woe_1
B4GA1_HUMAN|O43505_M1	UBE2Woe	19.6646	FITTED_MODEL	UBE2Woe_2	UBE2Woe_UBE2Woe_2
B7VF83_HUMAN|B7VF83_L1	bort	NA	-.L]ALTQTWAGSH.S_2	bort_1	bort_bort_1
B7VF83_HUMAN|B7VF83_L1	bort	17.9462	-.L]ALTQTWAGSH.S_2	bort_2	bort_bort_2
B7VF83_HUMAN|B7VF83_L1	combo	21.9657	-.L]ALTQTWAGSH.S_2	combo_1	combo_combo_1
B7VF83_HUMAN|B7VF83_L1	combo	22.3269	-.L]ALTQTWAGSH.S_2	combo_2	combo_combo_2
B7VF83_HUMAN|B7VF83_L1	ctrl	NA	-.L]ALTQTWAGSH.S_2	ctrl_1	ctrl_ctrl_1
B7VF83_HUMAN|B7VF83_L1	ctrl	NA	-.L]ALTQTWAGSH.S_2	ctrl_2	ctrl_ctrl_2
B7VF83_HUMAN|B7VF83_L1	UBE2Woe	NA	-.L]ALTQTWAGSH.S_2	UBE2Woe_1	UBE2Woe_UBE2Woe_1
B7VF83_HUMAN|B7VF83_L1	UBE2Woe	NA	-.L]ALTQTWAGSH.S_2	UBE2Woe_2	UBE2Woe_UBE2Woe_2
B7VF83_HUMAN|B7VF83_L1	bort	NA	FITTED_MODEL	bort_1	bort_bort_1
B7VF83_HUMAN|B7VF83_L1	bort	17.9462	FITTED_MODEL	bort_2	bort_bort_2
B7VF83_HUMAN|B7VF83_L1	combo	21.9657	FITTED_MODEL	combo_1	combo_combo_1
B7VF83_HUMAN|B7VF83_L1	combo	22.3269	FITTED_MODEL	combo_2	combo_combo_2
B7VF83_HUMAN|B7VF83_L1	ctrl	NA	FITTED_MODEL	ctrl_1	ctrl_ctrl_1
B7VF83_HUMAN|B7VF83_L1	ctrl	NA	FITTED_MODEL	ctrl_2	ctrl_ctrl_2
B7VF83_HUMAN|B7VF83_L1	UBE2Woe	NA	FITTED_MODEL	UBE2Woe_1	UBE2Woe_UBE2Woe_1
B7VF83_HUMAN|B7VF83_L1	UBE2Woe	NA	FITTED_MODEL	UBE2Woe_2	UBE2Woe_UBE2Woe_2
BABA2_HUMAN|Q9NXR7_M1	bort	NA	-.M]#SPEVALNR.I_2	bort_1	bort_bort_1
BABA2_HUMAN|Q9NXR7_M1	bort	22.0571	-.M]SPEVALNR.I_2	bort_1	bort_bort_1
BABA2_HUMAN|Q9NXR7_M1	bort	17.4495	-.M]#SPEVALNR.I_2	bort_2	bort_bort_2
BABA2_HUMAN|Q9NXR7_M1	bort	23.5872	-.M]SPEVALNR.I_2	bort_2	bort_bort_2
BABA2_HUMAN|Q9NXR7_M1	combo	22.5854	-.M]#SPEVALNR.I_2	combo_1	combo_combo_1
BABA2_HUMAN|Q9NXR7_M1	combo	26.8839	-.M]SPEVALNR.I_2	combo_1	combo_combo_1
BABA2_HUMAN|Q9NXR7_M1	combo	22.2351	-.M]#SPEVALNR.I_2	combo_2	combo_combo_2
BABA2_HUMAN|Q9NXR7_M1	combo	26.792	-.M]SPEVALNR.I_2	combo_2	combo_combo_2
BABA2_HUMAN|Q9NXR7_M1	ctrl	NA	-.M]#SPEVALNR.I_2	ctrl_1	ctrl_ctrl_1
BABA2_HUMAN|Q9NXR7_M1	ctrl	23.0961	-.M]SPEVALNR.I_2	ctrl_1	ctrl_ctrl_1
BABA2_HUMAN|Q9NXR7_M1	ctrl	NA	-.M]#SPEVALNR.I_2	ctrl_2	ctrl_ctrl_2
BABA2_HUMAN|Q9NXR7_M1	ctrl	21.5923	-.M]SPEVALNR.I_2	ctrl_2	ctrl_ctrl_2
BABA2_HUMAN|Q9NXR7_M1	UBE2Woe	21.426	-.M]#SPEVALNR.I_2	UBE2Woe_1	UBE2Woe_UBE2Woe_1
BABA2_HUMAN|Q9NXR7_M1	UBE2Woe	25.889	-.M]SPEVALNR.I_2	UBE2Woe_1	UBE2Woe_UBE2Woe_1
BABA2_HUMAN|Q9NXR7_M1	UBE2Woe	21.5153	-.M]#SPEVALNR.I_2	UBE2Woe_2	UBE2Woe_UBE2Woe_2
BABA2_HUMAN|Q9NXR7_M1	UBE2Woe	26.208	-.M]SPEVALNR.I_2	UBE2Woe_2	UBE2Woe_UBE2Woe_2
BABA2_HUMAN|Q9NXR7_M1	bort	19.7897	FITTED_MODEL	bort_1	bort_bort_1
BABA2_HUMAN|Q9NXR7_M1	bort	20.5184	FITTED_MODEL	bort_2	bort_bort_2
BABA2_HUMAN|Q9NXR7_M1	combo	24.7347	FITTED_MODEL	combo_1	combo_combo_1
BABA2_HUMAN|Q9NXR7_M1	combo	24.5135	FITTED_MODEL	combo_2	combo_combo_2
BABA2_HUMAN|Q9NXR7_M1	ctrl	20.8287	FITTED_MODEL	ctrl_1	ctrl_ctrl_1
BABA2_HUMAN|Q9NXR7_M1	ctrl	19.3248	FITTED_MODEL	ctrl_2	ctrl_ctrl_2
BABA2_HUMAN|Q9NXR7_M1	UBE2Woe	23.6575	FITTED_MODEL	UBE2Woe_1	UBE2Woe_UBE2Woe_1
BABA2_HUMAN|Q9NXR7_M1	UBE2Woe	23.8616	FITTED_MODEL	UBE2Woe_2	UBE2Woe_UBE2Woe_2
BARX2_HUMAN|Q9UMQ3_M1	bort	NA	-.M]HCHAELR.L_2	bort_1	bort_bort_1
BARX2_HUMAN|Q9UMQ3_M1	bort	17.6468	-.M]HCHAELR.L_3	bort_1	bort_bort_1
BARX2_HUMAN|Q9UMQ3_M1	bort	18.2429	-.M]HCHAELR.L_2	bort_2	bort_bort_2
BARX2_HUMAN|Q9UMQ3_M1	bort	19.5182	-.M]HCHAELR.L_3	bort_2	bort_bort_2
BARX2_HUMAN|Q9UMQ3_M1	combo	21.6558	-.M]HCHAELR.L_2	combo_1	combo_combo_1
BARX2_HUMAN|Q9UMQ3_M1	combo	22.3672	-.M]HCHAELR.L_3	combo_1	combo_combo_1
BARX2_HUMAN|Q9UMQ3_M1	combo	21.7467	-.M]HCHAELR.L_2	combo_2	combo_combo_2
BARX2_HUMAN|Q9UMQ3_M1	combo	22.3594	-.M]HCHAELR.L_3	combo_2	combo_combo_2
BARX2_HUMAN|Q9UMQ3_M1	ctrl	NA	-.M]HCHAELR.L_2	ctrl_1	ctrl_ctrl_1
BARX2_HUMAN|Q9UMQ3_M1	ctrl	17.6987	-.M]HCHAELR.L_3	ctrl_1	ctrl_ctrl_1
BARX2_HUMAN|Q9UMQ3_M1	ctrl	NA	-.M]HCHAELR.L_2	ctrl_2	ctrl_ctrl_2
BARX2_HUMAN|Q9UMQ3_M1	ctrl	16.7739	-.M]HCHAELR.L_3	ctrl_2	ctrl_ctrl_2
BARX2_HUMAN|Q9UMQ3_M1	UBE2Woe	19.7941	-.M]HCHAELR.L_2	UBE2Woe_1	UBE2Woe_UBE2Woe_1
BARX2_HUMAN|Q9UMQ3_M1	UBE2Woe	20.6318	-.M]HCHAELR.L_3	UBE2Woe_1	UBE2Woe_UBE2Woe_1
BARX2_HUMAN|Q9UMQ3_M1	UBE2Woe	20.271	-.M]HCHAELR.L_2	UBE2Woe_2	UBE2Woe_UBE2Woe_2
BARX2_HUMAN|Q9UMQ3_M1	UBE2Woe	21.7586	-.M]HCHAELR.L_3	UBE2Woe_2	UBE2Woe_UBE2Woe_2
BARX2_HUMAN|Q9UMQ3_M1	bort	17.2389	FITTED_MODEL	bort_1	bort_bort_1
BARX2_HUMAN|Q9UMQ3_M1	bort	18.8805	FITTED_MODEL	bort_2	bort_bort_2
BARX2_HUMAN|Q9UMQ3_M1	combo	22.0115	FITTED_MODEL	combo_1	combo_combo_1
BARX2_HUMAN|Q9UMQ3_M1	combo	22.0531	FITTED_MODEL	combo_2	combo_combo_2
BARX2_HUMAN|Q9UMQ3_M1	ctrl	17.2908	FITTED_MODEL	ctrl_1	ctrl_ctrl_1
BARX2_HUMAN|Q9UMQ3_M1	ctrl	16.366	FITTED_MODEL	ctrl_2	ctrl_ctrl_2
BARX2_HUMAN|Q9UMQ3_M1	UBE2Woe	20.213	FITTED_MODEL	UBE2Woe_1	UBE2Woe_UBE2Woe_1
BARX2_HUMAN|Q9UMQ3_M1	UBE2Woe	21.0148	FITTED_MODEL	UBE2Woe_2	UBE2Woe_UBE2Woe_2
BUB3_HUMAN|O43684_M1	bort	NA	-.M]#TGSNEFK.L_2	bort_1	bort_bort_1
BUB3_HUMAN|O43684_M1	bort	NA	-.M]TGSNEFK.L_2	bort_1	bort_bort_1
BUB3_HUMAN|O43684_M1	bort	NA	-.M]#TGSNEFK.L_2	bort_2	bort_bort_2
BUB3_HUMAN|O43684_M1	bort	NA	-.M]TGSNEFK.L_2	bort_2	bort_bort_2
BUB3_HUMAN|O43684_M1	combo	19.9156	-.M]#TGSNEFK.L_2	combo_1	combo_combo_1
BUB3_HUMAN|O43684_M1	combo	24.874	-.M]TGSNEFK.L_2	combo_1	combo_combo_1
BUB3_HUMAN|O43684_M1	combo	20.0252	-.M]#TGSNEFK.L_2	combo_2	combo_combo_2
BUB3_HUMAN|O43684_M1	combo	24.9979	-.M]TGSNEFK.L_2	combo_2	combo_combo_2
BUB3_HUMAN|O43684_M1	ctrl	NA	-.M]#TGSNEFK.L_2	ctrl_1	ctrl_ctrl_1
BUB3_HUMAN|O43684_M1	ctrl	NA	-.M]TGSNEFK.L_2	ctrl_1	ctrl_ctrl_1
BUB3_HUMAN|O43684_M1	ctrl	NA	-.M]#TGSNEFK.L_2	ctrl_2	ctrl_ctrl_2
BUB3_HUMAN|O43684_M1	ctrl	NA	-.M]TGSNEFK.L_2	ctrl_2	ctrl_ctrl_2
BUB3_HUMAN|O43684_M1	UBE2Woe	21.0841	-.M]#TGSNEFK.L_2	UBE2Woe_1	UBE2Woe_UBE2Woe_1
BUB3_HUMAN|O43684_M1	UBE2Woe	25.831	-.M]TGSNEFK.L_2	UBE2Woe_1	UBE2Woe_UBE2Woe_1
BUB3_HUMAN|O43684_M1	UBE2Woe	21.6249	-.M]#TGSNEFK.L_2	UBE2Woe_2	UBE2Woe_UBE2Woe_2
BUB3_HUMAN|O43684_M1	UBE2Woe	26.564	-.M]TGSNEFK.L_2	UBE2Woe_2	UBE2Woe_UBE2Woe_2
BUB3_HUMAN|O43684_M1	bort	NA	FITTED_MODEL	bort_1	bort_bort_1
BUB3_HUMAN|O43684_M1	bort	NA	FITTED_MODEL	bort_2	bort_bort_2
BUB3_HUMAN|O43684_M1	combo	22.3948	FITTED_MODEL	combo_1	combo_combo_1
BUB3_HUMAN|O43684_M1	combo	22.5116	FITTED_MODEL	combo_2	combo_combo_2
BUB3_HUMAN|O43684_M1	ctrl	NA	FITTED_MODEL	ctrl_1	ctrl_ctrl_1
BUB3_HUMAN|O43684_M1	ctrl	NA	FITTED_MODEL	ctrl_2	ctrl_ctrl_2
BUB3_HUMAN|O43684_M1	UBE2Woe	23.4576	FITTED_MODEL	UBE2Woe_1	UBE2Woe_UBE2Woe_1
BUB3_HUMAN|O43684_M1	UBE2Woe	24.0945	FITTED_MODEL	UBE2Woe_2	UBE2Woe_UBE2Woe_2
C1TC_HUMAN|P11586_M1	bort	23.5319	-.M]APAEILNGK.E_2	bort_1	bort_bort_1
C1TC_HUMAN|P11586_M1	bort	22.8721	-.M]APAEILNGK.E_2	bort_2	bort_bort_2
C1TC_HUMAN|P11586_M1	combo	NA	-.M]APAEILNGK.E_2	combo_1	combo_combo_1
C1TC_HUMAN|P11586_M1	combo	23.0049	-.M]APAEILNGK.E_2	combo_2	combo_combo_2
C1TC_HUMAN|P11586_M1	ctrl	21.8862	-.M]APAEILNGK.E_2	ctrl_1	ctrl_ctrl_1
C1TC_HUMAN|P11586_M1	ctrl	23.0055	-.M]APAEILNGK.E_2	ctrl_2	ctrl_ctrl_2
C1TC_HUMAN|P11586_M1	UBE2Woe	24.0428	-.M]APAEILNGK.E_2	UBE2Woe_1	UBE2Woe_UBE2Woe_1
C1TC_HUMAN|P11586_M1	UBE2Woe	24.0287	-.M]APAEILNGK.E_2	UBE2Woe_2	UBE2Woe_UBE2Woe_2
C1TC_HUMAN|P11586_M1	bort	23.5319	FITTED_MODEL	bort_1	bort_bort_1
C1TC_HUMAN|P11586_M1	bort	22.8721	FITTED_MODEL	bort_2	bort_bort_2
C1TC_HUMAN|P11586_M1	combo	NA	FITTED_MODEL	combo_1	combo_combo_1
C1TC_HUMAN|P11586_M1	combo	23.0049	FITTED_MODEL	combo_2	combo_combo_2
C1TC_HUMAN|P11586_M1	ctrl	21.8862	FITTED_MODEL	ctrl_1	ctrl_ctrl_1
C1TC_HUMAN|P11586_M1	ctrl	23.0055	FITTED_MODEL	ctrl_2	ctrl_ctrl_2
C1TC_HUMAN|P11586_M1	UBE2Woe	24.0428	FITTED_MODEL	UBE2Woe_1	UBE2Woe_UBE2Woe_1
C1TC_HUMAN|P11586_M1	UBE2Woe	24.0287	FITTED_MODEL	UBE2Woe_2	UBE2Woe_UBE2Woe_2
C2AIL_HUMAN|Q96HQ2_M1	bort	NA	-.M]#VGGEAAAAVEELVSGVR.Q_2	bort_1	bort_bort_1
C2AIL_HUMAN|Q96HQ2_M1	bort	17.5921	-.M]#VGGEAAAAVEELVSGVR.Q_3	bort_1	bort_bort_1
C2AIL_HUMAN|Q96HQ2_M1	bort	18.09	-.M]VGGEAAAAVEELVSGVR.Q_2	bort_1	bort_bort_1
C2AIL_HUMAN|Q96HQ2_M1	bort	19.1526	-.M]VGGEAAAAVEELVSGVR.Q_3	bort_1	bort_bort_1
C2AIL_HUMAN|Q96HQ2_M1	bort	18.4273	-.M]#VGGEAAAAVEELVSGVR.Q_2	bort_2	bort_bort_2
C2AIL_HUMAN|Q96HQ2_M1	bort	21.3162	-.M]#VGGEAAAAVEELVSGVR.Q_3	bort_2	bort_bort_2
C2AIL_HUMAN|Q96HQ2_M1	bort	17.7999	-.M]VGGEAAAAVEELVSGVR.Q_2	bort_2	bort_bort_2
C2AIL_HUMAN|Q96HQ2_M1	bort	21.5019	-.M]VGGEAAAAVEELVSGVR.Q_3	bort_2	bort_bort_2
C2AIL_HUMAN|Q96HQ2_M1	combo	22.9074	-.M]#VGGEAAAAVEELVSGVR.Q_2	combo_1	combo_combo_1
C2AIL_HUMAN|Q96HQ2_M1	combo	24.4821	-.M]#VGGEAAAAVEELVSGVR.Q_3	combo_1	combo_combo_1
C2AIL_HUMAN|Q96HQ2_M1	combo	23.4472	-.M]VGGEAAAAVEELVSGVR.Q_2	combo_1	combo_combo_1
C2AIL_HUMAN|Q96HQ2_M1	combo	25.6125	-.M]VGGEAAAAVEELVSGVR.Q_3	combo_1	combo_combo_1
C2AIL_HUMAN|Q96HQ2_M1	combo	23.7274	-.M]#VGGEAAAAVEELVSGVR.Q_2	combo_2	combo_combo_2
C2AIL_HUMAN|Q96HQ2_M1	combo	25.2645	-.M]#VGGEAAAAVEELVSGVR.Q_3	combo_2	combo_combo_2
C2AIL_HUMAN|Q96HQ2_M1	combo	21.0741	-.M]VGGEAAAAVEELVSGVR.Q_2	combo_2	combo_combo_2
C2AIL_HUMAN|Q96HQ2_M1	combo	24.2898	-.M]VGGEAAAAVEELVSGVR.Q_3	combo_2	combo_combo_2
C2AIL_HUMAN|Q96HQ2_M1	ctrl	NA	-.M]#VGGEAAAAVEELVSGVR.Q_2	ctrl_1	ctrl_ctrl_1
C2AIL_HUMAN|Q96HQ2_M1	ctrl	19.7785	-.M]#VGGEAAAAVEELVSGVR.Q_3	ctrl_1	ctrl_ctrl_1
C2AIL_HUMAN|Q96HQ2_M1	ctrl	17.7374	-.M]VGGEAAAAVEELVSGVR.Q_2	ctrl_1	ctrl_ctrl_1
C2AIL_HUMAN|Q96HQ2_M1	ctrl	21.2242	-.M]VGGEAAAAVEELVSGVR.Q_3	ctrl_1	ctrl_ctrl_1
C2AIL_HUMAN|Q96HQ2_M1	ctrl	16.4127	-.M]#VGGEAAAAVEELVSGVR.Q_2	ctrl_2	ctrl_ctrl_2
C2AIL_HUMAN|Q96HQ2_M1	ctrl	17.5094	-.M]#VGGEAAAAVEELVSGVR.Q_3	ctrl_2	ctrl_ctrl_2
C2AIL_HUMAN|Q96HQ2_M1	ctrl	NA	-.M]VGGEAAAAVEELVSGVR.Q_2	ctrl_2	ctrl_ctrl_2
C2AIL_HUMAN|Q96HQ2_M1	ctrl	19.9442	-.M]VGGEAAAAVEELVSGVR.Q_3	ctrl_2	ctrl_ctrl_2
C2AIL_HUMAN|Q96HQ2_M1	UBE2Woe	23.1409	-.M]#VGGEAAAAVEELVSGVR.Q_2	UBE2Woe_1	UBE2Woe_UBE2Woe_1
C2AIL_HUMAN|Q96HQ2_M1	UBE2Woe	24.5916	-.M]#VGGEAAAAVEELVSGVR.Q_3	UBE2Woe_1	UBE2Woe_UBE2Woe_1
C2AIL_HUMAN|Q96HQ2_M1	UBE2Woe	22.8407	-.M]VGGEAAAAVEELVSGVR.Q_2	UBE2Woe_1	UBE2Woe_UBE2Woe_1
C2AIL_HUMAN|Q96HQ2_M1	UBE2Woe	22.0727	-.M]VGGEAAAAVEELVSGVR.Q_3	UBE2Woe_1	UBE2Woe_UBE2Woe_1
C2AIL_HUMAN|Q96HQ2_M1	UBE2Woe	24.1018	-.M]#VGGEAAAAVEELVSGVR.Q_2	UBE2Woe_2	UBE2Woe_UBE2Woe_2
C2AIL_HUMAN|Q96HQ2_M1	UBE2Woe	25.6098	-.M]#VGGEAAAAVEELVSGVR.Q_3	UBE2Woe_2	UBE2Woe_UBE2Woe_2
C2AIL_HUMAN|Q96HQ2_M1	UBE2Woe	23.9467	-.M]VGGEAAAAVEELVSGVR.Q_2	UBE2Woe_2	UBE2Woe_UBE2Woe_2
C2AIL_HUMAN|Q96HQ2_M1	UBE2Woe	26.085	-.M]VGGEAAAAVEELVSGVR.Q_3	UBE2Woe_2	UBE2Woe_UBE2Woe_2
C2AIL_HUMAN|Q96HQ2_M1	bort	17.5238	FITTED_MODEL	bort_1	bort_bort_1
C2AIL_HUMAN|Q96HQ2_M1	bort	19.5293	FITTED_MODEL	bort_2	bort_bort_2
C2AIL_HUMAN|Q96HQ2_M1	combo	23.8538	FITTED_MODEL	combo_1	combo_combo_1
C2AIL_HUMAN|Q96HQ2_M1	combo	23.5733	FITTED_MODEL	combo_2	combo_combo_2
C2AIL_HUMAN|Q96HQ2_M1	ctrl	19.0204	FITTED_MODEL	ctrl_1	ctrl_ctrl_1
C2AIL_HUMAN|Q96HQ2_M1	ctrl	17.1708	FITTED_MODEL	ctrl_2	ctrl_ctrl_2
C2AIL_HUMAN|Q96HQ2_M1	UBE2Woe	23.8133	FITTED_MODEL	UBE2Woe_1	UBE2Woe_UBE2Woe_1
C2AIL_HUMAN|Q96HQ2_M1	UBE2Woe	24.8558	FITTED_MODEL	UBE2Woe_2	UBE2Woe_UBE2Woe_2
C9J470_HUMAN|C9J470_M1	bort	NA	-.M]GPPGPETR.G_2	bort_1	bort_bort_1
C9J470_HUMAN|C9J470_M1	bort	NA	-.M]GPPGPETR.G_2	bort_2	bort_bort_2
C9J470_HUMAN|C9J470_M1	combo	23.3735	-.M]GPPGPETR.G_2	combo_1	combo_combo_1
C9J470_HUMAN|C9J470_M1	combo	22.9405	-.M]GPPGPETR.G_2	combo_2	combo_combo_2
C9J470_HUMAN|C9J470_M1	ctrl	18.5123	-.M]GPPGPETR.G_2	ctrl_1	ctrl_ctrl_1
C9J470_HUMAN|C9J470_M1	ctrl	17.3245	-.M]GPPGPETR.G_2	ctrl_2	ctrl_ctrl_2
C9J470_HUMAN|C9J470_M1	UBE2Woe	23.7094	-.M]GPPGPETR.G_2	UBE2Woe_1	UBE2Woe_UBE2Woe_1
C9J470_HUMAN|C9J470_M1	UBE2Woe	23.7802	-.M]GPPGPETR.G_2	UBE2Woe_2	UBE2Woe_UBE2Woe_2
C9J470_HUMAN|C9J470_M1	bort	NA	FITTED_MODEL	bort_1	bort_bort_1
C9J470_HUMAN|C9J470_M1	bort	NA	FITTED_MODEL	bort_2	bort_bort_2
C9J470_HUMAN|C9J470_M1	combo	23.3735	FITTED_MODEL	combo_1	combo_combo_1
C9J470_HUMAN|C9J470_M1	combo	22.9405	FITTED_MODEL	combo_2	combo_combo_2
C9J470_HUMAN|C9J470_M1	ctrl	18.5123	FITTED_MODEL	ctrl_1	ctrl_ctrl_1
C9J470_HUMAN|C9J470_M1	ctrl	17.3245	FITTED_MODEL	ctrl_2	ctrl_ctrl_2
C9J470_HUMAN|C9J470_M1	UBE2Woe	23.7094	FITTED_MODEL	UBE2Woe_1	UBE2Woe_UBE2Woe_1
C9J470_HUMAN|C9J470_M1	UBE2Woe	23.7802	FITTED_MODEL	UBE2Woe_2	UBE2Woe_UBE2Woe_2
CA112_HUMAN|Q9NSG2_M1	bort	NA	-.M]#FLPHMNHLTLEQTFFSQVLPK.T_4	bort_1	bort_bort_1
CA112_HUMAN|Q9NSG2_M1	bort	19.0791	-.M]FLPHMNHLTLEQTFFSQVLPK.T_4	bort_1	bort_bort_1
CA112_HUMAN|Q9NSG2_M1	bort	NA	-.M]#FLPHMNHLTLEQTFFSQVLPK.T_4	bort_2	bort_bort_2
CA112_HUMAN|Q9NSG2_M1	bort	18.276	-.M]FLPHMNHLTLEQTFFSQVLPK.T_4	bort_2	bort_bort_2
CA112_HUMAN|Q9NSG2_M1	combo	21.1445	-.M]#FLPHMNHLTLEQTFFSQVLPK.T_4	combo_1	combo_combo_1
CA112_HUMAN|Q9NSG2_M1	combo	20.5911	-.M]FLPHMNHLTLEQTFFSQVLPK.T_4	combo_1	combo_combo_1
CA112_HUMAN|Q9NSG2_M1	combo	20.7757	-.M]#FLPHMNHLTLEQTFFSQVLPK.T_4	combo_2	combo_combo_2
CA112_HUMAN|Q9NSG2_M1	combo	21.8693	-.M]FLPHMNHLTLEQTFFSQVLPK.T_4	combo_2	combo_combo_2
CA112_HUMAN|Q9NSG2_M1	ctrl	NA	-.M]#FLPHMNHLTLEQTFFSQVLPK.T_4	ctrl_1	ctrl_ctrl_1
CA112_HUMAN|Q9NSG2_M1	ctrl	NA	-.M]FLPHMNHLTLEQTFFSQVLPK.T_4	ctrl_1	ctrl_ctrl_1
CA112_HUMAN|Q9NSG2_M1	ctrl	17.8879	-.M]#FLPHMNHLTLEQTFFSQVLPK.T_4	ctrl_2	ctrl_ctrl_2
CA112_HUMAN|Q9NSG2_M1	ctrl	NA	-.M]FLPHMNHLTLEQTFFSQVLPK.T_4	ctrl_2	ctrl_ctrl_2
CA112_HUMAN|Q9NSG2_M1	UBE2Woe	NA	-.M]#FLPHMNHLTLEQTFFSQVLPK.T_4	UBE2Woe_1	UBE2Woe_UBE2Woe_1
CA112_HUMAN|Q9NSG2_M1	UBE2Woe	18.5901	-.M]FLPHMNHLTLEQTFFSQVLPK.T_4	UBE2Woe_1	UBE2Woe_UBE2Woe_1
CA112_HUMAN|Q9NSG2_M1	UBE2Woe	17.8666	-.M]#FLPHMNHLTLEQTFFSQVLPK.T_4	UBE2Woe_2	UBE2Woe_UBE2Woe_2
CA112_HUMAN|Q9NSG2_M1	UBE2Woe	20.2677	-.M]FLPHMNHLTLEQTFFSQVLPK.T_4	UBE2Woe_2	UBE2Woe_UBE2Woe_2
CA112_HUMAN|Q9NSG2_M1	bort	18.5733	FITTED_MODEL	bort_1	bort_bort_1
CA112_HUMAN|Q9NSG2_M1	bort	17.7702	FITTED_MODEL	bort_2	bort_bort_2
CA112_HUMAN|Q9NSG2_M1	combo	20.8678	FITTED_MODEL	combo_1	combo_combo_1
CA112_HUMAN|Q9NSG2_M1	combo	21.3225	FITTED_MODEL	combo_2	combo_combo_2
CA112_HUMAN|Q9NSG2_M1	ctrl	NA	FITTED_MODEL	ctrl_1	ctrl_ctrl_1
CA112_HUMAN|Q9NSG2_M1	ctrl	18.3936	FITTED_MODEL	ctrl_2	ctrl_ctrl_2
CA112_HUMAN|Q9NSG2_M1	UBE2Woe	18.0843	FITTED_MODEL	UBE2Woe_1	UBE2Woe_UBE2Woe_1
CA112_HUMAN|Q9NSG2_M1	UBE2Woe	19.0672	FITTED_MODEL	UBE2Woe_2	UBE2Woe_UBE2Woe_2
CAB45_HUMAN|Q9BRK5_M1	bort	NA	-.M]VWPWVAMASR.W_2	bort_1	bort_bort_1
CAB45_HUMAN|Q9BRK5_M1	bort	19.7574	-.M]VWPWVAMASR.W_2	bort_2	bort_bort_2
CAB45_HUMAN|Q9BRK5_M1	combo	22.3116	-.M]VWPWVAMASR.W_2	combo_1	combo_combo_1
CAB45_HUMAN|Q9BRK5_M1	combo	22.1403	-.M]VWPWVAMASR.W_2	combo_2	combo_combo_2
CAB45_HUMAN|Q9BRK5_M1	ctrl	20.5302	-.M]VWPWVAMASR.W_2	ctrl_1	ctrl_ctrl_1
CAB45_HUMAN|Q9BRK5_M1	ctrl	19.0851	-.M]VWPWVAMASR.W_2	ctrl_2	ctrl_ctrl_2
CAB45_HUMAN|Q9BRK5_M1	UBE2Woe	20.5094	-.M]VWPWVAMASR.W_2	UBE2Woe_1	UBE2Woe_UBE2Woe_1
CAB45_HUMAN|Q9BRK5_M1	UBE2Woe	23.2085	-.M]VWPWVAMASR.W_2	UBE2Woe_2	UBE2Woe_UBE2Woe_2
CAB45_HUMAN|Q9BRK5_M1	bort	NA	FITTED_MODEL	bort_1	bort_bort_1
CAB45_HUMAN|Q9BRK5_M1	bort	19.7574	FITTED_MODEL	bort_2	bort_bort_2
CAB45_HUMAN|Q9BRK5_M1	combo	22.3116	FITTED_MODEL	combo_1	combo_combo_1
CAB45_HUMAN|Q9BRK5_M1	combo	22.1403	FITTED_MODEL	combo_2	combo_combo_2
CAB45_HUMAN|Q9BRK5_M1	ctrl	20.5302	FITTED_MODEL	ctrl_1	ctrl_ctrl_1
CAB45_HUMAN|Q9BRK5_M1	ctrl	19.0851	FITTED_MODEL	ctrl_2	ctrl_ctrl_2
CAB45_HUMAN|Q9BRK5_M1	UBE2Woe	20.5094	FITTED_MODEL	UBE2Woe_1	UBE2Woe_UBE2Woe_1
CAB45_HUMAN|Q9BRK5_M1	UBE2Woe	23.2085	FITTED_MODEL	UBE2Woe_2	UBE2Woe_UBE2Woe_2
CABP1_HUMAN|Q9NZU7_M1	bort	17.0373	-.M]GGGDGAAFK.R_2	bort_1	bort_bort_1
CABP1_HUMAN|Q9NZU7_M1	bort	17.2052	-.M]GGGDGAAFK.R_2	bort_2	bort_bort_2
CABP1_HUMAN|Q9NZU7_M1	combo	14.5026	-.M]GGGDGAAFK.R_2	combo_1	combo_combo_1
CABP1_HUMAN|Q9NZU7_M1	combo	18.0047	-.M]GGGDGAAFK.R_2	combo_2	combo_combo_2
CABP1_HUMAN|Q9NZU7_M1	ctrl	NA	-.M]GGGDGAAFK.R_2	ctrl_1	ctrl_ctrl_1
CABP1_HUMAN|Q9NZU7_M1	ctrl	17.0416	-.M]GGGDGAAFK.R_2	ctrl_2	ctrl_ctrl_2
CABP1_HUMAN|Q9NZU7_M1	UBE2Woe	16.5058	-.M]GGGDGAAFK.R_2	UBE2Woe_1	UBE2Woe_UBE2Woe_1
CABP1_HUMAN|Q9NZU7_M1	UBE2Woe	16.7133	-.M]GGGDGAAFK.R_2	UBE2Woe_2	UBE2Woe_UBE2Woe_2
CABP1_HUMAN|Q9NZU7_M1	bort	17.0373	FITTED_MODEL	bort_1	bort_bort_1
CABP1_HUMAN|Q9NZU7_M1	bort	17.2052	FITTED_MODEL	bort_2	bort_bort_2
CABP1_HUMAN|Q9NZU7_M1	combo	14.5026	FITTED_MODEL	combo_1	combo_combo_1
CABP1_HUMAN|Q9NZU7_M1	combo	18.0047	FITTED_MODEL	combo_2	combo_combo_2
CABP1_HUMAN|Q9NZU7_M1	ctrl	NA	FITTED_MODEL	ctrl_1	ctrl_ctrl_1
CABP1_HUMAN|Q9NZU7_M1	ctrl	17.0416	FITTED_MODEL	ctrl_2	ctrl_ctrl_2
CABP1_HUMAN|Q9NZU7_M1	UBE2Woe	16.5058	FITTED_MODEL	UBE2Woe_1	UBE2Woe_UBE2Woe_1
CABP1_HUMAN|Q9NZU7_M1	UBE2Woe	16.7133	FITTED_MODEL	UBE2Woe_2	UBE2Woe_UBE2Woe_2
CASC4_HUMAN|Q6P4E1_M1	bort	16.0653	-.M]VGFGANR.R_2	bort_1	bort_bort_1
CASC4_HUMAN|Q6P4E1_M1	bort	17.1573	-.M]VGFGANR.R_2	bort_2	bort_bort_2
CASC4_HUMAN|Q6P4E1_M1	combo	21.8891	-.M]VGFGANR.R_2	combo_1	combo_combo_1
CASC4_HUMAN|Q6P4E1_M1	combo	21.5284	-.M]VGFGANR.R_2	combo_2	combo_combo_2
CASC4_HUMAN|Q6P4E1_M1	ctrl	18.8022	-.M]VGFGANR.R_2	ctrl_1	ctrl_ctrl_1
CASC4_HUMAN|Q6P4E1_M1	ctrl	17.3742	-.M]VGFGANR.R_2	ctrl_2	ctrl_ctrl_2
CASC4_HUMAN|Q6P4E1_M1	UBE2Woe	22.552	-.M]VGFGANR.R_2	UBE2Woe_1	UBE2Woe_UBE2Woe_1
CASC4_HUMAN|Q6P4E1_M1	UBE2Woe	22.1363	-.M]VGFGANR.R_2	UBE2Woe_2	UBE2Woe_UBE2Woe_2
CASC4_HUMAN|Q6P4E1_M1	bort	16.0653	FITTED_MODEL	bort_1	bort_bort_1
CASC4_HUMAN|Q6P4E1_M1	bort	17.1573	FITTED_MODEL	bort_2	bort_bort_2
CASC4_HUMAN|Q6P4E1_M1	combo	21.8891	FITTED_MODEL	combo_1	combo_combo_1
CASC4_HUMAN|Q6P4E1_M1	combo	21.5284	FITTED_MODEL	combo_2	combo_combo_2
CASC4_HUMAN|Q6P4E1_M1	ctrl	18.8022	FITTED_MODEL	ctrl_1	ctrl_ctrl_1
CASC4_HUMAN|Q6P4E1_M1	ctrl	17.3742	FITTED_MODEL	ctrl_2	ctrl_ctrl_2
CASC4_HUMAN|Q6P4E1_M1	UBE2Woe	22.552	FITTED_MODEL	UBE2Woe_1	UBE2Woe_UBE2Woe_1
CASC4_HUMAN|Q6P4E1_M1	UBE2Woe	22.1363	FITTED_MODEL	UBE2Woe_2	UBE2Woe_UBE2Woe_2
CB076_HUMAN|Q3KRA6_M1	bort	NA	-.M]APGEVTITVR.L_2	bort_1	bort_bort_1
CB076_HUMAN|Q3KRA6_M1	bort	NA	-.M]APGEVTITVR.L_2	bort_2	bort_bort_2
CB076_HUMAN|Q3KRA6_M1	combo	NA	-.M]APGEVTITVR.L_2	combo_1	combo_combo_1
CB076_HUMAN|Q3KRA6_M1	combo	NA	-.M]APGEVTITVR.L_2	combo_2	combo_combo_2
CB076_HUMAN|Q3KRA6_M1	ctrl	NA	-.M]APGEVTITVR.L_2	ctrl_1	ctrl_ctrl_1
CB076_HUMAN|Q3KRA6_M1	ctrl	NA	-.M]APGEVTITVR.L_2	ctrl_2	ctrl_ctrl_2
CB076_HUMAN|Q3KRA6_M1	UBE2Woe	20.7891	-.M]APGEVTITVR.L_2	UBE2Woe_1	UBE2Woe_UBE2Woe_1
CB076_HUMAN|Q3KRA6_M1	UBE2Woe	21.5825	-.M]APGEVTITVR.L_2	UBE2Woe_2	UBE2Woe_UBE2Woe_2
CB076_HUMAN|Q3KRA6_M1	bort	NA	FITTED_MODEL	bort_1	bort_bort_1
CB076_HUMAN|Q3KRA6_M1	bort	NA	FITTED_MODEL	bort_2	bort_bort_2
CB076_HUMAN|Q3KRA6_M1	combo	NA	FITTED_MODEL	combo_1	combo_combo_1
CB076_HUMAN|Q3KRA6_M1	combo	NA	FITTED_MODEL	combo_2	combo_combo_2
CB076_HUMAN|Q3KRA6_M1	ctrl	NA	FITTED_MODEL	ctrl_1	ctrl_ctrl_1
CB076_HUMAN|Q3KRA6_M1	ctrl	NA	FITTED_MODEL	ctrl_2	ctrl_ctrl_2
CB076_HUMAN|Q3KRA6_M1	UBE2Woe	20.7891	FITTED_MODEL	UBE2Woe_1	UBE2Woe_UBE2Woe_1
CB076_HUMAN|Q3KRA6_M1	UBE2Woe	21.5825	FITTED_MODEL	UBE2Woe_2	UBE2Woe_UBE2Woe_2
CC126_HUMAN|Q96EE4_M1	bort	NA	-.M]#FFTISR.K_2	bort_1	bort_bort_1
CC126_HUMAN|Q96EE4_M1	bort	21.9301	-.M]FFTISR.K_2	bort_1	bort_bort_1
CC126_HUMAN|Q96EE4_M1	bort	20.0408	-.M]#FFTISR.K_2	bort_2	bort_bort_2
CC126_HUMAN|Q96EE4_M1	bort	22.6346	-.M]FFTISR.K_2	bort_2	bort_bort_2
CC126_HUMAN|Q96EE4_M1	combo	21.5345	-.M]#FFTISR.K_2	combo_1	combo_combo_1
CC126_HUMAN|Q96EE4_M1	combo	23.9855	-.M]FFTISR.K_2	combo_1	combo_combo_1
CC126_HUMAN|Q96EE4_M1	combo	20.683	-.M]#FFTISR.K_2	combo_2	combo_combo_2
CC126_HUMAN|Q96EE4_M1	combo	23.7086	-.M]FFTISR.K_2	combo_2	combo_combo_2
CC126_HUMAN|Q96EE4_M1	ctrl	19.3447	-.M]#FFTISR.K_2	ctrl_1	ctrl_ctrl_1
CC126_HUMAN|Q96EE4_M1	ctrl	22.9492	-.M]FFTISR.K_2	ctrl_1	ctrl_ctrl_1
CC126_HUMAN|Q96EE4_M1	ctrl	NA	-.M]#FFTISR.K_2	ctrl_2	ctrl_ctrl_2
CC126_HUMAN|Q96EE4_M1	ctrl	20.9646	-.M]FFTISR.K_2	ctrl_2	ctrl_ctrl_2
CC126_HUMAN|Q96EE4_M1	UBE2Woe	20.359	-.M]#FFTISR.K_2	UBE2Woe_1	UBE2Woe_UBE2Woe_1
CC126_HUMAN|Q96EE4_M1	UBE2Woe	23.4453	-.M]FFTISR.K_2	UBE2Woe_1	UBE2Woe_UBE2Woe_1
CC126_HUMAN|Q96EE4_M1	UBE2Woe	19.151	-.M]#FFTISR.K_2	UBE2Woe_2	UBE2Woe_UBE2Woe_2
CC126_HUMAN|Q96EE4_M1	UBE2Woe	23.4962	-.M]FFTISR.K_2	UBE2Woe_2	UBE2Woe_UBE2Woe_2
CC126_HUMAN|Q96EE4_M1	bort	20.4107	FITTED_MODEL	bort_1	bort_bort_1
CC126_HUMAN|Q96EE4_M1	bort	21.3377	FITTED_MODEL	bort_2	bort_bort_2
CC126_HUMAN|Q96EE4_M1	combo	22.76	FITTED_MODEL	combo_1	combo_combo_1
CC126_HUMAN|Q96EE4_M1	combo	22.1958	FITTED_MODEL	combo_2	combo_combo_2
CC126_HUMAN|Q96EE4_M1	ctrl	21.1469	FITTED_MODEL	ctrl_1	ctrl_ctrl_1
CC126_HUMAN|Q96EE4_M1	ctrl	19.4452	FITTED_MODEL	ctrl_2	ctrl_ctrl_2
CC126_HUMAN|Q96EE4_M1	UBE2Woe	21.9021	FITTED_MODEL	UBE2Woe_1	UBE2Woe_UBE2Woe_1
CC126_HUMAN|Q96EE4_M1	UBE2Woe	21.3236	FITTED_MODEL	UBE2Woe_2	UBE2Woe_UBE2Woe_2
CCNA2_HUMAN|P20248_M1	bort	NA	-.M]#LGNSAPGPATR.E_2	bort_1	bort_bort_1
CCNA2_HUMAN|P20248_M1	bort	NA	-.M]LGNSAPGPATR.E_2	bort_1	bort_bort_1
CCNA2_HUMAN|P20248_M1	bort	NA	-.M]#LGNSAPGPATR.E_2	bort_2	bort_bort_2
CCNA2_HUMAN|P20248_M1	bort	17.5801	-.M]LGNSAPGPATR.E_2	bort_2	bort_bort_2
CCNA2_HUMAN|P20248_M1	combo	18.6774	-.M]#LGNSAPGPATR.E_2	combo_1	combo_combo_1
CCNA2_HUMAN|P20248_M1	combo	23.6638	-.M]LGNSAPGPATR.E_2	combo_1	combo_combo_1
CCNA2_HUMAN|P20248_M1	combo	18.1871	-.M]#LGNSAPGPATR.E_2	combo_2	combo_combo_2
CCNA2_HUMAN|P20248_M1	combo	23.6484	-.M]LGNSAPGPATR.E_2	combo_2	combo_combo_2
CCNA2_HUMAN|P20248_M1	ctrl	NA	-.M]#LGNSAPGPATR.E_2	ctrl_1	ctrl_ctrl_1
CCNA2_HUMAN|P20248_M1	ctrl	NA	-.M]LGNSAPGPATR.E_2	ctrl_1	ctrl_ctrl_1
CCNA2_HUMAN|P20248_M1	ctrl	NA	-.M]#LGNSAPGPATR.E_2	ctrl_2	ctrl_ctrl_2
CCNA2_HUMAN|P20248_M1	ctrl	NA	-.M]LGNSAPGPATR.E_2	ctrl_2	ctrl_ctrl_2
CCNA2_HUMAN|P20248_M1	UBE2Woe	18.4661	-.M]#LGNSAPGPATR.E_2	UBE2Woe_1	UBE2Woe_UBE2Woe_1
CCNA2_HUMAN|P20248_M1	UBE2Woe	23.1307	-.M]LGNSAPGPATR.E_2	UBE2Woe_1	UBE2Woe_UBE2Woe_1
CCNA2_HUMAN|P20248_M1	UBE2Woe	18.5137	-.M]#LGNSAPGPATR.E_2	UBE2Woe_2	UBE2Woe_UBE2Woe_2
CCNA2_HUMAN|P20248_M1	UBE2Woe	NA	-.M]LGNSAPGPATR.E_2	UBE2Woe_2	UBE2Woe_UBE2Woe_2
CCNA2_HUMAN|P20248_M1	bort	NA	FITTED_MODEL	bort_1	bort_bort_1
CCNA2_HUMAN|P20248_M1	bort	15.0894	FITTED_MODEL	bort_2	bort_bort_2
CCNA2_HUMAN|P20248_M1	combo	21.1706	FITTED_MODEL	combo_1	combo_combo_1
CCNA2_HUMAN|P20248_M1	combo	20.9177	FITTED_MODEL	combo_2	combo_combo_2
CCNA2_HUMAN|P20248_M1	ctrl	NA	FITTED_MODEL	ctrl_1	ctrl_ctrl_1
CCNA2_HUMAN|P20248_M1	ctrl	NA	FITTED_MODEL	ctrl_2	ctrl_ctrl_2
CCNA2_HUMAN|P20248_M1	UBE2Woe	20.7984	FITTED_MODEL	UBE2Woe_1	UBE2Woe_UBE2Woe_1
CCNA2_HUMAN|P20248_M1	UBE2Woe	21.0044	FITTED_MODEL	UBE2Woe_2	UBE2Woe_UBE2Woe_2
CCSAP_HUMAN|Q6IQ19_M1	bort	NA	-.M]SPGSGVK.S_2	bort_1	bort_bort_1
CCSAP_HUMAN|Q6IQ19_M1	bort	NA	-.M]SPGSGVK.S_2	bort_2	bort_bort_2
CCSAP_HUMAN|Q6IQ19_M1	combo	19.5925	-.M]SPGSGVK.S_2	combo_1	combo_combo_1
CCSAP_HUMAN|Q6IQ19_M1	combo	18.9012	-.M]SPGSGVK.S_2	combo_2	combo_combo_2
CCSAP_HUMAN|Q6IQ19_M1	ctrl	NA	-.M]SPGSGVK.S_2	ctrl_1	ctrl_ctrl_1
CCSAP_HUMAN|Q6IQ19_M1	ctrl	NA	-.M]SPGSGVK.S_2	ctrl_2	ctrl_ctrl_2
CCSAP_HUMAN|Q6IQ19_M1	UBE2Woe	18.2009	-.M]SPGSGVK.S_2	UBE2Woe_1	UBE2Woe_UBE2Woe_1
CCSAP_HUMAN|Q6IQ19_M1	UBE2Woe	18.4019	-.M]SPGSGVK.S_2	UBE2Woe_2	UBE2Woe_UBE2Woe_2
CCSAP_HUMAN|Q6IQ19_M1	bort	NA	FITTED_MODEL	bort_1	bort_bort_1
CCSAP_HUMAN|Q6IQ19_M1	bort	NA	FITTED_MODEL	bort_2	bort_bort_2
CCSAP_HUMAN|Q6IQ19_M1	combo	19.5925	FITTED_MODEL	combo_1	combo_combo_1
CCSAP_HUMAN|Q6IQ19_M1	combo	18.9012	FITTED_MODEL	combo_2	combo_combo_2
CCSAP_HUMAN|Q6IQ19_M1	ctrl	NA	FITTED_MODEL	ctrl_1	ctrl_ctrl_1
CCSAP_HUMAN|Q6IQ19_M1	ctrl	NA	FITTED_MODEL	ctrl_2	ctrl_ctrl_2
CCSAP_HUMAN|Q6IQ19_M1	UBE2Woe	18.2009	FITTED_MODEL	UBE2Woe_1	UBE2Woe_UBE2Woe_1
CCSAP_HUMAN|Q6IQ19_M1	UBE2Woe	18.4019	FITTED_MODEL	UBE2Woe_2	UBE2Woe_UBE2Woe_2
CCZ1B_HUMAN|P86790_M1	bort	19.5862	-.M]#AAAAAGAGSGPWAAQEK.Q_2	bort_1	bort_bort_1
CCZ1B_HUMAN|P86790_M1	bort	23.9748	-.M]AAAAAGAGSGPWAAQEK.Q_2	bort_1	bort_bort_1
CCZ1B_HUMAN|P86790_M1	bort	22.9468	-.M]AAAAAGAGSGPWAAQEK.Q_3	bort_1	bort_bort_1
CCZ1B_HUMAN|P86790_M1	bort	19.2182	-.M]#AAAAAGAGSGPWAAQEK.Q_2	bort_2	bort_bort_2
CCZ1B_HUMAN|P86790_M1	bort	24.46	-.M]AAAAAGAGSGPWAAQEK.Q_2	bort_2	bort_bort_2
CCZ1B_HUMAN|P86790_M1	bort	24.0451	-.M]AAAAAGAGSGPWAAQEK.Q_3	bort_2	bort_bort_2
CCZ1B_HUMAN|P86790_M1	combo	NA	-.M]#AAAAAGAGSGPWAAQEK.Q_2	combo_1	combo_combo_1
CCZ1B_HUMAN|P86790_M1	combo	24.8684	-.M]AAAAAGAGSGPWAAQEK.Q_2	combo_1	combo_combo_1
CCZ1B_HUMAN|P86790_M1	combo	23.8155	-.M]AAAAAGAGSGPWAAQEK.Q_3	combo_1	combo_combo_1
CCZ1B_HUMAN|P86790_M1	combo	19.3873	-.M]#AAAAAGAGSGPWAAQEK.Q_2	combo_2	combo_combo_2
CCZ1B_HUMAN|P86790_M1	combo	24.9035	-.M]AAAAAGAGSGPWAAQEK.Q_2	combo_2	combo_combo_2
CCZ1B_HUMAN|P86790_M1	combo	23.9421	-.M]AAAAAGAGSGPWAAQEK.Q_3	combo_2	combo_combo_2
CCZ1B_HUMAN|P86790_M1	ctrl	NA	-.M]#AAAAAGAGSGPWAAQEK.Q_2	ctrl_1	ctrl_ctrl_1
CCZ1B_HUMAN|P86790_M1	ctrl	24.3738	-.M]AAAAAGAGSGPWAAQEK.Q_2	ctrl_1	ctrl_ctrl_1
CCZ1B_HUMAN|P86790_M1	ctrl	23.1509	-.M]AAAAAGAGSGPWAAQEK.Q_3	ctrl_1	ctrl_ctrl_1
CCZ1B_HUMAN|P86790_M1	ctrl	NA	-.M]#AAAAAGAGSGPWAAQEK.Q_2	ctrl_2	ctrl_ctrl_2
CCZ1B_HUMAN|P86790_M1	ctrl	23.982	-.M]AAAAAGAGSGPWAAQEK.Q_2	ctrl_2	ctrl_ctrl_2
CCZ1B_HUMAN|P86790_M1	ctrl	22.8555	-.M]AAAAAGAGSGPWAAQEK.Q_3	ctrl_2	ctrl_ctrl_2
CCZ1B_HUMAN|P86790_M1	UBE2Woe	NA	-.M]#AAAAAGAGSGPWAAQEK.Q_2	UBE2Woe_1	UBE2Woe_UBE2Woe_1
CCZ1B_HUMAN|P86790_M1	UBE2Woe	23.7037	-.M]AAAAAGAGSGPWAAQEK.Q_2	UBE2Woe_1	UBE2Woe_UBE2Woe_1
CCZ1B_HUMAN|P86790_M1	UBE2Woe	22.4114	-.M]AAAAAGAGSGPWAAQEK.Q_3	UBE2Woe_1	UBE2Woe_UBE2Woe_1
CCZ1B_HUMAN|P86790_M1	UBE2Woe	NA	-.M]#AAAAAGAGSGPWAAQEK.Q_2	UBE2Woe_2	UBE2Woe_UBE2Woe_2
CCZ1B_HUMAN|P86790_M1	UBE2Woe	NA	-.M]AAAAAGAGSGPWAAQEK.Q_2	UBE2Woe_2	UBE2Woe_UBE2Woe_2
CCZ1B_HUMAN|P86790_M1	UBE2Woe	23.3575	-.M]AAAAAGAGSGPWAAQEK.Q_3	UBE2Woe_2	UBE2Woe_UBE2Woe_2
CCZ1B_HUMAN|P86790_M1	bort	22.9468	FITTED_MODEL	bort_1	bort_bort_1
CCZ1B_HUMAN|P86790_M1	bort	23.4778	FITTED_MODEL	bort_2	bort_bort_2
CCZ1B_HUMAN|P86790_M1	combo	23.8063	FITTED_MODEL	combo_1	combo_combo_1
CCZ1B_HUMAN|P86790_M1	combo	23.8322	FITTED_MODEL	combo_2	combo_combo_2
CCZ1B_HUMAN|P86790_M1	ctrl	23.2267	FITTED_MODEL	ctrl_1	ctrl_ctrl_1
CCZ1B_HUMAN|P86790_M1	ctrl	22.8831	FITTED_MODEL	ctrl_2	ctrl_ctrl_2
CCZ1B_HUMAN|P86790_M1	UBE2Woe	22.5219	FITTED_MODEL	UBE2Woe_1	UBE2Woe_UBE2Woe_1
CCZ1B_HUMAN|P86790_M1	UBE2Woe	23.3575	FITTED_MODEL	UBE2Woe_2	UBE2Woe_UBE2Woe_2
CD63_HUMAN|P08962_M1	bort	16.2168	-.M]#AVEGGMK.C_2	bort_1	bort_bort_1
CD63_HUMAN|P08962_M1	bort	NA	-.M]AVEGGM#K.C_2	bort_1	bort_bort_1
CD63_HUMAN|P08962_M1	bort	22.8026	-.M]AVEGGMK.C_2	bort_1	bort_bort_1
CD63_HUMAN|P08962_M1	bort	17.6086	-.M]#AVEGGMK.C_2	bort_2	bort_bort_2
CD63_HUMAN|P08962_M1	bort	18.3813	-.M]AVEGGM#K.C_2	bort_2	bort_bort_2
CD63_HUMAN|P08962_M1	bort	23.0593	-.M]AVEGGMK.C_2	bort_2	bort_bort_2
CD63_HUMAN|P08962_M1	combo	19.4729	-.M]#AVEGGMK.C_2	combo_1	combo_combo_1
CD63_HUMAN|P08962_M1	combo	19.3744	-.M]AVEGGM#K.C_2	combo_1	combo_combo_1
CD63_HUMAN|P08962_M1	combo	24.4674	-.M]AVEGGMK.C_2	combo_1	combo_combo_1
CD63_HUMAN|P08962_M1	combo	20.043	-.M]#AVEGGMK.C_2	combo_2	combo_combo_2
CD63_HUMAN|P08962_M1	combo	20.4333	-.M]AVEGGM#K.C_2	combo_2	combo_combo_2
CD63_HUMAN|P08962_M1	combo	25.0944	-.M]AVEGGMK.C_2	combo_2	combo_combo_2
CD63_HUMAN|P08962_M1	ctrl	17.3636	-.M]#AVEGGMK.C_2	ctrl_1	ctrl_ctrl_1
CD63_HUMAN|P08962_M1	ctrl	19.1072	-.M]AVEGGM#K.C_2	ctrl_1	ctrl_ctrl_1
CD63_HUMAN|P08962_M1	ctrl	23.3304	-.M]AVEGGMK.C_2	ctrl_1	ctrl_ctrl_1
CD63_HUMAN|P08962_M1	ctrl	17.2221	-.M]#AVEGGMK.C_2	ctrl_2	ctrl_ctrl_2
CD63_HUMAN|P08962_M1	ctrl	18.8915	-.M]AVEGGM#K.C_2	ctrl_2	ctrl_ctrl_2
CD63_HUMAN|P08962_M1	ctrl	23.2786	-.M]AVEGGMK.C_2	ctrl_2	ctrl_ctrl_2
CD63_HUMAN|P08962_M1	UBE2Woe	17.962	-.M]#AVEGGMK.C_2	UBE2Woe_1	UBE2Woe_UBE2Woe_1
CD63_HUMAN|P08962_M1	UBE2Woe	20.124	-.M]AVEGGM#K.C_2	UBE2Woe_1	UBE2Woe_UBE2Woe_1
CD63_HUMAN|P08962_M1	UBE2Woe	24.5346	-.M]AVEGGMK.C_2	UBE2Woe_1	UBE2Woe_UBE2Woe_1
CD63_HUMAN|P08962_M1	UBE2Woe	NA	-.M]#AVEGGMK.C_2	UBE2Woe_2	UBE2Woe_UBE2Woe_2
CD63_HUMAN|P08962_M1	UBE2Woe	20.4514	-.M]AVEGGM#K.C_2	UBE2Woe_2	UBE2Woe_UBE2Woe_2
CD63_HUMAN|P08962_M1	UBE2Woe	24.9046	-.M]AVEGGMK.C_2	UBE2Woe_2	UBE2Woe_UBE2Woe_2
CD63_HUMAN|P08962_M1	bort	18.1178	FITTED_MODEL	bort_1	bort_bort_1
CD63_HUMAN|P08962_M1	bort	18.6333	FITTED_MODEL	bort_2	bort_bort_2
CD63_HUMAN|P08962_M1	combo	20.0414	FITTED_MODEL	combo_1	combo_combo_1
CD63_HUMAN|P08962_M1	combo	20.6684	FITTED_MODEL	combo_2	combo_combo_2
CD63_HUMAN|P08962_M1	ctrl	19.0058	FITTED_MODEL	ctrl_1	ctrl_ctrl_1
CD63_HUMAN|P08962_M1	ctrl	18.8643	FITTED_MODEL	ctrl_2	ctrl_ctrl_2
CD63_HUMAN|P08962_M1	UBE2Woe	20.1086	FITTED_MODEL	UBE2Woe_1	UBE2Woe_UBE2Woe_1
CD63_HUMAN|P08962_M1	UBE2Woe	20.465	FITTED_MODEL	UBE2Woe_2	UBE2Woe_UBE2Woe_2
CD81_HUMAN|P60033_M1	bort	17.8415	-.M]#GVEGCTK.C_2	bort_1	bort_bort_1
CD81_HUMAN|P60033_M1	bort	19.5285	-.M]GVEGCTK.C_2	bort_1	bort_bort_1
CD81_HUMAN|P60033_M1	bort	18.2994	-.M]#GVEGCTK.C_2	bort_2	bort_bort_2
CD81_HUMAN|P60033_M1	bort	22.8395	-.M]GVEGCTK.C_2	bort_2	bort_bort_2
CD81_HUMAN|P60033_M1	combo	20.615	-.M]#GVEGCTK.C_2	combo_1	combo_combo_1
CD81_HUMAN|P60033_M1	combo	24.8871	-.M]GVEGCTK.C_2	combo_1	combo_combo_1
CD81_HUMAN|P60033_M1	combo	21.9426	-.M]#GVEGCTK.C_2	combo_2	combo_combo_2
CD81_HUMAN|P60033_M1	combo	25.8229	-.M]GVEGCTK.C_2	combo_2	combo_combo_2
CD81_HUMAN|P60033_M1	ctrl	NA	-.M]#GVEGCTK.C_2	ctrl_1	ctrl_ctrl_1
CD81_HUMAN|P60033_M1	ctrl	NA	-.M]GVEGCTK.C_2	ctrl_1	ctrl_ctrl_1
CD81_HUMAN|P60033_M1	ctrl	16.9341	-.M]#GVEGCTK.C_2	ctrl_2	ctrl_ctrl_2
CD81_HUMAN|P60033_M1	ctrl	NA	-.M]GVEGCTK.C_2	ctrl_2	ctrl_ctrl_2
CD81_HUMAN|P60033_M1	UBE2Woe	19.8731	-.M]#GVEGCTK.C_2	UBE2Woe_1	UBE2Woe_UBE2Woe_1
CD81_HUMAN|P60033_M1	UBE2Woe	23.8745	-.M]GVEGCTK.C_2	UBE2Woe_1	UBE2Woe_UBE2Woe_1
CD81_HUMAN|P60033_M1	UBE2Woe	19.4787	-.M]#GVEGCTK.C_2	UBE2Woe_2	UBE2Woe_UBE2Woe_2
CD81_HUMAN|P60033_M1	UBE2Woe	23.9888	-.M]GVEGCTK.C_2	UBE2Woe_2	UBE2Woe_UBE2Woe_2
CD81_HUMAN|P60033_M1	bort	18.685	FITTED_MODEL	bort_1	bort_bort_1
CD81_HUMAN|P60033_M1	bort	20.5694	FITTED_MODEL	bort_2	bort_bort_2
CD81_HUMAN|P60033_M1	combo	22.751	FITTED_MODEL	combo_1	combo_combo_1
CD81_HUMAN|P60033_M1	combo	23.8828	FITTED_MODEL	combo_2	combo_combo_2
CD81_HUMAN|P60033_M1	ctrl	NA	FITTED_MODEL	ctrl_1	ctrl_ctrl_1
CD81_HUMAN|P60033_M1	ctrl	18.9855	FITTED_MODEL	ctrl_2	ctrl_ctrl_2
CD81_HUMAN|P60033_M1	UBE2Woe	21.8738	FITTED_MODEL	UBE2Woe_1	UBE2Woe_UBE2Woe_1
CD81_HUMAN|P60033_M1	UBE2Woe	21.7337	FITTED_MODEL	UBE2Woe_2	UBE2Woe_UBE2Woe_2
CDC45_HUMAN|O75419_M1	bort	19.613	-.M]#FVSDFR.K_2	bort_1	bort_bort_1
CDC45_HUMAN|O75419_M1	bort	24.0519	-.M]FVSDFR.K_2	bort_1	bort_bort_1
CDC45_HUMAN|O75419_M1	bort	21.0669	-.M]#FVSDFR.K_2	bort_2	bort_bort_2
CDC45_HUMAN|O75419_M1	bort	25.1731	-.M]FVSDFR.K_2	bort_2	bort_bort_2
CDC45_HUMAN|O75419_M1	combo	24.0671	-.M]#FVSDFR.K_2	combo_1	combo_combo_1
CDC45_HUMAN|O75419_M1	combo	27.034	-.M]FVSDFR.K_2	combo_1	combo_combo_1
CDC45_HUMAN|O75419_M1	combo	23.4909	-.M]#FVSDFR.K_2	combo_2	combo_combo_2
CDC45_HUMAN|O75419_M1	combo	27.5052	-.M]FVSDFR.K_2	combo_2	combo_combo_2
CDC45_HUMAN|O75419_M1	ctrl	NA	-.M]#FVSDFR.K_2	ctrl_1	ctrl_ctrl_1
CDC45_HUMAN|O75419_M1	ctrl	21.3579	-.M]FVSDFR.K_2	ctrl_1	ctrl_ctrl_1
CDC45_HUMAN|O75419_M1	ctrl	NA	-.M]#FVSDFR.K_2	ctrl_2	ctrl_ctrl_2
CDC45_HUMAN|O75419_M1	ctrl	21.3782	-.M]FVSDFR.K_2	ctrl_2	ctrl_ctrl_2
CDC45_HUMAN|O75419_M1	UBE2Woe	NA	-.M]#FVSDFR.K_2	UBE2Woe_1	UBE2Woe_UBE2Woe_1
CDC45_HUMAN|O75419_M1	UBE2Woe	23.667	-.M]FVSDFR.K_2	UBE2Woe_1	UBE2Woe_UBE2Woe_1
CDC45_HUMAN|O75419_M1	UBE2Woe	19.562	-.M]#FVSDFR.K_2	UBE2Woe_2	UBE2Woe_UBE2Woe_2
CDC45_HUMAN|O75419_M1	UBE2Woe	23.9845	-.M]FVSDFR.K_2	UBE2Woe_2	UBE2Woe_UBE2Woe_2
CDC45_HUMAN|O75419_M1	bort	21.8325	FITTED_MODEL	bort_1	bort_bort_1
CDC45_HUMAN|O75419_M1	bort	23.12	FITTED_MODEL	bort_2	bort_bort_2
CDC45_HUMAN|O75419_M1	combo	25.5506	FITTED_MODEL	combo_1	combo_combo_1
CDC45_HUMAN|O75419_M1	combo	25.4981	FITTED_MODEL	combo_2	combo_combo_2
CDC45_HUMAN|O75419_M1	ctrl	19.3168	FITTED_MODEL	ctrl_1	ctrl_ctrl_1
CDC45_HUMAN|O75419_M1	ctrl	19.3371	FITTED_MODEL	ctrl_2	ctrl_ctrl_2
CDC45_HUMAN|O75419_M1	UBE2Woe	21.6259	FITTED_MODEL	UBE2Woe_1	UBE2Woe_UBE2Woe_1
CDC45_HUMAN|O75419_M1	UBE2Woe	21.7732	FITTED_MODEL	UBE2Woe_2	UBE2Woe_UBE2Woe_2
CDX2_HUMAN|Q99626_M1	bort	NA	-.M]YVSYLLDK.D_2	bort_1	bort_bort_1
CDX2_HUMAN|Q99626_M1	bort	NA	-.M]YVSYLLDK.D_2	bort_2	bort_bort_2
CDX2_HUMAN|Q99626_M1	combo	22.3044	-.M]YVSYLLDK.D_2	combo_1	combo_combo_1
CDX2_HUMAN|Q99626_M1	combo	21.8994	-.M]YVSYLLDK.D_2	combo_2	combo_combo_2
CDX2_HUMAN|Q99626_M1	ctrl	17.7269	-.M]YVSYLLDK.D_2	ctrl_1	ctrl_ctrl_1
CDX2_HUMAN|Q99626_M1	ctrl	16.6973	-.M]YVSYLLDK.D_2	ctrl_2	ctrl_ctrl_2
CDX2_HUMAN|Q99626_M1	UBE2Woe	22.003	-.M]YVSYLLDK.D_2	UBE2Woe_1	UBE2Woe_UBE2Woe_1
CDX2_HUMAN|Q99626_M1	UBE2Woe	22.4854	-.M]YVSYLLDK.D_2	UBE2Woe_2	UBE2Woe_UBE2Woe_2
CDX2_HUMAN|Q99626_M1	bort	NA	FITTED_MODEL	bort_1	bort_bort_1
CDX2_HUMAN|Q99626_M1	bort	NA	FITTED_MODEL	bort_2	bort_bort_2
CDX2_HUMAN|Q99626_M1	combo	22.3044	FITTED_MODEL	combo_1	combo_combo_1
CDX2_HUMAN|Q99626_M1	combo	21.8994	FITTED_MODEL	combo_2	combo_combo_2
CDX2_HUMAN|Q99626_M1	ctrl	17.7269	FITTED_MODEL	ctrl_1	ctrl_ctrl_1
CDX2_HUMAN|Q99626_M1	ctrl	16.6973	FITTED_MODEL	ctrl_2	ctrl_ctrl_2
CDX2_HUMAN|Q99626_M1	UBE2Woe	22.003	FITTED_MODEL	UBE2Woe_1	UBE2Woe_UBE2Woe_1
CDX2_HUMAN|Q99626_M1	UBE2Woe	22.4854	FITTED_MODEL	UBE2Woe_2	UBE2Woe_UBE2Woe_2
CE024_HUMAN|Q7Z6I8_M1	bort	19.0797	-.M]M#HPVASSNPAFCGPGKPSCLNEDAMR.A_4	bort_1	bort_bort_1
CE024_HUMAN|Q7Z6I8_M1	bort	NA	-.M]MHPVASSNPAFCGPGK.P_3	bort_1	bort_bort_1
CE024_HUMAN|Q7Z6I8_M1	bort	NA	-.M]MHPVASSNPAFCGPGKPSCLNEDAMR.A_4	bort_1	bort_bort_1
CE024_HUMAN|Q7Z6I8_M1	bort	NA	-.M]M#HPVASSNPAFCGPGKPSCLNEDAMR.A_4	bort_2	bort_bort_2
CE024_HUMAN|Q7Z6I8_M1	bort	NA	-.M]MHPVASSNPAFCGPGK.P_3	bort_2	bort_bort_2
CE024_HUMAN|Q7Z6I8_M1	bort	NA	-.M]MHPVASSNPAFCGPGKPSCLNEDAMR.A_4	bort_2	bort_bort_2
CE024_HUMAN|Q7Z6I8_M1	combo	21.4158	-.M]M#HPVASSNPAFCGPGKPSCLNEDAMR.A_4	combo_1	combo_combo_1
CE024_HUMAN|Q7Z6I8_M1	combo	21.7246	-.M]MHPVASSNPAFCGPGK.P_3	combo_1	combo_combo_1
CE024_HUMAN|Q7Z6I8_M1	combo	22.5422	-.M]MHPVASSNPAFCGPGKPSCLNEDAMR.A_4	combo_1	combo_combo_1
CE024_HUMAN|Q7Z6I8_M1	combo	NA	-.M]M#HPVASSNPAFCGPGKPSCLNEDAMR.A_4	combo_2	combo_combo_2
CE024_HUMAN|Q7Z6I8_M1	combo	NA	-.M]MHPVASSNPAFCGPGK.P_3	combo_2	combo_combo_2
CE024_HUMAN|Q7Z6I8_M1	combo	23.4542	-.M]MHPVASSNPAFCGPGKPSCLNEDAMR.A_4	combo_2	combo_combo_2
CE024_HUMAN|Q7Z6I8_M1	ctrl	NA	-.M]M#HPVASSNPAFCGPGKPSCLNEDAMR.A_4	ctrl_1	ctrl_ctrl_1
CE024_HUMAN|Q7Z6I8_M1	ctrl	NA	-.M]MHPVASSNPAFCGPGK.P_3	ctrl_1	ctrl_ctrl_1
CE024_HUMAN|Q7Z6I8_M1	ctrl	NA	-.M]MHPVASSNPAFCGPGKPSCLNEDAMR.A_4	ctrl_1	ctrl_ctrl_1
CE024_HUMAN|Q7Z6I8_M1	ctrl	NA	-.M]M#HPVASSNPAFCGPGKPSCLNEDAMR.A_4	ctrl_2	ctrl_ctrl_2
CE024_HUMAN|Q7Z6I8_M1	ctrl	NA	-.M]MHPVASSNPAFCGPGK.P_3	ctrl_2	ctrl_ctrl_2
CE024_HUMAN|Q7Z6I8_M1	ctrl	NA	-.M]MHPVASSNPAFCGPGKPSCLNEDAMR.A_4	ctrl_2	ctrl_ctrl_2
CE024_HUMAN|Q7Z6I8_M1	UBE2Woe	21.6308	-.M]M#HPVASSNPAFCGPGKPSCLNEDAMR.A_4	UBE2Woe_1	UBE2Woe_UBE2Woe_1
CE024_HUMAN|Q7Z6I8_M1	UBE2Woe	19.853	-.M]MHPVASSNPAFCGPGK.P_3	UBE2Woe_1	UBE2Woe_UBE2Woe_1
CE024_HUMAN|Q7Z6I8_M1	UBE2Woe	23.0789	-.M]MHPVASSNPAFCGPGKPSCLNEDAMR.A_4	UBE2Woe_1	UBE2Woe_UBE2Woe_1
CE024_HUMAN|Q7Z6I8_M1	UBE2Woe	23.1298	-.M]M#HPVASSNPAFCGPGKPSCLNEDAMR.A_4	UBE2Woe_2	UBE2Woe_UBE2Woe_2
CE024_HUMAN|Q7Z6I8_M1	UBE2Woe	22.982	-.M]MHPVASSNPAFCGPGK.P_3	UBE2Woe_2	UBE2Woe_UBE2Woe_2
CE024_HUMAN|Q7Z6I8_M1	UBE2Woe	24.8823	-.M]MHPVASSNPAFCGPGKPSCLNEDAMR.A_4	UBE2Woe_2	UBE2Woe_UBE2Woe_2
CE024_HUMAN|Q7Z6I8_M1	bort	19.0797	FITTED_MODEL	bort_1	bort_bort_1
CE024_HUMAN|Q7Z6I8_M1	bort	NA	FITTED_MODEL	bort_2	bort_bort_2
CE024_HUMAN|Q7Z6I8_M1	combo	21.4158	FITTED_MODEL	combo_1	combo_combo_1
CE024_HUMAN|Q7Z6I8_M1	combo	22.0258	FITTED_MODEL	combo_2	combo_combo_2
CE024_HUMAN|Q7Z6I8_M1	ctrl	NA	FITTED_MODEL	ctrl_1	ctrl_ctrl_1
CE024_HUMAN|Q7Z6I8_M1	ctrl	NA	FITTED_MODEL	ctrl_2	ctrl_ctrl_2
CE024_HUMAN|Q7Z6I8_M1	UBE2Woe	21.6308	FITTED_MODEL	UBE2Woe_1	UBE2Woe_UBE2Woe_1
CE024_HUMAN|Q7Z6I8_M1	UBE2Woe	23.1298	FITTED_MODEL	UBE2Woe_2	UBE2Woe_UBE2Woe_2
CENPW_HUMAN|Q5EE01_M1	bort	NA	-.M]ALSTIVSQR.K_2	bort_1	bort_bort_1
CENPW_HUMAN|Q5EE01_M1	bort	NA	-.M]ALSTIVSQR.K_2	bort_2	bort_bort_2
CENPW_HUMAN|Q5EE01_M1	combo	20.1659	-.M]ALSTIVSQR.K_2	combo_1	combo_combo_1
CENPW_HUMAN|Q5EE01_M1	combo	20.9632	-.M]ALSTIVSQR.K_2	combo_2	combo_combo_2
CENPW_HUMAN|Q5EE01_M1	ctrl	NA	-.M]ALSTIVSQR.K_2	ctrl_1	ctrl_ctrl_1
CENPW_HUMAN|Q5EE01_M1	ctrl	NA	-.M]ALSTIVSQR.K_2	ctrl_2	ctrl_ctrl_2
CENPW_HUMAN|Q5EE01_M1	UBE2Woe	20.5475	-.M]ALSTIVSQR.K_2	UBE2Woe_1	UBE2Woe_UBE2Woe_1
CENPW_HUMAN|Q5EE01_M1	UBE2Woe	20.9612	-.M]ALSTIVSQR.K_2	UBE2Woe_2	UBE2Woe_UBE2Woe_2
CENPW_HUMAN|Q5EE01_M1	bort	NA	FITTED_MODEL	bort_1	bort_bort_1
CENPW_HUMAN|Q5EE01_M1	bort	NA	FITTED_MODEL	bort_2	bort_bort_2
CENPW_HUMAN|Q5EE01_M1	combo	20.1659	FITTED_MODEL	combo_1	combo_combo_1
CENPW_HUMAN|Q5EE01_M1	combo	20.9632	FITTED_MODEL	combo_2	combo_combo_2
CENPW_HUMAN|Q5EE01_M1	ctrl	NA	FITTED_MODEL	ctrl_1	ctrl_ctrl_1
CENPW_HUMAN|Q5EE01_M1	ctrl	NA	FITTED_MODEL	ctrl_2	ctrl_ctrl_2
CENPW_HUMAN|Q5EE01_M1	UBE2Woe	20.5475	FITTED_MODEL	UBE2Woe_1	UBE2Woe_UBE2Woe_1
CENPW_HUMAN|Q5EE01_M1	UBE2Woe	20.9612	FITTED_MODEL	UBE2Woe_2	UBE2Woe_UBE2Woe_2
CKP2L_HUMAN|Q8IYA6_M1	bort	NA	-.M]VGPGPTAAAAVEER.Q_2	bort_1	bort_bort_1
CKP2L_HUMAN|Q8IYA6_M1	bort	NA	-.M]VGPGPTAAAAVEER.Q_2	bort_2	bort_bort_2
CKP2L_HUMAN|Q8IYA6_M1	combo	22.5958	-.M]VGPGPTAAAAVEER.Q_2	combo_1	combo_combo_1
CKP2L_HUMAN|Q8IYA6_M1	combo	NA	-.M]VGPGPTAAAAVEER.Q_2	combo_2	combo_combo_2
CKP2L_HUMAN|Q8IYA6_M1	ctrl	NA	-.M]VGPGPTAAAAVEER.Q_2	ctrl_1	ctrl_ctrl_1
CKP2L_HUMAN|Q8IYA6_M1	ctrl	NA	-.M]VGPGPTAAAAVEER.Q_2	ctrl_2	ctrl_ctrl_2
CKP2L_HUMAN|Q8IYA6_M1	UBE2Woe	22.3166	-.M]VGPGPTAAAAVEER.Q_2	UBE2Woe_1	UBE2Woe_UBE2Woe_1
CKP2L_HUMAN|Q8IYA6_M1	UBE2Woe	22.9845	-.M]VGPGPTAAAAVEER.Q_2	UBE2Woe_2	UBE2Woe_UBE2Woe_2
CKP2L_HUMAN|Q8IYA6_M1	bort	NA	FITTED_MODEL	bort_1	bort_bort_1
CKP2L_HUMAN|Q8IYA6_M1	bort	NA	FITTED_MODEL	bort_2	bort_bort_2
CKP2L_HUMAN|Q8IYA6_M1	combo	22.5958	FITTED_MODEL	combo_1	combo_combo_1
CKP2L_HUMAN|Q8IYA6_M1	combo	NA	FITTED_MODEL	combo_2	combo_combo_2
CKP2L_HUMAN|Q8IYA6_M1	ctrl	NA	FITTED_MODEL	ctrl_1	ctrl_ctrl_1
CKP2L_HUMAN|Q8IYA6_M1	ctrl	NA	FITTED_MODEL	ctrl_2	ctrl_ctrl_2
CKP2L_HUMAN|Q8IYA6_M1	UBE2Woe	22.3166	FITTED_MODEL	UBE2Woe_1	UBE2Woe_UBE2Woe_1
CKP2L_HUMAN|Q8IYA6_M1	UBE2Woe	22.9845	FITTED_MODEL	UBE2Woe_2	UBE2Woe_UBE2Woe_2
CLH1_HUMAN|Q00610_M1	bort	NA	-.M]AQILPIR.F_2	bort_1	bort_bort_1
CLH1_HUMAN|Q00610_M1	bort	NA	-.M]AQILPIR.F_2	bort_2	bort_bort_2
CLH1_HUMAN|Q00610_M1	combo	NA	-.M]AQILPIR.F_2	combo_1	combo_combo_1
CLH1_HUMAN|Q00610_M1	combo	19.3108	-.M]AQILPIR.F_2	combo_2	combo_combo_2
CLH1_HUMAN|Q00610_M1	ctrl	NA	-.M]AQILPIR.F_2	ctrl_1	ctrl_ctrl_1
CLH1_HUMAN|Q00610_M1	ctrl	NA	-.M]AQILPIR.F_2	ctrl_2	ctrl_ctrl_2
CLH1_HUMAN|Q00610_M1	UBE2Woe	19.6942	-.M]AQILPIR.F_2	UBE2Woe_1	UBE2Woe_UBE2Woe_1
CLH1_HUMAN|Q00610_M1	UBE2Woe	19.2365	-.M]AQILPIR.F_2	UBE2Woe_2	UBE2Woe_UBE2Woe_2
CLH1_HUMAN|Q00610_M1	bort	NA	FITTED_MODEL	bort_1	bort_bort_1
CLH1_HUMAN|Q00610_M1	bort	NA	FITTED_MODEL	bort_2	bort_bort_2
CLH1_HUMAN|Q00610_M1	combo	NA	FITTED_MODEL	combo_1	combo_combo_1
CLH1_HUMAN|Q00610_M1	combo	19.3108	FITTED_MODEL	combo_2	combo_combo_2
CLH1_HUMAN|Q00610_M1	ctrl	NA	FITTED_MODEL	ctrl_1	ctrl_ctrl_1
CLH1_HUMAN|Q00610_M1	ctrl	NA	FITTED_MODEL	ctrl_2	ctrl_ctrl_2
CLH1_HUMAN|Q00610_M1	UBE2Woe	19.6942	FITTED_MODEL	UBE2Woe_1	UBE2Woe_UBE2Woe_1
CLH1_HUMAN|Q00610_M1	UBE2Woe	19.2365	FITTED_MODEL	UBE2Woe_2	UBE2Woe_UBE2Woe_2
CLPP_HUMAN|Q16740_M1	bort	20.1223	-.M]WPGILVGGAR.V_2	bort_1	bort_bort_1
CLPP_HUMAN|Q16740_M1	bort	20.4682	-.M]WPGILVGGAR.V_2	bort_2	bort_bort_2
CLPP_HUMAN|Q16740_M1	combo	21.252	-.M]WPGILVGGAR.V_2	combo_1	combo_combo_1
CLPP_HUMAN|Q16740_M1	combo	22.7433	-.M]WPGILVGGAR.V_2	combo_2	combo_combo_2
CLPP_HUMAN|Q16740_M1	ctrl	19.7882	-.M]WPGILVGGAR.V_2	ctrl_1	ctrl_ctrl_1
CLPP_HUMAN|Q16740_M1	ctrl	18.6997	-.M]WPGILVGGAR.V_2	ctrl_2	ctrl_ctrl_2
CLPP_HUMAN|Q16740_M1	UBE2Woe	21.0393	-.M]WPGILVGGAR.V_2	UBE2Woe_1	UBE2Woe_UBE2Woe_1
CLPP_HUMAN|Q16740_M1	UBE2Woe	21.4108	-.M]WPGILVGGAR.V_2	UBE2Woe_2	UBE2Woe_UBE2Woe_2
CLPP_HUMAN|Q16740_M1	bort	20.1223	FITTED_MODEL	bort_1	bort_bort_1
CLPP_HUMAN|Q16740_M1	bort	20.4682	FITTED_MODEL	bort_2	bort_bort_2
CLPP_HUMAN|Q16740_M1	combo	21.252	FITTED_MODEL	combo_1	combo_combo_1
CLPP_HUMAN|Q16740_M1	combo	22.7433	FITTED_MODEL	combo_2	combo_combo_2
CLPP_HUMAN|Q16740_M1	ctrl	19.7882	FITTED_MODEL	ctrl_1	ctrl_ctrl_1
CLPP_HUMAN|Q16740_M1	ctrl	18.6997	FITTED_MODEL	ctrl_2	ctrl_ctrl_2
CLPP_HUMAN|Q16740_M1	UBE2Woe	21.0393	FITTED_MODEL	UBE2Woe_1	UBE2Woe_UBE2Woe_1
CLPP_HUMAN|Q16740_M1	UBE2Woe	21.4108	FITTED_MODEL	UBE2Woe_2	UBE2Woe_UBE2Woe_2
CNBP_HUMAN|P62633_M1	bort	NA	-.M]SSNECFK.C_2	bort_1	bort_bort_1
CNBP_HUMAN|P62633_M1	bort	NA	-.M]SSNECFK.C_2	bort_2	bort_bort_2
CNBP_HUMAN|P62633_M1	combo	NA	-.M]SSNECFK.C_2	combo_1	combo_combo_1
CNBP_HUMAN|P62633_M1	combo	NA	-.M]SSNECFK.C_2	combo_2	combo_combo_2
CNBP_HUMAN|P62633_M1	ctrl	NA	-.M]SSNECFK.C_2	ctrl_1	ctrl_ctrl_1
CNBP_HUMAN|P62633_M1	ctrl	NA	-.M]SSNECFK.C_2	ctrl_2	ctrl_ctrl_2
CNBP_HUMAN|P62633_M1	UBE2Woe	17.7507	-.M]SSNECFK.C_2	UBE2Woe_1	UBE2Woe_UBE2Woe_1
CNBP_HUMAN|P62633_M1	UBE2Woe	18.7469	-.M]SSNECFK.C_2	UBE2Woe_2	UBE2Woe_UBE2Woe_2
CNBP_HUMAN|P62633_M1	bort	NA	FITTED_MODEL	bort_1	bort_bort_1
CNBP_HUMAN|P62633_M1	bort	NA	FITTED_MODEL	bort_2	bort_bort_2
CNBP_HUMAN|P62633_M1	combo	NA	FITTED_MODEL	combo_1	combo_combo_1
CNBP_HUMAN|P62633_M1	combo	NA	FITTED_MODEL	combo_2	combo_combo_2
CNBP_HUMAN|P62633_M1	ctrl	NA	FITTED_MODEL	ctrl_1	ctrl_ctrl_1
CNBP_HUMAN|P62633_M1	ctrl	NA	FITTED_MODEL	ctrl_2	ctrl_ctrl_2
CNBP_HUMAN|P62633_M1	UBE2Woe	17.7507	FITTED_MODEL	UBE2Woe_1	UBE2Woe_UBE2Woe_1
CNBP_HUMAN|P62633_M1	UBE2Woe	18.7469	FITTED_MODEL	UBE2Woe_2	UBE2Woe_UBE2Woe_2
CND2_HUMAN|Q15003_M1	bort	NA	-.M]GPPGPALPATMNNSSSETR.G_3	bort_1	bort_bort_1
CND2_HUMAN|Q15003_M1	bort	NA	-.M]GPPGPALPATMNNSSSETR.G_3	bort_2	bort_bort_2
CND2_HUMAN|Q15003_M1	combo	21.5655	-.M]GPPGPALPATMNNSSSETR.G_3	combo_1	combo_combo_1
CND2_HUMAN|Q15003_M1	combo	22.4114	-.M]GPPGPALPATMNNSSSETR.G_3	combo_2	combo_combo_2
CND2_HUMAN|Q15003_M1	ctrl	NA	-.M]GPPGPALPATMNNSSSETR.G_3	ctrl_1	ctrl_ctrl_1
CND2_HUMAN|Q15003_M1	ctrl	NA	-.M]GPPGPALPATMNNSSSETR.G_3	ctrl_2	ctrl_ctrl_2
CND2_HUMAN|Q15003_M1	UBE2Woe	21.3842	-.M]GPPGPALPATMNNSSSETR.G_3	UBE2Woe_1	UBE2Woe_UBE2Woe_1
CND2_HUMAN|Q15003_M1	UBE2Woe	22.5594	-.M]GPPGPALPATMNNSSSETR.G_3	UBE2Woe_2	UBE2Woe_UBE2Woe_2
CND2_HUMAN|Q15003_M1	bort	NA	FITTED_MODEL	bort_1	bort_bort_1
CND2_HUMAN|Q15003_M1	bort	NA	FITTED_MODEL	bort_2	bort_bort_2
CND2_HUMAN|Q15003_M1	combo	21.5655	FITTED_MODEL	combo_1	combo_combo_1
CND2_HUMAN|Q15003_M1	combo	22.4114	FITTED_MODEL	combo_2	combo_combo_2
CND2_HUMAN|Q15003_M1	ctrl	NA	FITTED_MODEL	ctrl_1	ctrl_ctrl_1
CND2_HUMAN|Q15003_M1	ctrl	NA	FITTED_MODEL	ctrl_2	ctrl_ctrl_2
CND2_HUMAN|Q15003_M1	UBE2Woe	21.3842	FITTED_MODEL	UBE2Woe_1	UBE2Woe_UBE2Woe_1
CND2_HUMAN|Q15003_M1	UBE2Woe	22.5594	FITTED_MODEL	UBE2Woe_2	UBE2Woe_UBE2Woe_2
CNT3B_HUMAN|Q96NU0_M1	bort	20.8413	-.M]ASVAWAVLK.V_2	bort_1	bort_bort_1
CNT3B_HUMAN|Q96NU0_M1	bort	18.8361	-.M]ASVAWAVLK.V_2	bort_2	bort_bort_2
CNT3B_HUMAN|Q96NU0_M1	combo	NA	-.M]ASVAWAVLK.V_2	combo_1	combo_combo_1
CNT3B_HUMAN|Q96NU0_M1	combo	NA	-.M]ASVAWAVLK.V_2	combo_2	combo_combo_2
CNT3B_HUMAN|Q96NU0_M1	ctrl	20.755	-.M]ASVAWAVLK.V_2	ctrl_1	ctrl_ctrl_1
CNT3B_HUMAN|Q96NU0_M1	ctrl	17.5593	-.M]ASVAWAVLK.V_2	ctrl_2	ctrl_ctrl_2
CNT3B_HUMAN|Q96NU0_M1	UBE2Woe	18.6879	-.M]ASVAWAVLK.V_2	UBE2Woe_1	UBE2Woe_UBE2Woe_1
CNT3B_HUMAN|Q96NU0_M1	UBE2Woe	NA	-.M]ASVAWAVLK.V_2	UBE2Woe_2	UBE2Woe_UBE2Woe_2
CNT3B_HUMAN|Q96NU0_M1	bort	20.8413	FITTED_MODEL	bort_1	bort_bort_1
CNT3B_HUMAN|Q96NU0_M1	bort	18.8361	FITTED_MODEL	bort_2	bort_bort_2
CNT3B_HUMAN|Q96NU0_M1	combo	NA	FITTED_MODEL	combo_1	combo_combo_1
CNT3B_HUMAN|Q96NU0_M1	combo	NA	FITTED_MODEL	combo_2	combo_combo_2
CNT3B_HUMAN|Q96NU0_M1	ctrl	20.755	FITTED_MODEL	ctrl_1	ctrl_ctrl_1
CNT3B_HUMAN|Q96NU0_M1	ctrl	17.5593	FITTED_MODEL	ctrl_2	ctrl_ctrl_2
CNT3B_HUMAN|Q96NU0_M1	UBE2Woe	18.6879	FITTED_MODEL	UBE2Woe_1	UBE2Woe_UBE2Woe_1
CNT3B_HUMAN|Q96NU0_M1	UBE2Woe	NA	FITTED_MODEL	UBE2Woe_2	UBE2Woe_UBE2Woe_2
COE3_HUMAN|Q9H4W6_M1	bort	NA	-.M]FGIQENIPR.G_2	bort_1	bort_bort_1
COE3_HUMAN|Q9H4W6_M1	bort	NA	-.M]FGIQENIPR.G_2	bort_2	bort_bort_2
COE3_HUMAN|Q9H4W6_M1	combo	NA	-.M]FGIQENIPR.G_2	combo_1	combo_combo_1
COE3_HUMAN|Q9H4W6_M1	combo	18.3441	-.M]FGIQENIPR.G_2	combo_2	combo_combo_2
COE3_HUMAN|Q9H4W6_M1	ctrl	NA	-.M]FGIQENIPR.G_2	ctrl_1	ctrl_ctrl_1
COE3_HUMAN|Q9H4W6_M1	ctrl	NA	-.M]FGIQENIPR.G_2	ctrl_2	ctrl_ctrl_2
COE3_HUMAN|Q9H4W6_M1	UBE2Woe	19.3162	-.M]FGIQENIPR.G_2	UBE2Woe_1	UBE2Woe_UBE2Woe_1
COE3_HUMAN|Q9H4W6_M1	UBE2Woe	18.7527	-.M]FGIQENIPR.G_2	UBE2Woe_2	UBE2Woe_UBE2Woe_2
COE3_HUMAN|Q9H4W6_M1	bort	NA	FITTED_MODEL	bort_1	bort_bort_1
COE3_HUMAN|Q9H4W6_M1	bort	NA	FITTED_MODEL	bort_2	bort_bort_2
COE3_HUMAN|Q9H4W6_M1	combo	NA	FITTED_MODEL	combo_1	combo_combo_1
COE3_HUMAN|Q9H4W6_M1	combo	18.3441	FITTED_MODEL	combo_2	combo_combo_2
COE3_HUMAN|Q9H4W6_M1	ctrl	NA	FITTED_MODEL	ctrl_1	ctrl_ctrl_1
COE3_HUMAN|Q9H4W6_M1	ctrl	NA	FITTED_MODEL	ctrl_2	ctrl_ctrl_2
COE3_HUMAN|Q9H4W6_M1	UBE2Woe	19.3162	FITTED_MODEL	UBE2Woe_1	UBE2Woe_UBE2Woe_1
COE3_HUMAN|Q9H4W6_M1	UBE2Woe	18.7527	FITTED_MODEL	UBE2Woe_2	UBE2Woe_UBE2Woe_2
COX6C_HUMAN|P09669_M1	bort	22.4111	-.M]APEVLPK.P_2	bort_1	bort_bort_1
COX6C_HUMAN|P09669_M1	bort	21.7175	-.M]APEVLPK*PR.M_3	bort_1	bort_bort_1
COX6C_HUMAN|P09669_M1	bort	NA	-.M]APEVLPK.P_2	bort_2	bort_bort_2
COX6C_HUMAN|P09669_M1	bort	22.0624	-.M]APEVLPK*PR.M_3	bort_2	bort_bort_2
COX6C_HUMAN|P09669_M1	combo	25.2486	-.M]APEVLPK.P_2	combo_1	combo_combo_1
COX6C_HUMAN|P09669_M1	combo	23.3937	-.M]APEVLPK*PR.M_3	combo_1	combo_combo_1
COX6C_HUMAN|P09669_M1	combo	25.5643	-.M]APEVLPK.P_2	combo_2	combo_combo_2
COX6C_HUMAN|P09669_M1	combo	23.2604	-.M]APEVLPK*PR.M_3	combo_2	combo_combo_2
COX6C_HUMAN|P09669_M1	ctrl	NA	-.M]APEVLPK.P_2	ctrl_1	ctrl_ctrl_1
COX6C_HUMAN|P09669_M1	ctrl	18.8556	-.M]APEVLPK*PR.M_3	ctrl_1	ctrl_ctrl_1
COX6C_HUMAN|P09669_M1	ctrl	NA	-.M]APEVLPK.P_2	ctrl_2	ctrl_ctrl_2
COX6C_HUMAN|P09669_M1	ctrl	19.5658	-.M]APEVLPK*PR.M_3	ctrl_2	ctrl_ctrl_2
COX6C_HUMAN|P09669_M1	UBE2Woe	24.217	-.M]APEVLPK.P_2	UBE2Woe_1	UBE2Woe_UBE2Woe_1
COX6C_HUMAN|P09669_M1	UBE2Woe	21.2796	-.M]APEVLPK*PR.M_3	UBE2Woe_1	UBE2Woe_UBE2Woe_1
COX6C_HUMAN|P09669_M1	UBE2Woe	NA	-.M]APEVLPK.P_2	UBE2Woe_2	UBE2Woe_UBE2Woe_2
COX6C_HUMAN|P09669_M1	UBE2Woe	21.8948	-.M]APEVLPK*PR.M_3	UBE2Woe_2	UBE2Woe_UBE2Woe_2
COX6C_HUMAN|P09669_M1	bort	22.0643	FITTED_MODEL	bort_1	bort_bort_1
COX6C_HUMAN|P09669_M1	bort	23.0479	FITTED_MODEL	bort_2	bort_bort_2
COX6C_HUMAN|P09669_M1	combo	24.3211	FITTED_MODEL	combo_1	combo_combo_1
COX6C_HUMAN|P09669_M1	combo	24.4123	FITTED_MODEL	combo_2	combo_combo_2
COX6C_HUMAN|P09669_M1	ctrl	19.8411	FITTED_MODEL	ctrl_1	ctrl_ctrl_1
COX6C_HUMAN|P09669_M1	ctrl	20.5513	FITTED_MODEL	ctrl_2	ctrl_ctrl_2
COX6C_HUMAN|P09669_M1	UBE2Woe	22.7483	FITTED_MODEL	UBE2Woe_1	UBE2Woe_UBE2Woe_1
COX6C_HUMAN|P09669_M1	UBE2Woe	22.8803	FITTED_MODEL	UBE2Woe_2	UBE2Woe_UBE2Woe_2
COX7C_HUMAN|P15954_M1	bort	16.9985	-.M]LGQSIR.R_2	bort_1	bort_bort_1
COX7C_HUMAN|P15954_M1	bort	17.7912	-.M]LGQSIR.R_2	bort_2	bort_bort_2
COX7C_HUMAN|P15954_M1	combo	19.1699	-.M]LGQSIR.R_2	combo_1	combo_combo_1
COX7C_HUMAN|P15954_M1	combo	18.4533	-.M]LGQSIR.R_2	combo_2	combo_combo_2
COX7C_HUMAN|P15954_M1	ctrl	17.7704	-.M]LGQSIR.R_2	ctrl_1	ctrl_ctrl_1
COX7C_HUMAN|P15954_M1	ctrl	18.0383	-.M]LGQSIR.R_2	ctrl_2	ctrl_ctrl_2
COX7C_HUMAN|P15954_M1	UBE2Woe	20.4073	-.M]LGQSIR.R_2	UBE2Woe_1	UBE2Woe_UBE2Woe_1
COX7C_HUMAN|P15954_M1	UBE2Woe	20.387	-.M]LGQSIR.R_2	UBE2Woe_2	UBE2Woe_UBE2Woe_2
COX7C_HUMAN|P15954_M1	bort	16.9985	FITTED_MODEL	bort_1	bort_bort_1
COX7C_HUMAN|P15954_M1	bort	17.7912	FITTED_MODEL	bort_2	bort_bort_2
COX7C_HUMAN|P15954_M1	combo	19.1699	FITTED_MODEL	combo_1	combo_combo_1
COX7C_HUMAN|P15954_M1	combo	18.4533	FITTED_MODEL	combo_2	combo_combo_2
COX7C_HUMAN|P15954_M1	ctrl	17.7704	FITTED_MODEL	ctrl_1	ctrl_ctrl_1
COX7C_HUMAN|P15954_M1	ctrl	18.0383	FITTED_MODEL	ctrl_2	ctrl_ctrl_2
COX7C_HUMAN|P15954_M1	UBE2Woe	20.4073	FITTED_MODEL	UBE2Woe_1	UBE2Woe_UBE2Woe_1
COX7C_HUMAN|P15954_M1	UBE2Woe	20.387	FITTED_MODEL	UBE2Woe_2	UBE2Woe_UBE2Woe_2
COX8A_HUMAN|P10176_M1	bort	NA	-.M]#SVLTPLLLR.G_2	bort_1	bort_bort_1
COX8A_HUMAN|P10176_M1	bort	18.8007	-.M]SVLTPLLLR.G_2	bort_1	bort_bort_1
COX8A_HUMAN|P10176_M1	bort	NA	-.M]#SVLTPLLLR.G_2	bort_2	bort_bort_2
COX8A_HUMAN|P10176_M1	bort	20.0139	-.M]SVLTPLLLR.G_2	bort_2	bort_bort_2
COX8A_HUMAN|P10176_M1	combo	20.7419	-.M]#SVLTPLLLR.G_2	combo_1	combo_combo_1
COX8A_HUMAN|P10176_M1	combo	22.5981	-.M]SVLTPLLLR.G_2	combo_1	combo_combo_1
COX8A_HUMAN|P10176_M1	combo	20.2965	-.M]#SVLTPLLLR.G_2	combo_2	combo_combo_2
COX8A_HUMAN|P10176_M1	combo	22.3782	-.M]SVLTPLLLR.G_2	combo_2	combo_combo_2
COX8A_HUMAN|P10176_M1	ctrl	NA	-.M]#SVLTPLLLR.G_2	ctrl_1	ctrl_ctrl_1
COX8A_HUMAN|P10176_M1	ctrl	19.9427	-.M]SVLTPLLLR.G_2	ctrl_1	ctrl_ctrl_1
COX8A_HUMAN|P10176_M1	ctrl	NA	-.M]#SVLTPLLLR.G_2	ctrl_2	ctrl_ctrl_2
COX8A_HUMAN|P10176_M1	ctrl	20.0907	-.M]SVLTPLLLR.G_2	ctrl_2	ctrl_ctrl_2
COX8A_HUMAN|P10176_M1	UBE2Woe	21.7444	-.M]#SVLTPLLLR.G_2	UBE2Woe_1	UBE2Woe_UBE2Woe_1
COX8A_HUMAN|P10176_M1	UBE2Woe	22.8425	-.M]SVLTPLLLR.G_2	UBE2Woe_1	UBE2Woe_UBE2Woe_1
COX8A_HUMAN|P10176_M1	UBE2Woe	21.2665	-.M]#SVLTPLLLR.G_2	UBE2Woe_2	UBE2Woe_UBE2Woe_2
COX8A_HUMAN|P10176_M1	UBE2Woe	23.6106	-.M]SVLTPLLLR.G_2	UBE2Woe_2	UBE2Woe_UBE2Woe_2
COX8A_HUMAN|P10176_M1	bort	17.8384	FITTED_MODEL	bort_1	bort_bort_1
COX8A_HUMAN|P10176_M1	bort	19.0516	FITTED_MODEL	bort_2	bort_bort_2
COX8A_HUMAN|P10176_M1	combo	21.67	FITTED_MODEL	combo_1	combo_combo_1
COX8A_HUMAN|P10176_M1	combo	21.3374	FITTED_MODEL	combo_2	combo_combo_2
COX8A_HUMAN|P10176_M1	ctrl	18.9804	FITTED_MODEL	ctrl_1	ctrl_ctrl_1
COX8A_HUMAN|P10176_M1	ctrl	19.1284	FITTED_MODEL	ctrl_2	ctrl_ctrl_2
COX8A_HUMAN|P10176_M1	UBE2Woe	22.2935	FITTED_MODEL	UBE2Woe_1	UBE2Woe_UBE2Woe_1
COX8A_HUMAN|P10176_M1	UBE2Woe	22.4386	FITTED_MODEL	UBE2Woe_2	UBE2Woe_UBE2Woe_2
CX6A1_HUMAN|P12074_M1	bort	NA	-.M]AVVGVSSVSR.L_2	bort_1	bort_bort_1
CX6A1_HUMAN|P12074_M1	bort	NA	-.M]AVVGVSSVSR.L_2	bort_2	bort_bort_2
CX6A1_HUMAN|P12074_M1	combo	19.9586	-.M]AVVGVSSVSR.L_2	combo_1	combo_combo_1
CX6A1_HUMAN|P12074_M1	combo	20.7834	-.M]AVVGVSSVSR.L_2	combo_2	combo_combo_2
CX6A1_HUMAN|P12074_M1	ctrl	NA	-.M]AVVGVSSVSR.L_2	ctrl_1	ctrl_ctrl_1
CX6A1_HUMAN|P12074_M1	ctrl	NA	-.M]AVVGVSSVSR.L_2	ctrl_2	ctrl_ctrl_2
CX6A1_HUMAN|P12074_M1	UBE2Woe	19.4605	-.M]AVVGVSSVSR.L_2	UBE2Woe_1	UBE2Woe_UBE2Woe_1
CX6A1_HUMAN|P12074_M1	UBE2Woe	20.5358	-.M]AVVGVSSVSR.L_2	UBE2Woe_2	UBE2Woe_UBE2Woe_2
CX6A1_HUMAN|P12074_M1	bort	NA	FITTED_MODEL	bort_1	bort_bort_1
CX6A1_HUMAN|P12074_M1	bort	NA	FITTED_MODEL	bort_2	bort_bort_2
CX6A1_HUMAN|P12074_M1	combo	19.9586	FITTED_MODEL	combo_1	combo_combo_1
CX6A1_HUMAN|P12074_M1	combo	20.7834	FITTED_MODEL	combo_2	combo_combo_2
CX6A1_HUMAN|P12074_M1	ctrl	NA	FITTED_MODEL	ctrl_1	ctrl_ctrl_1
CX6A1_HUMAN|P12074_M1	ctrl	NA	FITTED_MODEL	ctrl_2	ctrl_ctrl_2
CX6A1_HUMAN|P12074_M1	UBE2Woe	19.4605	FITTED_MODEL	UBE2Woe_1	UBE2Woe_UBE2Woe_1
CX6A1_HUMAN|P12074_M1	UBE2Woe	20.5358	FITTED_MODEL	UBE2Woe_2	UBE2Woe_UBE2Woe_2
CXA1_HUMAN|P17302_M1	bort	16.8192	-.M]GDWSALGK.L_2	bort_1	bort_bort_1
CXA1_HUMAN|P17302_M1	bort	NA	-.M]GDWSALGK.L_2	bort_2	bort_bort_2
CXA1_HUMAN|P17302_M1	combo	21.3718	-.M]GDWSALGK.L_2	combo_1	combo_combo_1
CXA1_HUMAN|P17302_M1	combo	22.3121	-.M]GDWSALGK.L_2	combo_2	combo_combo_2
CXA1_HUMAN|P17302_M1	ctrl	NA	-.M]GDWSALGK.L_2	ctrl_1	ctrl_ctrl_1
CXA1_HUMAN|P17302_M1	ctrl	NA	-.M]GDWSALGK.L_2	ctrl_2	ctrl_ctrl_2
CXA1_HUMAN|P17302_M1	UBE2Woe	19.7773	-.M]GDWSALGK.L_2	UBE2Woe_1	UBE2Woe_UBE2Woe_1
CXA1_HUMAN|P17302_M1	UBE2Woe	19.9492	-.M]GDWSALGK.L_2	UBE2Woe_2	UBE2Woe_UBE2Woe_2
CXA1_HUMAN|P17302_M1	bort	16.8192	FITTED_MODEL	bort_1	bort_bort_1
CXA1_HUMAN|P17302_M1	bort	NA	FITTED_MODEL	bort_2	bort_bort_2
CXA1_HUMAN|P17302_M1	combo	21.3718	FITTED_MODEL	combo_1	combo_combo_1
CXA1_HUMAN|P17302_M1	combo	22.3121	FITTED_MODEL	combo_2	combo_combo_2
CXA1_HUMAN|P17302_M1	ctrl	NA	FITTED_MODEL	ctrl_1	ctrl_ctrl_1
CXA1_HUMAN|P17302_M1	ctrl	NA	FITTED_MODEL	ctrl_2	ctrl_ctrl_2
CXA1_HUMAN|P17302_M1	UBE2Woe	19.7773	FITTED_MODEL	UBE2Woe_1	UBE2Woe_UBE2Woe_1
CXA1_HUMAN|P17302_M1	UBE2Woe	19.9492	FITTED_MODEL	UBE2Woe_2	UBE2Woe_UBE2Woe_2
DCTP1_HUMAN|Q9H773_M1	bort	19.062	-.M]#SVAGGEIR.G_2	bort_1	bort_bort_1
DCTP1_HUMAN|Q9H773_M1	bort	25.0467	-.M]SVAGGEIR.G_2	bort_1	bort_bort_1
DCTP1_HUMAN|Q9H773_M1	bort	20.3247	-.M]#SVAGGEIR.G_2	bort_2	bort_bort_2
DCTP1_HUMAN|Q9H773_M1	bort	25.4125	-.M]SVAGGEIR.G_2	bort_2	bort_bort_2
DCTP1_HUMAN|Q9H773_M1	combo	20.6913	-.M]#SVAGGEIR.G_2	combo_1	combo_combo_1
DCTP1_HUMAN|Q9H773_M1	combo	NA	-.M]SVAGGEIR.G_2	combo_1	combo_combo_1
DCTP1_HUMAN|Q9H773_M1	combo	19.8837	-.M]#SVAGGEIR.G_2	combo_2	combo_combo_2
DCTP1_HUMAN|Q9H773_M1	combo	25.7311	-.M]SVAGGEIR.G_2	combo_2	combo_combo_2
DCTP1_HUMAN|Q9H773_M1	ctrl	17.9044	-.M]#SVAGGEIR.G_2	ctrl_1	ctrl_ctrl_1
DCTP1_HUMAN|Q9H773_M1	ctrl	24.5435	-.M]SVAGGEIR.G_2	ctrl_1	ctrl_ctrl_1
DCTP1_HUMAN|Q9H773_M1	ctrl	17.3176	-.M]#SVAGGEIR.G_2	ctrl_2	ctrl_ctrl_2
DCTP1_HUMAN|Q9H773_M1	ctrl	23.3295	-.M]SVAGGEIR.G_2	ctrl_2	ctrl_ctrl_2
DCTP1_HUMAN|Q9H773_M1	UBE2Woe	17.1992	-.M]#SVAGGEIR.G_2	UBE2Woe_1	UBE2Woe_UBE2Woe_1
DCTP1_HUMAN|Q9H773_M1	UBE2Woe	23.0419	-.M]SVAGGEIR.G_2	UBE2Woe_1	UBE2Woe_UBE2Woe_1
DCTP1_HUMAN|Q9H773_M1	UBE2Woe	NA	-.M]#SVAGGEIR.G_2	UBE2Woe_2	UBE2Woe_UBE2Woe_2
DCTP1_HUMAN|Q9H773_M1	UBE2Woe	23.724	-.M]SVAGGEIR.G_2	UBE2Woe_2	UBE2Woe_UBE2Woe_2
DCTP1_HUMAN|Q9H773_M1	bort	22.0543	FITTED_MODEL	bort_1	bort_bort_1
DCTP1_HUMAN|Q9H773_M1	bort	22.8686	FITTED_MODEL	bort_2	bort_bort_2
DCTP1_HUMAN|Q9H773_M1	combo	23.615	FITTED_MODEL	combo_1	combo_combo_1
DCTP1_HUMAN|Q9H773_M1	combo	22.8074	FITTED_MODEL	combo_2	combo_combo_2
DCTP1_HUMAN|Q9H773_M1	ctrl	21.2239	FITTED_MODEL	ctrl_1	ctrl_ctrl_1
DCTP1_HUMAN|Q9H773_M1	ctrl	20.3235	FITTED_MODEL	ctrl_2	ctrl_ctrl_2
DCTP1_HUMAN|Q9H773_M1	UBE2Woe	20.1205	FITTED_MODEL	UBE2Woe_1	UBE2Woe_UBE2Woe_1
DCTP1_HUMAN|Q9H773_M1	UBE2Woe	20.8003	FITTED_MODEL	UBE2Woe_2	UBE2Woe_UBE2Woe_2
DDX31_HUMAN|Q9H8H2_M1	bort	NA	-.M]APDLASQR.H_2	bort_1	bort_bort_1
DDX31_HUMAN|Q9H8H2_M1	bort	NA	-.M]APDLASQR.H_2	bort_2	bort_bort_2
DDX31_HUMAN|Q9H8H2_M1	combo	20.4216	-.M]APDLASQR.H_2	combo_1	combo_combo_1
DDX31_HUMAN|Q9H8H2_M1	combo	20.0934	-.M]APDLASQR.H_2	combo_2	combo_combo_2
DDX31_HUMAN|Q9H8H2_M1	ctrl	NA	-.M]APDLASQR.H_2	ctrl_1	ctrl_ctrl_1
DDX31_HUMAN|Q9H8H2_M1	ctrl	NA	-.M]APDLASQR.H_2	ctrl_2	ctrl_ctrl_2
DDX31_HUMAN|Q9H8H2_M1	UBE2Woe	21.2749	-.M]APDLASQR.H_2	UBE2Woe_1	UBE2Woe_UBE2Woe_1
DDX31_HUMAN|Q9H8H2_M1	UBE2Woe	21.8754	-.M]APDLASQR.H_2	UBE2Woe_2	UBE2Woe_UBE2Woe_2
DDX31_HUMAN|Q9H8H2_M1	bort	NA	FITTED_MODEL	bort_1	bort_bort_1
DDX31_HUMAN|Q9H8H2_M1	bort	NA	FITTED_MODEL	bort_2	bort_bort_2
DDX31_HUMAN|Q9H8H2_M1	combo	20.4216	FITTED_MODEL	combo_1	combo_combo_1
DDX31_HUMAN|Q9H8H2_M1	combo	20.0934	FITTED_MODEL	combo_2	combo_combo_2
DDX31_HUMAN|Q9H8H2_M1	ctrl	NA	FITTED_MODEL	ctrl_1	ctrl_ctrl_1
DDX31_HUMAN|Q9H8H2_M1	ctrl	NA	FITTED_MODEL	ctrl_2	ctrl_ctrl_2
DDX31_HUMAN|Q9H8H2_M1	UBE2Woe	21.2749	FITTED_MODEL	UBE2Woe_1	UBE2Woe_UBE2Woe_1
DDX31_HUMAN|Q9H8H2_M1	UBE2Woe	21.8754	FITTED_MODEL	UBE2Woe_2	UBE2Woe_UBE2Woe_2
DERL2_HUMAN|Q9GZP9_M1	bort	NA	-.M]AYQSLR.L_2	bort_1	bort_bort_1
DERL2_HUMAN|Q9GZP9_M1	bort	NA	-.M]AYQSLR.L_2	bort_2	bort_bort_2
DERL2_HUMAN|Q9GZP9_M1	combo	NA	-.M]AYQSLR.L_2	combo_1	combo_combo_1
DERL2_HUMAN|Q9GZP9_M1	combo	19.3921	-.M]AYQSLR.L_2	combo_2	combo_combo_2
DERL2_HUMAN|Q9GZP9_M1	ctrl	NA	-.M]AYQSLR.L_2	ctrl_1	ctrl_ctrl_1
DERL2_HUMAN|Q9GZP9_M1	ctrl	NA	-.M]AYQSLR.L_2	ctrl_2	ctrl_ctrl_2
DERL2_HUMAN|Q9GZP9_M1	UBE2Woe	18.1919	-.M]AYQSLR.L_2	UBE2Woe_1	UBE2Woe_UBE2Woe_1
DERL2_HUMAN|Q9GZP9_M1	UBE2Woe	NA	-.M]AYQSLR.L_2	UBE2Woe_2	UBE2Woe_UBE2Woe_2
DERL2_HUMAN|Q9GZP9_M1	bort	NA	FITTED_MODEL	bort_1	bort_bort_1
DERL2_HUMAN|Q9GZP9_M1	bort	NA	FITTED_MODEL	bort_2	bort_bort_2
DERL2_HUMAN|Q9GZP9_M1	combo	NA	FITTED_MODEL	combo_1	combo_combo_1
DERL2_HUMAN|Q9GZP9_M1	combo	19.3921	FITTED_MODEL	combo_2	combo_combo_2
DERL2_HUMAN|Q9GZP9_M1	ctrl	NA	FITTED_MODEL	ctrl_1	ctrl_ctrl_1
DERL2_HUMAN|Q9GZP9_M1	ctrl	NA	FITTED_MODEL	ctrl_2	ctrl_ctrl_2
DERL2_HUMAN|Q9GZP9_M1	UBE2Woe	18.1919	FITTED_MODEL	UBE2Woe_1	UBE2Woe_UBE2Woe_1
DERL2_HUMAN|Q9GZP9_M1	UBE2Woe	NA	FITTED_MODEL	UBE2Woe_2	UBE2Woe_UBE2Woe_2
DHRSX_HUMAN|Q8N5I4_M1	bort	NA	-.M]#SPLSAAR.A_2	bort_1	bort_bort_1
DHRSX_HUMAN|Q8N5I4_M1	bort	22.692	-.M]SPLSAAR.A_2	bort_1	bort_bort_1
DHRSX_HUMAN|Q8N5I4_M1	bort	17.6356	-.M]#SPLSAAR.A_2	bort_2	bort_bort_2
DHRSX_HUMAN|Q8N5I4_M1	bort	22.695	-.M]SPLSAAR.A_2	bort_2	bort_bort_2
DHRSX_HUMAN|Q8N5I4_M1	combo	21.3225	-.M]#SPLSAAR.A_2	combo_1	combo_combo_1
DHRSX_HUMAN|Q8N5I4_M1	combo	26.754	-.M]SPLSAAR.A_2	combo_1	combo_combo_1
DHRSX_HUMAN|Q8N5I4_M1	combo	20.8883	-.M]#SPLSAAR.A_2	combo_2	combo_combo_2
DHRSX_HUMAN|Q8N5I4_M1	combo	24.4645	-.M]SPLSAAR.A_2	combo_2	combo_combo_2
DHRSX_HUMAN|Q8N5I4_M1	ctrl	19.1927	-.M]#SPLSAAR.A_2	ctrl_1	ctrl_ctrl_1
DHRSX_HUMAN|Q8N5I4_M1	ctrl	24.0008	-.M]SPLSAAR.A_2	ctrl_1	ctrl_ctrl_1
DHRSX_HUMAN|Q8N5I4_M1	ctrl	19.3607	-.M]#SPLSAAR.A_2	ctrl_2	ctrl_ctrl_2
DHRSX_HUMAN|Q8N5I4_M1	ctrl	23.6605	-.M]SPLSAAR.A_2	ctrl_2	ctrl_ctrl_2
DHRSX_HUMAN|Q8N5I4_M1	UBE2Woe	22.1357	-.M]#SPLSAAR.A_2	UBE2Woe_1	UBE2Woe_UBE2Woe_1
DHRSX_HUMAN|Q8N5I4_M1	UBE2Woe	26.5516	-.M]SPLSAAR.A_2	UBE2Woe_1	UBE2Woe_UBE2Woe_1
DHRSX_HUMAN|Q8N5I4_M1	UBE2Woe	22.2284	-.M]#SPLSAAR.A_2	UBE2Woe_2	UBE2Woe_UBE2Woe_2
DHRSX_HUMAN|Q8N5I4_M1	UBE2Woe	26.2136	-.M]SPLSAAR.A_2	UBE2Woe_2	UBE2Woe_UBE2Woe_2
DHRSX_HUMAN|Q8N5I4_M1	bort	20.4877	FITTED_MODEL	bort_1	bort_bort_1
DHRSX_HUMAN|Q8N5I4_M1	bort	20.1653	FITTED_MODEL	bort_2	bort_bort_2
DHRSX_HUMAN|Q8N5I4_M1	combo	24.0383	FITTED_MODEL	combo_1	combo_combo_1
DHRSX_HUMAN|Q8N5I4_M1	combo	22.6764	FITTED_MODEL	combo_2	combo_combo_2
DHRSX_HUMAN|Q8N5I4_M1	ctrl	21.5968	FITTED_MODEL	ctrl_1	ctrl_ctrl_1
DHRSX_HUMAN|Q8N5I4_M1	ctrl	21.5106	FITTED_MODEL	ctrl_2	ctrl_ctrl_2
DHRSX_HUMAN|Q8N5I4_M1	UBE2Woe	24.3437	FITTED_MODEL	UBE2Woe_1	UBE2Woe_UBE2Woe_1
DHRSX_HUMAN|Q8N5I4_M1	UBE2Woe	24.221	FITTED_MODEL	UBE2Woe_2	UBE2Woe_UBE2Woe_2
DMKN_HUMAN|Q6E0U4-8_M1	bort	NA	-.M]LGITSCSDQQAK.E_2	bort_1	bort_bort_1
DMKN_HUMAN|Q6E0U4-8_M1	bort	NA	-.M]LGITSCSDQQAK.E_2	bort_2	bort_bort_2
DMKN_HUMAN|Q6E0U4-8_M1	combo	20.6301	-.M]LGITSCSDQQAK.E_2	combo_1	combo_combo_1
DMKN_HUMAN|Q6E0U4-8_M1	combo	NA	-.M]LGITSCSDQQAK.E_2	combo_2	combo_combo_2
DMKN_HUMAN|Q6E0U4-8_M1	ctrl	NA	-.M]LGITSCSDQQAK.E_2	ctrl_1	ctrl_ctrl_1
DMKN_HUMAN|Q6E0U4-8_M1	ctrl	NA	-.M]LGITSCSDQQAK.E_2	ctrl_2	ctrl_ctrl_2
DMKN_HUMAN|Q6E0U4-8_M1	UBE2Woe	NA	-.M]LGITSCSDQQAK.E_2	UBE2Woe_1	UBE2Woe_UBE2Woe_1
DMKN_HUMAN|Q6E0U4-8_M1	UBE2Woe	23.6768	-.M]LGITSCSDQQAK.E_2	UBE2Woe_2	UBE2Woe_UBE2Woe_2
DMKN_HUMAN|Q6E0U4-8_M1	bort	NA	FITTED_MODEL	bort_1	bort_bort_1
DMKN_HUMAN|Q6E0U4-8_M1	bort	NA	FITTED_MODEL	bort_2	bort_bort_2
DMKN_HUMAN|Q6E0U4-8_M1	combo	20.6301	FITTED_MODEL	combo_1	combo_combo_1
DMKN_HUMAN|Q6E0U4-8_M1	combo	NA	FITTED_MODEL	combo_2	combo_combo_2
DMKN_HUMAN|Q6E0U4-8_M1	ctrl	NA	FITTED_MODEL	ctrl_1	ctrl_ctrl_1
DMKN_HUMAN|Q6E0U4-8_M1	ctrl	NA	FITTED_MODEL	ctrl_2	ctrl_ctrl_2
DMKN_HUMAN|Q6E0U4-8_M1	UBE2Woe	NA	FITTED_MODEL	UBE2Woe_1	UBE2Woe_UBE2Woe_1
DMKN_HUMAN|Q6E0U4-8_M1	UBE2Woe	23.6768	FITTED_MODEL	UBE2Woe_2	UBE2Woe_UBE2Woe_2
DNJC3_HUMAN|Q13217_M1	bort	NA	-.M]VAPGSVTSR.L_2	bort_1	bort_bort_1
DNJC3_HUMAN|Q13217_M1	bort	NA	-.M]VAPGSVTSR.L_2	bort_2	bort_bort_2
DNJC3_HUMAN|Q13217_M1	combo	20.4616	-.M]VAPGSVTSR.L_2	combo_1	combo_combo_1
DNJC3_HUMAN|Q13217_M1	combo	22.2683	-.M]VAPGSVTSR.L_2	combo_2	combo_combo_2
DNJC3_HUMAN|Q13217_M1	ctrl	NA	-.M]VAPGSVTSR.L_2	ctrl_1	ctrl_ctrl_1
DNJC3_HUMAN|Q13217_M1	ctrl	NA	-.M]VAPGSVTSR.L_2	ctrl_2	ctrl_ctrl_2
DNJC3_HUMAN|Q13217_M1	UBE2Woe	19.8393	-.M]VAPGSVTSR.L_2	UBE2Woe_1	UBE2Woe_UBE2Woe_1
DNJC3_HUMAN|Q13217_M1	UBE2Woe	20.6441	-.M]VAPGSVTSR.L_2	UBE2Woe_2	UBE2Woe_UBE2Woe_2
DNJC3_HUMAN|Q13217_M1	bort	NA	FITTED_MODEL	bort_1	bort_bort_1
DNJC3_HUMAN|Q13217_M1	bort	NA	FITTED_MODEL	bort_2	bort_bort_2
DNJC3_HUMAN|Q13217_M1	combo	20.4616	FITTED_MODEL	combo_1	combo_combo_1
DNJC3_HUMAN|Q13217_M1	combo	22.2683	FITTED_MODEL	combo_2	combo_combo_2
DNJC3_HUMAN|Q13217_M1	ctrl	NA	FITTED_MODEL	ctrl_1	ctrl_ctrl_1
DNJC3_HUMAN|Q13217_M1	ctrl	NA	FITTED_MODEL	ctrl_2	ctrl_ctrl_2
DNJC3_HUMAN|Q13217_M1	UBE2Woe	19.8393	FITTED_MODEL	UBE2Woe_1	UBE2Woe_UBE2Woe_1
DNJC3_HUMAN|Q13217_M1	UBE2Woe	20.6441	FITTED_MODEL	UBE2Woe_2	UBE2Woe_UBE2Woe_2
DYR_HUMAN|P00374_M1	bort	NA	-.M]#VGSLNCIVAVSQNMGIGK.N_3	bort_1	bort_bort_1
DYR_HUMAN|P00374_M1	bort	NA	-.M]VGSLNCIVAVSQNM#GIGK.N_3	bort_1	bort_bort_1
DYR_HUMAN|P00374_M1	bort	18.4734	-.M]VGSLNCIVAVSQNMGIGK.N_2	bort_1	bort_bort_1
DYR_HUMAN|P00374_M1	bort	17.1729	-.M]VGSLNCIVAVSQNMGIGK.N_3	bort_1	bort_bort_1
DYR_HUMAN|P00374_M1	bort	17.1648	-.M]#VGSLNCIVAVSQNMGIGK.N_3	bort_2	bort_bort_2
DYR_HUMAN|P00374_M1	bort	NA	-.M]VGSLNCIVAVSQNM#GIGK.N_3	bort_2	bort_bort_2
DYR_HUMAN|P00374_M1	bort	NA	-.M]VGSLNCIVAVSQNMGIGK.N_2	bort_2	bort_bort_2
DYR_HUMAN|P00374_M1	bort	20.6945	-.M]VGSLNCIVAVSQNMGIGK.N_3	bort_2	bort_bort_2
DYR_HUMAN|P00374_M1	combo	21.0211	-.M]#VGSLNCIVAVSQNMGIGK.N_3	combo_1	combo_combo_1
DYR_HUMAN|P00374_M1	combo	21.3503	-.M]VGSLNCIVAVSQNM#GIGK.N_3	combo_1	combo_combo_1
DYR_HUMAN|P00374_M1	combo	21.2298	-.M]VGSLNCIVAVSQNMGIGK.N_2	combo_1	combo_combo_1
DYR_HUMAN|P00374_M1	combo	22.5665	-.M]VGSLNCIVAVSQNMGIGK.N_3	combo_1	combo_combo_1
DYR_HUMAN|P00374_M1	combo	22.6086	-.M]#VGSLNCIVAVSQNMGIGK.N_3	combo_2	combo_combo_2
DYR_HUMAN|P00374_M1	combo	22.6144	-.M]VGSLNCIVAVSQNM#GIGK.N_3	combo_2	combo_combo_2
DYR_HUMAN|P00374_M1	combo	22.1759	-.M]VGSLNCIVAVSQNMGIGK.N_2	combo_2	combo_combo_2
DYR_HUMAN|P00374_M1	combo	24.0098	-.M]VGSLNCIVAVSQNMGIGK.N_3	combo_2	combo_combo_2
DYR_HUMAN|P00374_M1	ctrl	NA	-.M]#VGSLNCIVAVSQNMGIGK.N_3	ctrl_1	ctrl_ctrl_1
DYR_HUMAN|P00374_M1	ctrl	NA	-.M]VGSLNCIVAVSQNM#GIGK.N_3	ctrl_1	ctrl_ctrl_1
DYR_HUMAN|P00374_M1	ctrl	NA	-.M]VGSLNCIVAVSQNMGIGK.N_2	ctrl_1	ctrl_ctrl_1
DYR_HUMAN|P00374_M1	ctrl	NA	-.M]VGSLNCIVAVSQNMGIGK.N_3	ctrl_1	ctrl_ctrl_1
DYR_HUMAN|P00374_M1	ctrl	NA	-.M]#VGSLNCIVAVSQNMGIGK.N_3	ctrl_2	ctrl_ctrl_2
DYR_HUMAN|P00374_M1	ctrl	NA	-.M]VGSLNCIVAVSQNM#GIGK.N_3	ctrl_2	ctrl_ctrl_2
DYR_HUMAN|P00374_M1	ctrl	NA	-.M]VGSLNCIVAVSQNMGIGK.N_2	ctrl_2	ctrl_ctrl_2
DYR_HUMAN|P00374_M1	ctrl	NA	-.M]VGSLNCIVAVSQNMGIGK.N_3	ctrl_2	ctrl_ctrl_2
DYR_HUMAN|P00374_M1	UBE2Woe	21.2086	-.M]#VGSLNCIVAVSQNMGIGK.N_3	UBE2Woe_1	UBE2Woe_UBE2Woe_1
DYR_HUMAN|P00374_M1	UBE2Woe	20.2794	-.M]VGSLNCIVAVSQNM#GIGK.N_3	UBE2Woe_1	UBE2Woe_UBE2Woe_1
DYR_HUMAN|P00374_M1	UBE2Woe	20.6781	-.M]VGSLNCIVAVSQNMGIGK.N_2	UBE2Woe_1	UBE2Woe_UBE2Woe_1
DYR_HUMAN|P00374_M1	UBE2Woe	22.4322	-.M]VGSLNCIVAVSQNMGIGK.N_3	UBE2Woe_1	UBE2Woe_UBE2Woe_1
DYR_HUMAN|P00374_M1	UBE2Woe	20.7051	-.M]#VGSLNCIVAVSQNMGIGK.N_3	UBE2Woe_2	UBE2Woe_UBE2Woe_2
DYR_HUMAN|P00374_M1	UBE2Woe	20.8121	-.M]VGSLNCIVAVSQNM#GIGK.N_3	UBE2Woe_2	UBE2Woe_UBE2Woe_2
DYR_HUMAN|P00374_M1	UBE2Woe	NA	-.M]VGSLNCIVAVSQNMGIGK.N_2	UBE2Woe_2	UBE2Woe_UBE2Woe_2
DYR_HUMAN|P00374_M1	UBE2Woe	22.8871	-.M]VGSLNCIVAVSQNMGIGK.N_3	UBE2Woe_2	UBE2Woe_UBE2Woe_2
DYR_HUMAN|P00374_M1	bort	17.1299	FITTED_MODEL	bort_1	bort_bort_1
DYR_HUMAN|P00374_M1	bort	18.2086	FITTED_MODEL	bort_2	bort_bort_2
DYR_HUMAN|P00374_M1	combo	21.1857	FITTED_MODEL	combo_1	combo_combo_1
DYR_HUMAN|P00374_M1	combo	22.5367	FITTED_MODEL	combo_2	combo_combo_2
DYR_HUMAN|P00374_M1	ctrl	NA	FITTED_MODEL	ctrl_1	ctrl_ctrl_1
DYR_HUMAN|P00374_M1	ctrl	NA	FITTED_MODEL	ctrl_2	ctrl_ctrl_2
DYR_HUMAN|P00374_M1	UBE2Woe	20.8619	FITTED_MODEL	UBE2Woe_1	UBE2Woe_UBE2Woe_1
DYR_HUMAN|P00374_M1	UBE2Woe	20.7593	FITTED_MODEL	UBE2Woe_2	UBE2Woe_UBE2Woe_2
E2AK1_HUMAN|Q9BQI3_M1	bort	NA	-.M]QGGNSGVR.K_2	bort_1	bort_bort_1
E2AK1_HUMAN|Q9BQI3_M1	bort	16.2136	-.M]QGGNSGVR.K_2	bort_2	bort_bort_2
E2AK1_HUMAN|Q9BQI3_M1	combo	21.4977	-.M]QGGNSGVR.K_2	combo_1	combo_combo_1
E2AK1_HUMAN|Q9BQI3_M1	combo	21.2959	-.M]QGGNSGVR.K_2	combo_2	combo_combo_2
E2AK1_HUMAN|Q9BQI3_M1	ctrl	17.6931	-.M]QGGNSGVR.K_2	ctrl_1	ctrl_ctrl_1
E2AK1_HUMAN|Q9BQI3_M1	ctrl	NA	-.M]QGGNSGVR.K_2	ctrl_2	ctrl_ctrl_2
E2AK1_HUMAN|Q9BQI3_M1	UBE2Woe	21.0219	-.M]QGGNSGVR.K_2	UBE2Woe_1	UBE2Woe_UBE2Woe_1
E2AK1_HUMAN|Q9BQI3_M1	UBE2Woe	21.3688	-.M]QGGNSGVR.K_2	UBE2Woe_2	UBE2Woe_UBE2Woe_2
E2AK1_HUMAN|Q9BQI3_M1	bort	NA	FITTED_MODEL	bort_1	bort_bort_1
E2AK1_HUMAN|Q9BQI3_M1	bort	16.2136	FITTED_MODEL	bort_2	bort_bort_2
E2AK1_HUMAN|Q9BQI3_M1	combo	21.4977	FITTED_MODEL	combo_1	combo_combo_1
E2AK1_HUMAN|Q9BQI3_M1	combo	21.2959	FITTED_MODEL	combo_2	combo_combo_2
E2AK1_HUMAN|Q9BQI3_M1	ctrl	17.6931	FITTED_MODEL	ctrl_1	ctrl_ctrl_1
E2AK1_HUMAN|Q9BQI3_M1	ctrl	NA	FITTED_MODEL	ctrl_2	ctrl_ctrl_2
E2AK1_HUMAN|Q9BQI3_M1	UBE2Woe	21.0219	FITTED_MODEL	UBE2Woe_1	UBE2Woe_UBE2Woe_1
E2AK1_HUMAN|Q9BQI3_M1	UBE2Woe	21.3688	FITTED_MODEL	UBE2Woe_2	UBE2Woe_UBE2Woe_2
EF1B_HUMAN|P24534_M1	bort	NA	-.M]#GFGDLK.S_2	bort_1	bort_bort_1
EF1B_HUMAN|P24534_M1	bort	NA	-.M]#GFGDLK.S_2	bort_2	bort_bort_2
EF1B_HUMAN|P24534_M1	combo	22.2577	-.M]#GFGDLK.S_2	combo_1	combo_combo_1
EF1B_HUMAN|P24534_M1	combo	22.3709	-.M]#GFGDLK.S_2	combo_2	combo_combo_2
EF1B_HUMAN|P24534_M1	ctrl	NA	-.M]#GFGDLK.S_2	ctrl_1	ctrl_ctrl_1
EF1B_HUMAN|P24534_M1	ctrl	NA	-.M]#GFGDLK.S_2	ctrl_2	ctrl_ctrl_2
EF1B_HUMAN|P24534_M1	UBE2Woe	21.2866	-.M]#GFGDLK.S_2	UBE2Woe_1	UBE2Woe_UBE2Woe_1
EF1B_HUMAN|P24534_M1	UBE2Woe	22.7292	-.M]#GFGDLK.S_2	UBE2Woe_2	UBE2Woe_UBE2Woe_2
EF1B_HUMAN|P24534_M1	bort	NA	FITTED_MODEL	bort_1	bort_bort_1
EF1B_HUMAN|P24534_M1	bort	NA	FITTED_MODEL	bort_2	bort_bort_2
EF1B_HUMAN|P24534_M1	combo	22.2577	FITTED_MODEL	combo_1	combo_combo_1
EF1B_HUMAN|P24534_M1	combo	22.3709	FITTED_MODEL	combo_2	combo_combo_2
EF1B_HUMAN|P24534_M1	ctrl	NA	FITTED_MODEL	ctrl_1	ctrl_ctrl_1
EF1B_HUMAN|P24534_M1	ctrl	NA	FITTED_MODEL	ctrl_2	ctrl_ctrl_2
EF1B_HUMAN|P24534_M1	UBE2Woe	21.2866	FITTED_MODEL	UBE2Woe_1	UBE2Woe_UBE2Woe_1
EF1B_HUMAN|P24534_M1	UBE2Woe	22.7292	FITTED_MODEL	UBE2Woe_2	UBE2Woe_UBE2Woe_2
EF1D_HUMAN|P29692_M1	bort	NA	-.M]ATNFLAHEK.I_2	bort_1	bort_bort_1
EF1D_HUMAN|P29692_M1	bort	NA	-.M]ATNFLAHEK.I_3	bort_1	bort_bort_1
EF1D_HUMAN|P29692_M1	bort	NA	-.M]ATNFLAHEK.I_2	bort_2	bort_bort_2
EF1D_HUMAN|P29692_M1	bort	NA	-.M]ATNFLAHEK.I_3	bort_2	bort_bort_2
EF1D_HUMAN|P29692_M1	combo	21.1821	-.M]ATNFLAHEK.I_2	combo_1	combo_combo_1
EF1D_HUMAN|P29692_M1	combo	NA	-.M]ATNFLAHEK.I_3	combo_1	combo_combo_1
EF1D_HUMAN|P29692_M1	combo	NA	-.M]ATNFLAHEK.I_2	combo_2	combo_combo_2
EF1D_HUMAN|P29692_M1	combo	NA	-.M]ATNFLAHEK.I_3	combo_2	combo_combo_2
EF1D_HUMAN|P29692_M1	ctrl	NA	-.M]ATNFLAHEK.I_2	ctrl_1	ctrl_ctrl_1
EF1D_HUMAN|P29692_M1	ctrl	NA	-.M]ATNFLAHEK.I_3	ctrl_1	ctrl_ctrl_1
EF1D_HUMAN|P29692_M1	ctrl	NA	-.M]ATNFLAHEK.I_2	ctrl_2	ctrl_ctrl_2
EF1D_HUMAN|P29692_M1	ctrl	NA	-.M]ATNFLAHEK.I_3	ctrl_2	ctrl_ctrl_2
EF1D_HUMAN|P29692_M1	UBE2Woe	21.622	-.M]ATNFLAHEK.I_2	UBE2Woe_1	UBE2Woe_UBE2Woe_1
EF1D_HUMAN|P29692_M1	UBE2Woe	NA	-.M]ATNFLAHEK.I_3	UBE2Woe_1	UBE2Woe_UBE2Woe_1
EF1D_HUMAN|P29692_M1	UBE2Woe	21.2647	-.M]ATNFLAHEK.I_2	UBE2Woe_2	UBE2Woe_UBE2Woe_2
EF1D_HUMAN|P29692_M1	UBE2Woe	24.0322	-.M]ATNFLAHEK.I_3	UBE2Woe_2	UBE2Woe_UBE2Woe_2
EF1D_HUMAN|P29692_M1	bort	NA	FITTED_MODEL	bort_1	bort_bort_1
EF1D_HUMAN|P29692_M1	bort	NA	FITTED_MODEL	bort_2	bort_bort_2
EF1D_HUMAN|P29692_M1	combo	21.1821	FITTED_MODEL	combo_1	combo_combo_1
EF1D_HUMAN|P29692_M1	combo	NA	FITTED_MODEL	combo_2	combo_combo_2
EF1D_HUMAN|P29692_M1	ctrl	NA	FITTED_MODEL	ctrl_1	ctrl_ctrl_1
EF1D_HUMAN|P29692_M1	ctrl	NA	FITTED_MODEL	ctrl_2	ctrl_ctrl_2
EF1D_HUMAN|P29692_M1	UBE2Woe	21.622	FITTED_MODEL	UBE2Woe_1	UBE2Woe_UBE2Woe_1
EF1D_HUMAN|P29692_M1	UBE2Woe	21.2647	FITTED_MODEL	UBE2Woe_2	UBE2Woe_UBE2Woe_2
EF2_HUMAN|P13639_M1	bort	17.6023	-.M]VNFTVDQIR.A_2	bort_1	bort_bort_1
EF2_HUMAN|P13639_M1	bort	19.5333	-.M]VNFTVDQIR.A_2	bort_2	bort_bort_2
EF2_HUMAN|P13639_M1	combo	22.3964	-.M]VNFTVDQIR.A_2	combo_1	combo_combo_1
EF2_HUMAN|P13639_M1	combo	23.3923	-.M]VNFTVDQIR.A_2	combo_2	combo_combo_2
EF2_HUMAN|P13639_M1	ctrl	NA	-.M]VNFTVDQIR.A_2	ctrl_1	ctrl_ctrl_1
EF2_HUMAN|P13639_M1	ctrl	NA	-.M]VNFTVDQIR.A_2	ctrl_2	ctrl_ctrl_2
EF2_HUMAN|P13639_M1	UBE2Woe	21.945	-.M]VNFTVDQIR.A_2	UBE2Woe_1	UBE2Woe_UBE2Woe_1
EF2_HUMAN|P13639_M1	UBE2Woe	22.1332	-.M]VNFTVDQIR.A_2	UBE2Woe_2	UBE2Woe_UBE2Woe_2
EF2_HUMAN|P13639_M1	bort	17.6023	FITTED_MODEL	bort_1	bort_bort_1
EF2_HUMAN|P13639_M1	bort	19.5333	FITTED_MODEL	bort_2	bort_bort_2
EF2_HUMAN|P13639_M1	combo	22.3964	FITTED_MODEL	combo_1	combo_combo_1
EF2_HUMAN|P13639_M1	combo	23.3923	FITTED_MODEL	combo_2	combo_combo_2
EF2_HUMAN|P13639_M1	ctrl	NA	FITTED_MODEL	ctrl_1	ctrl_ctrl_1
EF2_HUMAN|P13639_M1	ctrl	NA	FITTED_MODEL	ctrl_2	ctrl_ctrl_2
EF2_HUMAN|P13639_M1	UBE2Woe	21.945	FITTED_MODEL	UBE2Woe_1	UBE2Woe_UBE2Woe_1
EF2_HUMAN|P13639_M1	UBE2Woe	22.1332	FITTED_MODEL	UBE2Woe_2	UBE2Woe_UBE2Woe_2
EF2KT_HUMAN|Q96G04_M1	bort	NA	-.M]APEENAGTELLLQSFER.R_3	bort_1	bort_bort_1
EF2KT_HUMAN|Q96G04_M1	bort	16.4167	-.M]APEENAGTELLLQSFER.R_3	bort_2	bort_bort_2
EF2KT_HUMAN|Q96G04_M1	combo	20.0663	-.M]APEENAGTELLLQSFER.R_3	combo_1	combo_combo_1
EF2KT_HUMAN|Q96G04_M1	combo	20.1941	-.M]APEENAGTELLLQSFER.R_3	combo_2	combo_combo_2
EF2KT_HUMAN|Q96G04_M1	ctrl	NA	-.M]APEENAGTELLLQSFER.R_3	ctrl_1	ctrl_ctrl_1
EF2KT_HUMAN|Q96G04_M1	ctrl	NA	-.M]APEENAGTELLLQSFER.R_3	ctrl_2	ctrl_ctrl_2
EF2KT_HUMAN|Q96G04_M1	UBE2Woe	18.2046	-.M]APEENAGTELLLQSFER.R_3	UBE2Woe_1	UBE2Woe_UBE2Woe_1
EF2KT_HUMAN|Q96G04_M1	UBE2Woe	18.7785	-.M]APEENAGTELLLQSFER.R_3	UBE2Woe_2	UBE2Woe_UBE2Woe_2
EF2KT_HUMAN|Q96G04_M1	bort	NA	FITTED_MODEL	bort_1	bort_bort_1
EF2KT_HUMAN|Q96G04_M1	bort	16.4167	FITTED_MODEL	bort_2	bort_bort_2
EF2KT_HUMAN|Q96G04_M1	combo	20.0663	FITTED_MODEL	combo_1	combo_combo_1
EF2KT_HUMAN|Q96G04_M1	combo	20.1941	FITTED_MODEL	combo_2	combo_combo_2
EF2KT_HUMAN|Q96G04_M1	ctrl	NA	FITTED_MODEL	ctrl_1	ctrl_ctrl_1
EF2KT_HUMAN|Q96G04_M1	ctrl	NA	FITTED_MODEL	ctrl_2	ctrl_ctrl_2
EF2KT_HUMAN|Q96G04_M1	UBE2Woe	18.2046	FITTED_MODEL	UBE2Woe_1	UBE2Woe_UBE2Woe_1
EF2KT_HUMAN|Q96G04_M1	UBE2Woe	18.7785	FITTED_MODEL	UBE2Woe_2	UBE2Woe_UBE2Woe_2
EFC11_HUMAN|Q9BUY7_M1	bort	20.0812	-.M]FFSEAR.A_2	bort_1	bort_bort_1
EFC11_HUMAN|Q9BUY7_M1	bort	21.4798	-.M]FFSEAR.A_2	bort_2	bort_bort_2
EFC11_HUMAN|Q9BUY7_M1	combo	24.251	-.M]FFSEAR.A_2	combo_1	combo_combo_1
EFC11_HUMAN|Q9BUY7_M1	combo	24.3457	-.M]FFSEAR.A_2	combo_2	combo_combo_2
EFC11_HUMAN|Q9BUY7_M1	ctrl	19.1941	-.M]FFSEAR.A_2	ctrl_1	ctrl_ctrl_1
EFC11_HUMAN|Q9BUY7_M1	ctrl	17.7672	-.M]FFSEAR.A_2	ctrl_2	ctrl_ctrl_2
EFC11_HUMAN|Q9BUY7_M1	UBE2Woe	22.3981	-.M]FFSEAR.A_2	UBE2Woe_1	UBE2Woe_UBE2Woe_1
EFC11_HUMAN|Q9BUY7_M1	UBE2Woe	22.9018	-.M]FFSEAR.A_2	UBE2Woe_2	UBE2Woe_UBE2Woe_2
EFC11_HUMAN|Q9BUY7_M1	bort	20.0812	FITTED_MODEL	bort_1	bort_bort_1
EFC11_HUMAN|Q9BUY7_M1	bort	21.4798	FITTED_MODEL	bort_2	bort_bort_2
EFC11_HUMAN|Q9BUY7_M1	combo	24.251	FITTED_MODEL	combo_1	combo_combo_1
EFC11_HUMAN|Q9BUY7_M1	combo	24.3457	FITTED_MODEL	combo_2	combo_combo_2
EFC11_HUMAN|Q9BUY7_M1	ctrl	19.1941	FITTED_MODEL	ctrl_1	ctrl_ctrl_1
EFC11_HUMAN|Q9BUY7_M1	ctrl	17.7672	FITTED_MODEL	ctrl_2	ctrl_ctrl_2
EFC11_HUMAN|Q9BUY7_M1	UBE2Woe	22.3981	FITTED_MODEL	UBE2Woe_1	UBE2Woe_UBE2Woe_1
EFC11_HUMAN|Q9BUY7_M1	UBE2Woe	22.9018	FITTED_MODEL	UBE2Woe_2	UBE2Woe_UBE2Woe_2
ELP5_HUMAN|Q8TE02_M1	bort	NA	-.M]TPSEGAR.A_2	bort_1	bort_bort_1
ELP5_HUMAN|Q8TE02_M1	bort	18.5975	-.M]TPSEGAR.A_2	bort_2	bort_bort_2
ELP5_HUMAN|Q8TE02_M1	combo	22.7039	-.M]TPSEGAR.A_2	combo_1	combo_combo_1
ELP5_HUMAN|Q8TE02_M1	combo	22.9439	-.M]TPSEGAR.A_2	combo_2	combo_combo_2
ELP5_HUMAN|Q8TE02_M1	ctrl	NA	-.M]TPSEGAR.A_2	ctrl_1	ctrl_ctrl_1
ELP5_HUMAN|Q8TE02_M1	ctrl	NA	-.M]TPSEGAR.A_2	ctrl_2	ctrl_ctrl_2
ELP5_HUMAN|Q8TE02_M1	UBE2Woe	NA	-.M]TPSEGAR.A_2	UBE2Woe_1	UBE2Woe_UBE2Woe_1
ELP5_HUMAN|Q8TE02_M1	UBE2Woe	NA	-.M]TPSEGAR.A_2	UBE2Woe_2	UBE2Woe_UBE2Woe_2
ELP5_HUMAN|Q8TE02_M1	bort	NA	FITTED_MODEL	bort_1	bort_bort_1
ELP5_HUMAN|Q8TE02_M1	bort	18.5975	FITTED_MODEL	bort_2	bort_bort_2
ELP5_HUMAN|Q8TE02_M1	combo	22.7039	FITTED_MODEL	combo_1	combo_combo_1
ELP5_HUMAN|Q8TE02_M1	combo	22.9439	FITTED_MODEL	combo_2	combo_combo_2
ELP5_HUMAN|Q8TE02_M1	ctrl	NA	FITTED_MODEL	ctrl_1	ctrl_ctrl_1
ELP5_HUMAN|Q8TE02_M1	ctrl	NA	FITTED_MODEL	ctrl_2	ctrl_ctrl_2
ELP5_HUMAN|Q8TE02_M1	UBE2Woe	NA	FITTED_MODEL	UBE2Woe_1	UBE2Woe_UBE2Woe_1
ELP5_HUMAN|Q8TE02_M1	UBE2Woe	NA	FITTED_MODEL	UBE2Woe_2	UBE2Woe_UBE2Woe_2
ELP6_HUMAN|Q0PNE2_M1	bort	NA	-.M]#FVELNNLLNTTPDR.A_2	bort_1	bort_bort_1
ELP6_HUMAN|Q0PNE2_M1	bort	NA	-.M]FVELNNLLNTTPDR.A_2	bort_1	bort_bort_1
ELP6_HUMAN|Q0PNE2_M1	bort	NA	-.M]FVELNNLLNTTPDR.A_3	bort_1	bort_bort_1
ELP6_HUMAN|Q0PNE2_M1	bort	NA	-.M]#FVELNNLLNTTPDR.A_2	bort_2	bort_bort_2
ELP6_HUMAN|Q0PNE2_M1	bort	18.929	-.M]FVELNNLLNTTPDR.A_2	bort_2	bort_bort_2
ELP6_HUMAN|Q0PNE2_M1	bort	17.8299	-.M]FVELNNLLNTTPDR.A_3	bort_2	bort_bort_2
ELP6_HUMAN|Q0PNE2_M1	combo	20.1512	-.M]#FVELNNLLNTTPDR.A_2	combo_1	combo_combo_1
ELP6_HUMAN|Q0PNE2_M1	combo	22.4403	-.M]FVELNNLLNTTPDR.A_2	combo_1	combo_combo_1
ELP6_HUMAN|Q0PNE2_M1	combo	21.6822	-.M]FVELNNLLNTTPDR.A_3	combo_1	combo_combo_1
ELP6_HUMAN|Q0PNE2_M1	combo	20.103	-.M]#FVELNNLLNTTPDR.A_2	combo_2	combo_combo_2
ELP6_HUMAN|Q0PNE2_M1	combo	20.8009	-.M]FVELNNLLNTTPDR.A_2	combo_2	combo_combo_2
ELP6_HUMAN|Q0PNE2_M1	combo	19.4848	-.M]FVELNNLLNTTPDR.A_3	combo_2	combo_combo_2
ELP6_HUMAN|Q0PNE2_M1	ctrl	NA	-.M]#FVELNNLLNTTPDR.A_2	ctrl_1	ctrl_ctrl_1
ELP6_HUMAN|Q0PNE2_M1	ctrl	NA	-.M]FVELNNLLNTTPDR.A_2	ctrl_1	ctrl_ctrl_1
ELP6_HUMAN|Q0PNE2_M1	ctrl	NA	-.M]FVELNNLLNTTPDR.A_3	ctrl_1	ctrl_ctrl_1
ELP6_HUMAN|Q0PNE2_M1	ctrl	NA	-.M]#FVELNNLLNTTPDR.A_2	ctrl_2	ctrl_ctrl_2
ELP6_HUMAN|Q0PNE2_M1	ctrl	NA	-.M]FVELNNLLNTTPDR.A_2	ctrl_2	ctrl_ctrl_2
ELP6_HUMAN|Q0PNE2_M1	ctrl	NA	-.M]FVELNNLLNTTPDR.A_3	ctrl_2	ctrl_ctrl_2
ELP6_HUMAN|Q0PNE2_M1	UBE2Woe	17.204	-.M]#FVELNNLLNTTPDR.A_2	UBE2Woe_1	UBE2Woe_UBE2Woe_1
ELP6_HUMAN|Q0PNE2_M1	UBE2Woe	19.6002	-.M]FVELNNLLNTTPDR.A_2	UBE2Woe_1	UBE2Woe_UBE2Woe_1
ELP6_HUMAN|Q0PNE2_M1	UBE2Woe	17.6664	-.M]FVELNNLLNTTPDR.A_3	UBE2Woe_1	UBE2Woe_UBE2Woe_1
ELP6_HUMAN|Q0PNE2_M1	UBE2Woe	NA	-.M]#FVELNNLLNTTPDR.A_2	UBE2Woe_2	UBE2Woe_UBE2Woe_2
ELP6_HUMAN|Q0PNE2_M1	UBE2Woe	19.9376	-.M]FVELNNLLNTTPDR.A_2	UBE2Woe_2	UBE2Woe_UBE2Woe_2
ELP6_HUMAN|Q0PNE2_M1	UBE2Woe	19.6875	-.M]FVELNNLLNTTPDR.A_3	UBE2Woe_2	UBE2Woe_UBE2Woe_2
ELP6_HUMAN|Q0PNE2_M1	bort	NA	FITTED_MODEL	bort_1	bort_bort_1
ELP6_HUMAN|Q0PNE2_M1	bort	17.9679	FITTED_MODEL	bort_2	bort_bort_2
ELP6_HUMAN|Q0PNE2_M1	combo	21.6172	FITTED_MODEL	combo_1	combo_combo_1
ELP6_HUMAN|Q0PNE2_M1	combo	19.9779	FITTED_MODEL	combo_2	combo_combo_2
ELP6_HUMAN|Q0PNE2_M1	ctrl	NA	FITTED_MODEL	ctrl_1	ctrl_ctrl_1
ELP6_HUMAN|Q0PNE2_M1	ctrl	NA	FITTED_MODEL	ctrl_2	ctrl_ctrl_2
ELP6_HUMAN|Q0PNE2_M1	UBE2Woe	17.6664	FITTED_MODEL	UBE2Woe_1	UBE2Woe_UBE2Woe_1
ELP6_HUMAN|Q0PNE2_M1	UBE2Woe	19.401	FITTED_MODEL	UBE2Woe_2	UBE2Woe_UBE2Woe_2
ERP44_HUMAN|Q9BS26_M1	bort	NA	-.M]HPAVFLSLPDLR.C_3	bort_1	bort_bort_1
ERP44_HUMAN|Q9BS26_M1	bort	NA	-.M]HPAVFLSLPDLR.C_3	bort_2	bort_bort_2
ERP44_HUMAN|Q9BS26_M1	combo	19.956	-.M]HPAVFLSLPDLR.C_3	combo_1	combo_combo_1
ERP44_HUMAN|Q9BS26_M1	combo	18.9662	-.M]HPAVFLSLPDLR.C_3	combo_2	combo_combo_2
ERP44_HUMAN|Q9BS26_M1	ctrl	NA	-.M]HPAVFLSLPDLR.C_3	ctrl_1	ctrl_ctrl_1
ERP44_HUMAN|Q9BS26_M1	ctrl	NA	-.M]HPAVFLSLPDLR.C_3	ctrl_2	ctrl_ctrl_2
ERP44_HUMAN|Q9BS26_M1	UBE2Woe	18.3403	-.M]HPAVFLSLPDLR.C_3	UBE2Woe_1	UBE2Woe_UBE2Woe_1
ERP44_HUMAN|Q9BS26_M1	UBE2Woe	NA	-.M]HPAVFLSLPDLR.C_3	UBE2Woe_2	UBE2Woe_UBE2Woe_2
ERP44_HUMAN|Q9BS26_M1	bort	NA	FITTED_MODEL	bort_1	bort_bort_1
ERP44_HUMAN|Q9BS26_M1	bort	NA	FITTED_MODEL	bort_2	bort_bort_2
ERP44_HUMAN|Q9BS26_M1	combo	19.956	FITTED_MODEL	combo_1	combo_combo_1
ERP44_HUMAN|Q9BS26_M1	combo	18.9662	FITTED_MODEL	combo_2	combo_combo_2
ERP44_HUMAN|Q9BS26_M1	ctrl	NA	FITTED_MODEL	ctrl_1	ctrl_ctrl_1
ERP44_HUMAN|Q9BS26_M1	ctrl	NA	FITTED_MODEL	ctrl_2	ctrl_ctrl_2
ERP44_HUMAN|Q9BS26_M1	UBE2Woe	18.3403	FITTED_MODEL	UBE2Woe_1	UBE2Woe_UBE2Woe_1
ERP44_HUMAN|Q9BS26_M1	UBE2Woe	NA	FITTED_MODEL	UBE2Woe_2	UBE2Woe_UBE2Woe_2
EXO1_HUMAN|Q9UQ84_M1	bort	NA	-.M]GIQGLLQFIK.E_2	bort_1	bort_bort_1
EXO1_HUMAN|Q9UQ84_M1	bort	NA	-.M]GIQGLLQFIK.E_2	bort_2	bort_bort_2
EXO1_HUMAN|Q9UQ84_M1	combo	18.6842	-.M]GIQGLLQFIK.E_2	combo_1	combo_combo_1
EXO1_HUMAN|Q9UQ84_M1	combo	20.1877	-.M]GIQGLLQFIK.E_2	combo_2	combo_combo_2
EXO1_HUMAN|Q9UQ84_M1	ctrl	NA	-.M]GIQGLLQFIK.E_2	ctrl_1	ctrl_ctrl_1
EXO1_HUMAN|Q9UQ84_M1	ctrl	NA	-.M]GIQGLLQFIK.E_2	ctrl_2	ctrl_ctrl_2
EXO1_HUMAN|Q9UQ84_M1	UBE2Woe	NA	-.M]GIQGLLQFIK.E_2	UBE2Woe_1	UBE2Woe_UBE2Woe_1
EXO1_HUMAN|Q9UQ84_M1	UBE2Woe	17.3432	-.M]GIQGLLQFIK.E_2	UBE2Woe_2	UBE2Woe_UBE2Woe_2
EXO1_HUMAN|Q9UQ84_M1	bort	NA	FITTED_MODEL	bort_1	bort_bort_1
EXO1_HUMAN|Q9UQ84_M1	bort	NA	FITTED_MODEL	bort_2	bort_bort_2
EXO1_HUMAN|Q9UQ84_M1	combo	18.6842	FITTED_MODEL	combo_1	combo_combo_1
EXO1_HUMAN|Q9UQ84_M1	combo	20.1877	FITTED_MODEL	combo_2	combo_combo_2
EXO1_HUMAN|Q9UQ84_M1	ctrl	NA	FITTED_MODEL	ctrl_1	ctrl_ctrl_1
EXO1_HUMAN|Q9UQ84_M1	ctrl	NA	FITTED_MODEL	ctrl_2	ctrl_ctrl_2
EXO1_HUMAN|Q9UQ84_M1	UBE2Woe	NA	FITTED_MODEL	UBE2Woe_1	UBE2Woe_UBE2Woe_1
EXO1_HUMAN|Q9UQ84_M1	UBE2Woe	17.3432	FITTED_MODEL	UBE2Woe_2	UBE2Woe_UBE2Woe_2
F1T0K9_HUMAN|F1T0K9_M1	bort	NA	-.M]VGEGAR.G_2	bort_1	bort_bort_1
F1T0K9_HUMAN|F1T0K9_M1	bort	NA	-.M]VGEGAR.G_2	bort_2	bort_bort_2
F1T0K9_HUMAN|F1T0K9_M1	combo	20.4268	-.M]VGEGAR.G_2	combo_1	combo_combo_1
F1T0K9_HUMAN|F1T0K9_M1	combo	NA	-.M]VGEGAR.G_2	combo_2	combo_combo_2
F1T0K9_HUMAN|F1T0K9_M1	ctrl	17.4894	-.M]VGEGAR.G_2	ctrl_1	ctrl_ctrl_1
F1T0K9_HUMAN|F1T0K9_M1	ctrl	17.8933	-.M]VGEGAR.G_2	ctrl_2	ctrl_ctrl_2
F1T0K9_HUMAN|F1T0K9_M1	UBE2Woe	19.5862	-.M]VGEGAR.G_2	UBE2Woe_1	UBE2Woe_UBE2Woe_1
F1T0K9_HUMAN|F1T0K9_M1	UBE2Woe	19.1197	-.M]VGEGAR.G_2	UBE2Woe_2	UBE2Woe_UBE2Woe_2
F1T0K9_HUMAN|F1T0K9_M1	bort	NA	FITTED_MODEL	bort_1	bort_bort_1
F1T0K9_HUMAN|F1T0K9_M1	bort	NA	FITTED_MODEL	bort_2	bort_bort_2
F1T0K9_HUMAN|F1T0K9_M1	combo	20.4268	FITTED_MODEL	combo_1	combo_combo_1
F1T0K9_HUMAN|F1T0K9_M1	combo	NA	FITTED_MODEL	combo_2	combo_combo_2
F1T0K9_HUMAN|F1T0K9_M1	ctrl	17.4894	FITTED_MODEL	ctrl_1	ctrl_ctrl_1
F1T0K9_HUMAN|F1T0K9_M1	ctrl	17.8933	FITTED_MODEL	ctrl_2	ctrl_ctrl_2
F1T0K9_HUMAN|F1T0K9_M1	UBE2Woe	19.5862	FITTED_MODEL	UBE2Woe_1	UBE2Woe_UBE2Woe_1
F1T0K9_HUMAN|F1T0K9_M1	UBE2Woe	19.1197	FITTED_MODEL	UBE2Woe_2	UBE2Woe_UBE2Woe_2
F5GZF7_HUMAN|F5GZF7_INA	bort	18.6899	-.I]GILSALGNFLAQM#IEK.K_2	bort_1	bort_bort_1
F5GZF7_HUMAN|F5GZF7_INA	bort	19.9062	-.I]GILSALGNFLAQM#IEK.K_2	bort_2	bort_bort_2
F5GZF7_HUMAN|F5GZF7_INA	combo	18.8882	-.I]GILSALGNFLAQM#IEK.K_2	combo_1	combo_combo_1
F5GZF7_HUMAN|F5GZF7_INA	combo	19.7113	-.I]GILSALGNFLAQM#IEK.K_2	combo_2	combo_combo_2
F5GZF7_HUMAN|F5GZF7_INA	ctrl	18.1704	-.I]GILSALGNFLAQM#IEK.K_2	ctrl_1	ctrl_ctrl_1
F5GZF7_HUMAN|F5GZF7_INA	ctrl	18.6018	-.I]GILSALGNFLAQM#IEK.K_2	ctrl_2	ctrl_ctrl_2
F5GZF7_HUMAN|F5GZF7_INA	UBE2Woe	20.12	-.I]GILSALGNFLAQM#IEK.K_2	UBE2Woe_1	UBE2Woe_UBE2Woe_1
F5GZF7_HUMAN|F5GZF7_INA	UBE2Woe	19.3813	-.I]GILSALGNFLAQM#IEK.K_2	UBE2Woe_2	UBE2Woe_UBE2Woe_2
F5GZF7_HUMAN|F5GZF7_INA	bort	18.6899	FITTED_MODEL	bort_1	bort_bort_1
F5GZF7_HUMAN|F5GZF7_INA	bort	19.9062	FITTED_MODEL	bort_2	bort_bort_2
F5GZF7_HUMAN|F5GZF7_INA	combo	18.8882	FITTED_MODEL	combo_1	combo_combo_1
F5GZF7_HUMAN|F5GZF7_INA	combo	19.7113	FITTED_MODEL	combo_2	combo_combo_2
F5GZF7_HUMAN|F5GZF7_INA	ctrl	18.1704	FITTED_MODEL	ctrl_1	ctrl_ctrl_1
F5GZF7_HUMAN|F5GZF7_INA	ctrl	18.6018	FITTED_MODEL	ctrl_2	ctrl_ctrl_2
F5GZF7_HUMAN|F5GZF7_INA	UBE2Woe	20.12	FITTED_MODEL	UBE2Woe_1	UBE2Woe_UBE2Woe_1
F5GZF7_HUMAN|F5GZF7_INA	UBE2Woe	19.3813	FITTED_MODEL	UBE2Woe_2	UBE2Woe_UBE2Woe_2
F5H0F7_HUMAN|F5H0F7_M1	bort	16.6796	-.M]#ENSGFFPSGLVVLSGGMDAQLK.I_4	bort_1	bort_bort_1
F5H0F7_HUMAN|F5H0F7_M1	bort	16.9832	-.M]#ENSGFFPSGLVVLSGGMDAQLK.I_4	bort_2	bort_bort_2
F5H0F7_HUMAN|F5H0F7_M1	combo	19.0329	-.M]#ENSGFFPSGLVVLSGGMDAQLK.I_4	combo_1	combo_combo_1
F5H0F7_HUMAN|F5H0F7_M1	combo	18.6606	-.M]#ENSGFFPSGLVVLSGGMDAQLK.I_4	combo_2	combo_combo_2
F5H0F7_HUMAN|F5H0F7_M1	ctrl	18.2225	-.M]#ENSGFFPSGLVVLSGGMDAQLK.I_4	ctrl_1	ctrl_ctrl_1
F5H0F7_HUMAN|F5H0F7_M1	ctrl	18.2618	-.M]#ENSGFFPSGLVVLSGGMDAQLK.I_4	ctrl_2	ctrl_ctrl_2
F5H0F7_HUMAN|F5H0F7_M1	UBE2Woe	17.7688	-.M]#ENSGFFPSGLVVLSGGMDAQLK.I_4	UBE2Woe_1	UBE2Woe_UBE2Woe_1
F5H0F7_HUMAN|F5H0F7_M1	UBE2Woe	16.4876	-.M]#ENSGFFPSGLVVLSGGMDAQLK.I_4	UBE2Woe_2	UBE2Woe_UBE2Woe_2
F5H0F7_HUMAN|F5H0F7_M1	bort	16.6796	FITTED_MODEL	bort_1	bort_bort_1
F5H0F7_HUMAN|F5H0F7_M1	bort	16.9832	FITTED_MODEL	bort_2	bort_bort_2
F5H0F7_HUMAN|F5H0F7_M1	combo	19.0329	FITTED_MODEL	combo_1	combo_combo_1
F5H0F7_HUMAN|F5H0F7_M1	combo	18.6606	FITTED_MODEL	combo_2	combo_combo_2
F5H0F7_HUMAN|F5H0F7_M1	ctrl	18.2225	FITTED_MODEL	ctrl_1	ctrl_ctrl_1
F5H0F7_HUMAN|F5H0F7_M1	ctrl	18.2618	FITTED_MODEL	ctrl_2	ctrl_ctrl_2
F5H0F7_HUMAN|F5H0F7_M1	UBE2Woe	17.7688	FITTED_MODEL	UBE2Woe_1	UBE2Woe_UBE2Woe_1
F5H0F7_HUMAN|F5H0F7_M1	UBE2Woe	16.4876	FITTED_MODEL	UBE2Woe_2	UBE2Woe_UBE2Woe_2
F5H579_HUMAN|F5H579_M1	bort	NA	-.M]EGAVLEAGGAR.C_2	bort_1	bort_bort_1
F5H579_HUMAN|F5H579_M1	bort	NA	-.M]EGAVLEAGGAR.C_2	bort_2	bort_bort_2
F5H579_HUMAN|F5H579_M1	combo	19.7059	-.M]EGAVLEAGGAR.C_2	combo_1	combo_combo_1
F5H579_HUMAN|F5H579_M1	combo	NA	-.M]EGAVLEAGGAR.C_2	combo_2	combo_combo_2
F5H579_HUMAN|F5H579_M1	ctrl	NA	-.M]EGAVLEAGGAR.C_2	ctrl_1	ctrl_ctrl_1
F5H579_HUMAN|F5H579_M1	ctrl	NA	-.M]EGAVLEAGGAR.C_2	ctrl_2	ctrl_ctrl_2
F5H579_HUMAN|F5H579_M1	UBE2Woe	NA	-.M]EGAVLEAGGAR.C_2	UBE2Woe_1	UBE2Woe_UBE2Woe_1
F5H579_HUMAN|F5H579_M1	UBE2Woe	NA	-.M]EGAVLEAGGAR.C_2	UBE2Woe_2	UBE2Woe_UBE2Woe_2
FA8A1_HUMAN|Q9UBU6_M1	bort	NA	-.M]#AEGPEEAR.G_2	bort_1	bort_bort_1
FA8A1_HUMAN|Q9UBU6_M1	bort	21.774	-.M]#AEGPEEAR.G_2	bort_2	bort_bort_2
FA8A1_HUMAN|Q9UBU6_M1	combo	NA	-.M]#AEGPEEAR.G_2	combo_1	combo_combo_1
FA8A1_HUMAN|Q9UBU6_M1	combo	21.0474	-.M]#AEGPEEAR.G_2	combo_2	combo_combo_2
FA8A1_HUMAN|Q9UBU6_M1	ctrl	21.8018	-.M]#AEGPEEAR.G_2	ctrl_1	ctrl_ctrl_1
FA8A1_HUMAN|Q9UBU6_M1	ctrl	22.3846	-.M]#AEGPEEAR.G_2	ctrl_2	ctrl_ctrl_2
FA8A1_HUMAN|Q9UBU6_M1	UBE2Woe	21.2554	-.M]#AEGPEEAR.G_2	UBE2Woe_1	UBE2Woe_UBE2Woe_1
FA8A1_HUMAN|Q9UBU6_M1	UBE2Woe	21.4473	-.M]#AEGPEEAR.G_2	UBE2Woe_2	UBE2Woe_UBE2Woe_2
FA8A1_HUMAN|Q9UBU6_M1	bort	NA	FITTED_MODEL	bort_1	bort_bort_1
FA8A1_HUMAN|Q9UBU6_M1	bort	21.774	FITTED_MODEL	bort_2	bort_bort_2
FA8A1_HUMAN|Q9UBU6_M1	combo	NA	FITTED_MODEL	combo_1	combo_combo_1
FA8A1_HUMAN|Q9UBU6_M1	combo	21.0474	FITTED_MODEL	combo_2	combo_combo_2
FA8A1_HUMAN|Q9UBU6_M1	ctrl	21.8018	FITTED_MODEL	ctrl_1	ctrl_ctrl_1
FA8A1_HUMAN|Q9UBU6_M1	ctrl	22.3846	FITTED_MODEL	ctrl_2	ctrl_ctrl_2
FA8A1_HUMAN|Q9UBU6_M1	UBE2Woe	21.2554	FITTED_MODEL	UBE2Woe_1	UBE2Woe_UBE2Woe_1
FA8A1_HUMAN|Q9UBU6_M1	UBE2Woe	21.4473	FITTED_MODEL	UBE2Woe_2	UBE2Woe_UBE2Woe_2
FAAH2_HUMAN|Q6GMR7_M1	bort	19.526	-.M]APSFTAR.I_2	bort_1	bort_bort_1
FAAH2_HUMAN|Q6GMR7_M1	bort	19.6351	-.M]APSFTAR.I_2	bort_2	bort_bort_2
FAAH2_HUMAN|Q6GMR7_M1	combo	21.0535	-.M]APSFTAR.I_2	combo_1	combo_combo_1
FAAH2_HUMAN|Q6GMR7_M1	combo	20.4642	-.M]APSFTAR.I_2	combo_2	combo_combo_2
FAAH2_HUMAN|Q6GMR7_M1	ctrl	NA	-.M]APSFTAR.I_2	ctrl_1	ctrl_ctrl_1
FAAH2_HUMAN|Q6GMR7_M1	ctrl	18.0324	-.M]APSFTAR.I_2	ctrl_2	ctrl_ctrl_2
FAAH2_HUMAN|Q6GMR7_M1	UBE2Woe	19.2063	-.M]APSFTAR.I_2	UBE2Woe_1	UBE2Woe_UBE2Woe_1
FAAH2_HUMAN|Q6GMR7_M1	UBE2Woe	19.2974	-.M]APSFTAR.I_2	UBE2Woe_2	UBE2Woe_UBE2Woe_2
FAAH2_HUMAN|Q6GMR7_M1	bort	19.526	FITTED_MODEL	bort_1	bort_bort_1
FAAH2_HUMAN|Q6GMR7_M1	bort	19.6351	FITTED_MODEL	bort_2	bort_bort_2
FAAH2_HUMAN|Q6GMR7_M1	combo	21.0535	FITTED_MODEL	combo_1	combo_combo_1
FAAH2_HUMAN|Q6GMR7_M1	combo	20.4642	FITTED_MODEL	combo_2	combo_combo_2
FAAH2_HUMAN|Q6GMR7_M1	ctrl	NA	FITTED_MODEL	ctrl_1	ctrl_ctrl_1
FAAH2_HUMAN|Q6GMR7_M1	ctrl	18.0324	FITTED_MODEL	ctrl_2	ctrl_ctrl_2
FAAH2_HUMAN|Q6GMR7_M1	UBE2Woe	19.2063	FITTED_MODEL	UBE2Woe_1	UBE2Woe_UBE2Woe_1
FAAH2_HUMAN|Q6GMR7_M1	UBE2Woe	19.2974	FITTED_MODEL	UBE2Woe_2	UBE2Woe_UBE2Woe_2
FADS1_HUMAN|O60427_M1	bort	NA	-.M]APDPVAAETAAQGPTPR.Y_2	bort_1	bort_bort_1
FADS1_HUMAN|O60427_M1	bort	20.2382	-.M]APDPVAAETAAQGPTPR.Y_3	bort_1	bort_bort_1
FADS1_HUMAN|O60427_M1	bort	NA	-.M]APDPVAAETAAQGPTPR.Y_2	bort_2	bort_bort_2
FADS1_HUMAN|O60427_M1	bort	NA	-.M]APDPVAAETAAQGPTPR.Y_3	bort_2	bort_bort_2
FADS1_HUMAN|O60427_M1	combo	22.1496	-.M]APDPVAAETAAQGPTPR.Y_2	combo_1	combo_combo_1
FADS1_HUMAN|O60427_M1	combo	22.4112	-.M]APDPVAAETAAQGPTPR.Y_3	combo_1	combo_combo_1
FADS1_HUMAN|O60427_M1	combo	22.928	-.M]APDPVAAETAAQGPTPR.Y_2	combo_2	combo_combo_2
FADS1_HUMAN|O60427_M1	combo	23.718	-.M]APDPVAAETAAQGPTPR.Y_3	combo_2	combo_combo_2
FADS1_HUMAN|O60427_M1	ctrl	NA	-.M]APDPVAAETAAQGPTPR.Y_2	ctrl_1	ctrl_ctrl_1
FADS1_HUMAN|O60427_M1	ctrl	NA	-.M]APDPVAAETAAQGPTPR.Y_3	ctrl_1	ctrl_ctrl_1
FADS1_HUMAN|O60427_M1	ctrl	NA	-.M]APDPVAAETAAQGPTPR.Y_2	ctrl_2	ctrl_ctrl_2
FADS1_HUMAN|O60427_M1	ctrl	18.74	-.M]APDPVAAETAAQGPTPR.Y_3	ctrl_2	ctrl_ctrl_2
FADS1_HUMAN|O60427_M1	UBE2Woe	20.8937	-.M]APDPVAAETAAQGPTPR.Y_2	UBE2Woe_1	UBE2Woe_UBE2Woe_1
FADS1_HUMAN|O60427_M1	UBE2Woe	21.3349	-.M]APDPVAAETAAQGPTPR.Y_3	UBE2Woe_1	UBE2Woe_UBE2Woe_1
FADS1_HUMAN|O60427_M1	UBE2Woe	21.293	-.M]APDPVAAETAAQGPTPR.Y_2	UBE2Woe_2	UBE2Woe_UBE2Woe_2
FADS1_HUMAN|O60427_M1	UBE2Woe	21.1778	-.M]APDPVAAETAAQGPTPR.Y_3	UBE2Woe_2	UBE2Woe_UBE2Woe_2
FADS1_HUMAN|O60427_M1	bort	20.075	FITTED_MODEL	bort_1	bort_bort_1
FADS1_HUMAN|O60427_M1	bort	NA	FITTED_MODEL	bort_2	bort_bort_2
FADS1_HUMAN|O60427_M1	combo	22.2804	FITTED_MODEL	combo_1	combo_combo_1
FADS1_HUMAN|O60427_M1	combo	23.323	FITTED_MODEL	combo_2	combo_combo_2
FADS1_HUMAN|O60427_M1	ctrl	NA	FITTED_MODEL	ctrl_1	ctrl_ctrl_1
FADS1_HUMAN|O60427_M1	ctrl	18.5768	FITTED_MODEL	ctrl_2	ctrl_ctrl_2
FADS1_HUMAN|O60427_M1	UBE2Woe	21.1143	FITTED_MODEL	UBE2Woe_1	UBE2Woe_UBE2Woe_1
FADS1_HUMAN|O60427_M1	UBE2Woe	21.2354	FITTED_MODEL	UBE2Woe_2	UBE2Woe_UBE2Woe_2
FBRL_HUMAN|P22087_M1	bort	16.5223	-.M]K*PGFSPR.G_3	bort_1	bort_bort_1
FBRL_HUMAN|P22087_M1	bort	18.7328	-.M]K*PGFSPR.G_3	bort_2	bort_bort_2
FBRL_HUMAN|P22087_M1	combo	25.2683	-.M]K*PGFSPR.G_3	combo_1	combo_combo_1
FBRL_HUMAN|P22087_M1	combo	24.6788	-.M]K*PGFSPR.G_3	combo_2	combo_combo_2
FBRL_HUMAN|P22087_M1	ctrl	NA	-.M]K*PGFSPR.G_3	ctrl_1	ctrl_ctrl_1
FBRL_HUMAN|P22087_M1	ctrl	16.7072	-.M]K*PGFSPR.G_3	ctrl_2	ctrl_ctrl_2
FBRL_HUMAN|P22087_M1	UBE2Woe	23.1004	-.M]K*PGFSPR.G_3	UBE2Woe_1	UBE2Woe_UBE2Woe_1
FBRL_HUMAN|P22087_M1	UBE2Woe	23.7916	-.M]K*PGFSPR.G_3	UBE2Woe_2	UBE2Woe_UBE2Woe_2
FBRL_HUMAN|P22087_M1	bort	16.5223	FITTED_MODEL	bort_1	bort_bort_1
FBRL_HUMAN|P22087_M1	bort	18.7328	FITTED_MODEL	bort_2	bort_bort_2
FBRL_HUMAN|P22087_M1	combo	25.2683	FITTED_MODEL	combo_1	combo_combo_1
FBRL_HUMAN|P22087_M1	combo	24.6788	FITTED_MODEL	combo_2	combo_combo_2
FBRL_HUMAN|P22087_M1	ctrl	NA	FITTED_MODEL	ctrl_1	ctrl_ctrl_1
FBRL_HUMAN|P22087_M1	ctrl	16.7072	FITTED_MODEL	ctrl_2	ctrl_ctrl_2
FBRL_HUMAN|P22087_M1	UBE2Woe	23.1004	FITTED_MODEL	UBE2Woe_1	UBE2Woe_UBE2Woe_1
FBRL_HUMAN|P22087_M1	UBE2Woe	23.7916	FITTED_MODEL	UBE2Woe_2	UBE2Woe_UBE2Woe_2
FEN1_HUMAN|P39748_M1	bort	20.4139	-.M]GIQGLAK.L_2	bort_1	bort_bort_1
FEN1_HUMAN|P39748_M1	bort	23.3356	-.M]GIQGLAK.L_2	bort_2	bort_bort_2
FEN1_HUMAN|P39748_M1	combo	24.9337	-.M]GIQGLAK.L_2	combo_1	combo_combo_1
FEN1_HUMAN|P39748_M1	combo	26.7509	-.M]GIQGLAK.L_2	combo_2	combo_combo_2
FEN1_HUMAN|P39748_M1	ctrl	18.703	-.M]GIQGLAK.L_2	ctrl_1	ctrl_ctrl_1
FEN1_HUMAN|P39748_M1	ctrl	NA	-.M]GIQGLAK.L_2	ctrl_2	ctrl_ctrl_2
FEN1_HUMAN|P39748_M1	UBE2Woe	23.5312	-.M]GIQGLAK.L_2	UBE2Woe_1	UBE2Woe_UBE2Woe_1
FEN1_HUMAN|P39748_M1	UBE2Woe	24.4252	-.M]GIQGLAK.L_2	UBE2Woe_2	UBE2Woe_UBE2Woe_2
FEN1_HUMAN|P39748_M1	bort	20.4139	FITTED_MODEL	bort_1	bort_bort_1
FEN1_HUMAN|P39748_M1	bort	23.3356	FITTED_MODEL	bort_2	bort_bort_2
FEN1_HUMAN|P39748_M1	combo	24.9337	FITTED_MODEL	combo_1	combo_combo_1
FEN1_HUMAN|P39748_M1	combo	26.7509	FITTED_MODEL	combo_2	combo_combo_2
FEN1_HUMAN|P39748_M1	ctrl	18.703	FITTED_MODEL	ctrl_1	ctrl_ctrl_1
FEN1_HUMAN|P39748_M1	ctrl	NA	FITTED_MODEL	ctrl_2	ctrl_ctrl_2
FEN1_HUMAN|P39748_M1	UBE2Woe	23.5312	FITTED_MODEL	UBE2Woe_1	UBE2Woe_UBE2Woe_1
FEN1_HUMAN|P39748_M1	UBE2Woe	24.4252	FITTED_MODEL	UBE2Woe_2	UBE2Woe_UBE2Woe_2
FKB10_HUMAN|Q96AY3_M1	bort	NA	-.M]FPAGPPSHSLLR.L_3	bort_1	bort_bort_1
FKB10_HUMAN|Q96AY3_M1	bort	NA	-.M]FPAGPPSHSLLR.L_3	bort_2	bort_bort_2
FKB10_HUMAN|Q96AY3_M1	combo	18.7343	-.M]FPAGPPSHSLLR.L_3	combo_1	combo_combo_1
FKB10_HUMAN|Q96AY3_M1	combo	18.8191	-.M]FPAGPPSHSLLR.L_3	combo_2	combo_combo_2
FKB10_HUMAN|Q96AY3_M1	ctrl	NA	-.M]FPAGPPSHSLLR.L_3	ctrl_1	ctrl_ctrl_1
FKB10_HUMAN|Q96AY3_M1	ctrl	NA	-.M]FPAGPPSHSLLR.L_3	ctrl_2	ctrl_ctrl_2
FKB10_HUMAN|Q96AY3_M1	UBE2Woe	NA	-.M]FPAGPPSHSLLR.L_3	UBE2Woe_1	UBE2Woe_UBE2Woe_1
FKB10_HUMAN|Q96AY3_M1	UBE2Woe	NA	-.M]FPAGPPSHSLLR.L_3	UBE2Woe_2	UBE2Woe_UBE2Woe_2
FKB10_HUMAN|Q96AY3_M1	bort	NA	FITTED_MODEL	bort_1	bort_bort_1
FKB10_HUMAN|Q96AY3_M1	bort	NA	FITTED_MODEL	bort_2	bort_bort_2
FKB10_HUMAN|Q96AY3_M1	combo	18.7343	FITTED_MODEL	combo_1	combo_combo_1
FKB10_HUMAN|Q96AY3_M1	combo	18.8191	FITTED_MODEL	combo_2	combo_combo_2
FKB10_HUMAN|Q96AY3_M1	ctrl	NA	FITTED_MODEL	ctrl_1	ctrl_ctrl_1
FKB10_HUMAN|Q96AY3_M1	ctrl	NA	FITTED_MODEL	ctrl_2	ctrl_ctrl_2
FKB10_HUMAN|Q96AY3_M1	UBE2Woe	NA	FITTED_MODEL	UBE2Woe_1	UBE2Woe_UBE2Woe_1
FKB10_HUMAN|Q96AY3_M1	UBE2Woe	NA	FITTED_MODEL	UBE2Woe_2	UBE2Woe_UBE2Woe_2
FLOT1_HUMAN|O75955_M1	bort	NA	-.M]#FFTCGPNEAMVVSGFCR.S_2	bort_1	bort_bort_1
FLOT1_HUMAN|O75955_M1	bort	17.1333	-.M]#FFTCGPNEAMVVSGFCR.S_3	bort_1	bort_bort_1
FLOT1_HUMAN|O75955_M1	bort	NA	-.M]FFTCGPNEAM#VVSGFCR.S_2	bort_1	bort_bort_1
FLOT1_HUMAN|O75955_M1	bort	NA	-.M]FFTCGPNEAM#VVSGFCR.S_3	bort_1	bort_bort_1
FLOT1_HUMAN|O75955_M1	bort	20.1372	-.M]FFTCGPNEAMVVSGFCR.S_2	bort_1	bort_bort_1
FLOT1_HUMAN|O75955_M1	bort	20.8385	-.M]FFTCGPNEAMVVSGFCR.S_3	bort_1	bort_bort_1
FLOT1_HUMAN|O75955_M1	bort	NA	-.M]#FFTCGPNEAMVVSGFCR.S_2	bort_2	bort_bort_2
FLOT1_HUMAN|O75955_M1	bort	18.2627	-.M]#FFTCGPNEAMVVSGFCR.S_3	bort_2	bort_bort_2
FLOT1_HUMAN|O75955_M1	bort	NA	-.M]FFTCGPNEAM#VVSGFCR.S_2	bort_2	bort_bort_2
FLOT1_HUMAN|O75955_M1	bort	NA	-.M]FFTCGPNEAM#VVSGFCR.S_3	bort_2	bort_bort_2
FLOT1_HUMAN|O75955_M1	bort	18.9449	-.M]FFTCGPNEAMVVSGFCR.S_2	bort_2	bort_bort_2
FLOT1_HUMAN|O75955_M1	bort	21.5713	-.M]FFTCGPNEAMVVSGFCR.S_3	bort_2	bort_bort_2
FLOT1_HUMAN|O75955_M1	combo	NA	-.M]#FFTCGPNEAMVVSGFCR.S_2	combo_1	combo_combo_1
FLOT1_HUMAN|O75955_M1	combo	23.3172	-.M]#FFTCGPNEAMVVSGFCR.S_3	combo_1	combo_combo_1
FLOT1_HUMAN|O75955_M1	combo	22.2286	-.M]FFTCGPNEAM#VVSGFCR.S_2	combo_1	combo_combo_1
FLOT1_HUMAN|O75955_M1	combo	NA	-.M]FFTCGPNEAM#VVSGFCR.S_3	combo_1	combo_combo_1
FLOT1_HUMAN|O75955_M1	combo	23.8278	-.M]FFTCGPNEAMVVSGFCR.S_2	combo_1	combo_combo_1
FLOT1_HUMAN|O75955_M1	combo	24.67	-.M]FFTCGPNEAMVVSGFCR.S_3	combo_1	combo_combo_1
FLOT1_HUMAN|O75955_M1	combo	NA	-.M]#FFTCGPNEAMVVSGFCR.S_2	combo_2	combo_combo_2
FLOT1_HUMAN|O75955_M1	combo	22.9532	-.M]#FFTCGPNEAMVVSGFCR.S_3	combo_2	combo_combo_2
FLOT1_HUMAN|O75955_M1	combo	NA	-.M]FFTCGPNEAM#VVSGFCR.S_2	combo_2	combo_combo_2
FLOT1_HUMAN|O75955_M1	combo	NA	-.M]FFTCGPNEAM#VVSGFCR.S_3	combo_2	combo_combo_2
FLOT1_HUMAN|O75955_M1	combo	23.7869	-.M]FFTCGPNEAMVVSGFCR.S_2	combo_2	combo_combo_2
FLOT1_HUMAN|O75955_M1	combo	24.5356	-.M]FFTCGPNEAMVVSGFCR.S_3	combo_2	combo_combo_2
FLOT1_HUMAN|O75955_M1	ctrl	NA	-.M]#FFTCGPNEAMVVSGFCR.S_2	ctrl_1	ctrl_ctrl_1
FLOT1_HUMAN|O75955_M1	ctrl	19.3256	-.M]#FFTCGPNEAMVVSGFCR.S_3	ctrl_1	ctrl_ctrl_1
FLOT1_HUMAN|O75955_M1	ctrl	NA	-.M]FFTCGPNEAM#VVSGFCR.S_2	ctrl_1	ctrl_ctrl_1
FLOT1_HUMAN|O75955_M1	ctrl	NA	-.M]FFTCGPNEAM#VVSGFCR.S_3	ctrl_1	ctrl_ctrl_1
FLOT1_HUMAN|O75955_M1	ctrl	20.0989	-.M]FFTCGPNEAMVVSGFCR.S_2	ctrl_1	ctrl_ctrl_1
FLOT1_HUMAN|O75955_M1	ctrl	21.584	-.M]FFTCGPNEAMVVSGFCR.S_3	ctrl_1	ctrl_ctrl_1
FLOT1_HUMAN|O75955_M1	ctrl	NA	-.M]#FFTCGPNEAMVVSGFCR.S_2	ctrl_2	ctrl_ctrl_2
FLOT1_HUMAN|O75955_M1	ctrl	19.3863	-.M]#FFTCGPNEAMVVSGFCR.S_3	ctrl_2	ctrl_ctrl_2
FLOT1_HUMAN|O75955_M1	ctrl	NA	-.M]FFTCGPNEAM#VVSGFCR.S_2	ctrl_2	ctrl_ctrl_2
FLOT1_HUMAN|O75955_M1	ctrl	NA	-.M]FFTCGPNEAM#VVSGFCR.S_3	ctrl_2	ctrl_ctrl_2
FLOT1_HUMAN|O75955_M1	ctrl	19.8304	-.M]FFTCGPNEAMVVSGFCR.S_2	ctrl_2	ctrl_ctrl_2
FLOT1_HUMAN|O75955_M1	ctrl	21.1775	-.M]FFTCGPNEAMVVSGFCR.S_3	ctrl_2	ctrl_ctrl_2
FLOT1_HUMAN|O75955_M1	UBE2Woe	20.4144	-.M]#FFTCGPNEAMVVSGFCR.S_2	UBE2Woe_1	UBE2Woe_UBE2Woe_1
FLOT1_HUMAN|O75955_M1	UBE2Woe	22.5041	-.M]#FFTCGPNEAMVVSGFCR.S_3	UBE2Woe_1	UBE2Woe_UBE2Woe_1
FLOT1_HUMAN|O75955_M1	UBE2Woe	NA	-.M]FFTCGPNEAM#VVSGFCR.S_2	UBE2Woe_1	UBE2Woe_UBE2Woe_1
FLOT1_HUMAN|O75955_M1	UBE2Woe	NA	-.M]FFTCGPNEAM#VVSGFCR.S_3	UBE2Woe_1	UBE2Woe_UBE2Woe_1
FLOT1_HUMAN|O75955_M1	UBE2Woe	23.4064	-.M]FFTCGPNEAMVVSGFCR.S_2	UBE2Woe_1	UBE2Woe_UBE2Woe_1
FLOT1_HUMAN|O75955_M1	UBE2Woe	24.2368	-.M]FFTCGPNEAMVVSGFCR.S_3	UBE2Woe_1	UBE2Woe_UBE2Woe_1
FLOT1_HUMAN|O75955_M1	UBE2Woe	NA	-.M]#FFTCGPNEAMVVSGFCR.S_2	UBE2Woe_2	UBE2Woe_UBE2Woe_2
FLOT1_HUMAN|O75955_M1	UBE2Woe	NA	-.M]#FFTCGPNEAMVVSGFCR.S_3	UBE2Woe_2	UBE2Woe_UBE2Woe_2
FLOT1_HUMAN|O75955_M1	UBE2Woe	21.474	-.M]FFTCGPNEAM#VVSGFCR.S_2	UBE2Woe_2	UBE2Woe_UBE2Woe_2
FLOT1_HUMAN|O75955_M1	UBE2Woe	23.2789	-.M]FFTCGPNEAM#VVSGFCR.S_3	UBE2Woe_2	UBE2Woe_UBE2Woe_2
FLOT1_HUMAN|O75955_M1	UBE2Woe	22.5054	-.M]FFTCGPNEAMVVSGFCR.S_2	UBE2Woe_2	UBE2Woe_UBE2Woe_2
FLOT1_HUMAN|O75955_M1	UBE2Woe	23.5994	-.M]FFTCGPNEAMVVSGFCR.S_3	UBE2Woe_2	UBE2Woe_UBE2Woe_2
FLOT1_HUMAN|O75955_M1	bort	19.3722	FITTED_MODEL	bort_1	bort_bort_1
FLOT1_HUMAN|O75955_M1	bort	18.6645	FITTED_MODEL	bort_2	bort_bort_2
FLOT1_HUMAN|O75955_M1	combo	23.3148	FITTED_MODEL	combo_1	combo_combo_1
FLOT1_HUMAN|O75955_M1	combo	23.3549	FITTED_MODEL	combo_2	combo_combo_2
FLOT1_HUMAN|O75955_M1	ctrl	19.7274	FITTED_MODEL	ctrl_1	ctrl_ctrl_1
FLOT1_HUMAN|O75955_M1	ctrl	19.7111	FITTED_MODEL	ctrl_2	ctrl_ctrl_2
FLOT1_HUMAN|O75955_M1	UBE2Woe	22.9058	FITTED_MODEL	UBE2Woe_1	UBE2Woe_UBE2Woe_1
FLOT1_HUMAN|O75955_M1	UBE2Woe	22.133	FITTED_MODEL	UBE2Woe_2	UBE2Woe_UBE2Woe_2
FOXN2_HUMAN|P32314_M1	bort	NA	-.M]GPVIGMTPDK.R_2	bort_1	bort_bort_1
FOXN2_HUMAN|P32314_M1	bort	NA	-.M]GPVIGMTPDK.R_2	bort_2	bort_bort_2
FOXN2_HUMAN|P32314_M1	combo	21.9612	-.M]GPVIGMTPDK.R_2	combo_1	combo_combo_1
FOXN2_HUMAN|P32314_M1	combo	22.6633	-.M]GPVIGMTPDK.R_2	combo_2	combo_combo_2
FOXN2_HUMAN|P32314_M1	ctrl	NA	-.M]GPVIGMTPDK.R_2	ctrl_1	ctrl_ctrl_1
FOXN2_HUMAN|P32314_M1	ctrl	NA	-.M]GPVIGMTPDK.R_2	ctrl_2	ctrl_ctrl_2
FOXN2_HUMAN|P32314_M1	UBE2Woe	19.5957	-.M]GPVIGMTPDK.R_2	UBE2Woe_1	UBE2Woe_UBE2Woe_1
FOXN2_HUMAN|P32314_M1	UBE2Woe	20.4947	-.M]GPVIGMTPDK.R_2	UBE2Woe_2	UBE2Woe_UBE2Woe_2
FOXN2_HUMAN|P32314_M1	bort	NA	FITTED_MODEL	bort_1	bort_bort_1
FOXN2_HUMAN|P32314_M1	bort	NA	FITTED_MODEL	bort_2	bort_bort_2
FOXN2_HUMAN|P32314_M1	combo	21.9612	FITTED_MODEL	combo_1	combo_combo_1
FOXN2_HUMAN|P32314_M1	combo	22.6633	FITTED_MODEL	combo_2	combo_combo_2
FOXN2_HUMAN|P32314_M1	ctrl	NA	FITTED_MODEL	ctrl_1	ctrl_ctrl_1
FOXN2_HUMAN|P32314_M1	ctrl	NA	FITTED_MODEL	ctrl_2	ctrl_ctrl_2
FOXN2_HUMAN|P32314_M1	UBE2Woe	19.5957	FITTED_MODEL	UBE2Woe_1	UBE2Woe_UBE2Woe_1
FOXN2_HUMAN|P32314_M1	UBE2Woe	20.4947	FITTED_MODEL	UBE2Woe_2	UBE2Woe_UBE2Woe_2
GBG5_HUMAN|P63218_M1	bort	NA	-.M]SGSSSVAAM#K.K_2	bort_1	bort_bort_1
GBG5_HUMAN|P63218_M1	bort	NA	-.M]SGSSSVAAMK.K_2	bort_1	bort_bort_1
GBG5_HUMAN|P63218_M1	bort	NA	-.M]SGSSSVAAM#K.K_2	bort_2	bort_bort_2
GBG5_HUMAN|P63218_M1	bort	NA	-.M]SGSSSVAAMK.K_2	bort_2	bort_bort_2
GBG5_HUMAN|P63218_M1	combo	NA	-.M]SGSSSVAAM#K.K_2	combo_1	combo_combo_1
GBG5_HUMAN|P63218_M1	combo	22.8463	-.M]SGSSSVAAMK.K_2	combo_1	combo_combo_1
GBG5_HUMAN|P63218_M1	combo	18.3864	-.M]SGSSSVAAM#K.K_2	combo_2	combo_combo_2
GBG5_HUMAN|P63218_M1	combo	22.6653	-.M]SGSSSVAAMK.K_2	combo_2	combo_combo_2
GBG5_HUMAN|P63218_M1	ctrl	NA	-.M]SGSSSVAAM#K.K_2	ctrl_1	ctrl_ctrl_1
GBG5_HUMAN|P63218_M1	ctrl	17.7621	-.M]SGSSSVAAMK.K_2	ctrl_1	ctrl_ctrl_1
GBG5_HUMAN|P63218_M1	ctrl	NA	-.M]SGSSSVAAM#K.K_2	ctrl_2	ctrl_ctrl_2
GBG5_HUMAN|P63218_M1	ctrl	NA	-.M]SGSSSVAAMK.K_2	ctrl_2	ctrl_ctrl_2
GBG5_HUMAN|P63218_M1	UBE2Woe	17.6686	-.M]SGSSSVAAM#K.K_2	UBE2Woe_1	UBE2Woe_UBE2Woe_1
GBG5_HUMAN|P63218_M1	UBE2Woe	22.9188	-.M]SGSSSVAAMK.K_2	UBE2Woe_1	UBE2Woe_UBE2Woe_1
GBG5_HUMAN|P63218_M1	UBE2Woe	18.1131	-.M]SGSSSVAAM#K.K_2	UBE2Woe_2	UBE2Woe_UBE2Woe_2
GBG5_HUMAN|P63218_M1	UBE2Woe	23.156	-.M]SGSSSVAAMK.K_2	UBE2Woe_2	UBE2Woe_UBE2Woe_2
GBG5_HUMAN|P63218_M1	bort	NA	FITTED_MODEL	bort_1	bort_bort_1
GBG5_HUMAN|P63218_M1	bort	NA	FITTED_MODEL	bort_2	bort_bort_2
GBG5_HUMAN|P63218_M1	combo	20.3309	FITTED_MODEL	combo_1	combo_combo_1
GBG5_HUMAN|P63218_M1	combo	20.5258	FITTED_MODEL	combo_2	combo_combo_2
GBG5_HUMAN|P63218_M1	ctrl	15.2466	FITTED_MODEL	ctrl_1	ctrl_ctrl_1
GBG5_HUMAN|P63218_M1	ctrl	NA	FITTED_MODEL	ctrl_2	ctrl_ctrl_2
GBG5_HUMAN|P63218_M1	UBE2Woe	20.2937	FITTED_MODEL	UBE2Woe_1	UBE2Woe_UBE2Woe_1
GBG5_HUMAN|P63218_M1	UBE2Woe	20.6345	FITTED_MODEL	UBE2Woe_2	UBE2Woe_UBE2Woe_2
GBRB3_HUMAN|P28472_M1	bort	20.2288	-.M]WGLAGGR.L_2	bort_1	bort_bort_1
GBRB3_HUMAN|P28472_M1	bort	20.46	-.M]WGLAGGR.L_2	bort_2	bort_bort_2
GBRB3_HUMAN|P28472_M1	combo	23.2453	-.M]WGLAGGR.L_2	combo_1	combo_combo_1
GBRB3_HUMAN|P28472_M1	combo	22.683	-.M]WGLAGGR.L_2	combo_2	combo_combo_2
GBRB3_HUMAN|P28472_M1	ctrl	NA	-.M]WGLAGGR.L_2	ctrl_1	ctrl_ctrl_1
GBRB3_HUMAN|P28472_M1	ctrl	NA	-.M]WGLAGGR.L_2	ctrl_2	ctrl_ctrl_2
GBRB3_HUMAN|P28472_M1	UBE2Woe	20.2269	-.M]WGLAGGR.L_2	UBE2Woe_1	UBE2Woe_UBE2Woe_1
GBRB3_HUMAN|P28472_M1	UBE2Woe	20.1957	-.M]WGLAGGR.L_2	UBE2Woe_2	UBE2Woe_UBE2Woe_2
GBRB3_HUMAN|P28472_M1	bort	20.2288	FITTED_MODEL	bort_1	bort_bort_1
GBRB3_HUMAN|P28472_M1	bort	20.46	FITTED_MODEL	bort_2	bort_bort_2
GBRB3_HUMAN|P28472_M1	combo	23.2453	FITTED_MODEL	combo_1	combo_combo_1
GBRB3_HUMAN|P28472_M1	combo	22.683	FITTED_MODEL	combo_2	combo_combo_2
GBRB3_HUMAN|P28472_M1	ctrl	NA	FITTED_MODEL	ctrl_1	ctrl_ctrl_1
GBRB3_HUMAN|P28472_M1	ctrl	NA	FITTED_MODEL	ctrl_2	ctrl_ctrl_2
GBRB3_HUMAN|P28472_M1	UBE2Woe	20.2269	FITTED_MODEL	UBE2Woe_1	UBE2Woe_UBE2Woe_1
GBRB3_HUMAN|P28472_M1	UBE2Woe	20.1957	FITTED_MODEL	UBE2Woe_2	UBE2Woe_UBE2Woe_2
GCYB1_HUMAN|Q02153_M1	bort	18.6575	-.M]#YGFVNHALELLVIR.N_3	bort_1	bort_bort_1
GCYB1_HUMAN|Q02153_M1	bort	NA	-.M]YGFVNHALELLVIR.N_2	bort_1	bort_bort_1
GCYB1_HUMAN|Q02153_M1	bort	19.1504	-.M]YGFVNHALELLVIR.N_3	bort_1	bort_bort_1
GCYB1_HUMAN|Q02153_M1	bort	19.7046	-.M]#YGFVNHALELLVIR.N_3	bort_2	bort_bort_2
GCYB1_HUMAN|Q02153_M1	bort	NA	-.M]YGFVNHALELLVIR.N_2	bort_2	bort_bort_2
GCYB1_HUMAN|Q02153_M1	bort	20.5735	-.M]YGFVNHALELLVIR.N_3	bort_2	bort_bort_2
GCYB1_HUMAN|Q02153_M1	combo	22.4269	-.M]#YGFVNHALELLVIR.N_3	combo_1	combo_combo_1
GCYB1_HUMAN|Q02153_M1	combo	19.6651	-.M]YGFVNHALELLVIR.N_2	combo_1	combo_combo_1
GCYB1_HUMAN|Q02153_M1	combo	24.1425	-.M]YGFVNHALELLVIR.N_3	combo_1	combo_combo_1
GCYB1_HUMAN|Q02153_M1	combo	20.9925	-.M]#YGFVNHALELLVIR.N_3	combo_2	combo_combo_2
GCYB1_HUMAN|Q02153_M1	combo	18.9556	-.M]YGFVNHALELLVIR.N_2	combo_2	combo_combo_2
GCYB1_HUMAN|Q02153_M1	combo	24.0809	-.M]YGFVNHALELLVIR.N_3	combo_2	combo_combo_2
GCYB1_HUMAN|Q02153_M1	ctrl	16.9887	-.M]#YGFVNHALELLVIR.N_3	ctrl_1	ctrl_ctrl_1
GCYB1_HUMAN|Q02153_M1	ctrl	NA	-.M]YGFVNHALELLVIR.N_2	ctrl_1	ctrl_ctrl_1
GCYB1_HUMAN|Q02153_M1	ctrl	19.4395	-.M]YGFVNHALELLVIR.N_3	ctrl_1	ctrl_ctrl_1
GCYB1_HUMAN|Q02153_M1	ctrl	NA	-.M]#YGFVNHALELLVIR.N_3	ctrl_2	ctrl_ctrl_2
GCYB1_HUMAN|Q02153_M1	ctrl	17.9108	-.M]YGFVNHALELLVIR.N_2	ctrl_2	ctrl_ctrl_2
GCYB1_HUMAN|Q02153_M1	ctrl	18.5739	-.M]YGFVNHALELLVIR.N_3	ctrl_2	ctrl_ctrl_2
GCYB1_HUMAN|Q02153_M1	UBE2Woe	19.8457	-.M]#YGFVNHALELLVIR.N_3	UBE2Woe_1	UBE2Woe_UBE2Woe_1
GCYB1_HUMAN|Q02153_M1	UBE2Woe	17.6095	-.M]YGFVNHALELLVIR.N_2	UBE2Woe_1	UBE2Woe_UBE2Woe_1
GCYB1_HUMAN|Q02153_M1	UBE2Woe	22.5995	-.M]YGFVNHALELLVIR.N_3	UBE2Woe_1	UBE2Woe_UBE2Woe_1
GCYB1_HUMAN|Q02153_M1	UBE2Woe	22.3405	-.M]#YGFVNHALELLVIR.N_3	UBE2Woe_2	UBE2Woe_UBE2Woe_2
GCYB1_HUMAN|Q02153_M1	UBE2Woe	19.8479	-.M]YGFVNHALELLVIR.N_2	UBE2Woe_2	UBE2Woe_UBE2Woe_2
GCYB1_HUMAN|Q02153_M1	UBE2Woe	23.4862	-.M]YGFVNHALELLVIR.N_3	UBE2Woe_2	UBE2Woe_UBE2Woe_2
GCYB1_HUMAN|Q02153_M1	bort	18.1245	FITTED_MODEL	bort_1	bort_bort_1
GCYB1_HUMAN|Q02153_M1	bort	19.3597	FITTED_MODEL	bort_2	bort_bort_2
GCYB1_HUMAN|Q02153_M1	combo	22.4269	FITTED_MODEL	combo_1	combo_combo_1
GCYB1_HUMAN|Q02153_M1	combo	21.1918	FITTED_MODEL	combo_2	combo_combo_2
GCYB1_HUMAN|Q02153_M1	ctrl	17.4347	FITTED_MODEL	ctrl_1	ctrl_ctrl_1
GCYB1_HUMAN|Q02153_M1	ctrl	18.581	FITTED_MODEL	ctrl_2	ctrl_ctrl_2
GCYB1_HUMAN|Q02153_M1	UBE2Woe	19.8457	FITTED_MODEL	UBE2Woe_1	UBE2Woe_UBE2Woe_1
GCYB1_HUMAN|Q02153_M1	UBE2Woe	22.0841	FITTED_MODEL	UBE2Woe_2	UBE2Woe_UBE2Woe_2
GGT7_HUMAN|Q9UJ14_M1	bort	NA	-.M]AAENEASQESALGAYSPVDYM#SITSFPR.L_4	bort_1	bort_bort_1
GGT7_HUMAN|Q9UJ14_M1	bort	NA	-.M]AAENEASQESALGAYSPVDYM#SITSFPR.L_4	bort_2	bort_bort_2
GGT7_HUMAN|Q9UJ14_M1	combo	NA	-.M]AAENEASQESALGAYSPVDYM#SITSFPR.L_4	combo_1	combo_combo_1
GGT7_HUMAN|Q9UJ14_M1	combo	17.8271	-.M]AAENEASQESALGAYSPVDYM#SITSFPR.L_4	combo_2	combo_combo_2
GGT7_HUMAN|Q9UJ14_M1	ctrl	NA	-.M]AAENEASQESALGAYSPVDYM#SITSFPR.L_4	ctrl_1	ctrl_ctrl_1
GGT7_HUMAN|Q9UJ14_M1	ctrl	NA	-.M]AAENEASQESALGAYSPVDYM#SITSFPR.L_4	ctrl_2	ctrl_ctrl_2
GGT7_HUMAN|Q9UJ14_M1	UBE2Woe	NA	-.M]AAENEASQESALGAYSPVDYM#SITSFPR.L_4	UBE2Woe_1	UBE2Woe_UBE2Woe_1
GGT7_HUMAN|Q9UJ14_M1	UBE2Woe	NA	-.M]AAENEASQESALGAYSPVDYM#SITSFPR.L_4	UBE2Woe_2	UBE2Woe_UBE2Woe_2
GOGA7_HUMAN|Q7Z5G4_M1	bort	NA	-.M]RPQQAPVSGK.V_2	bort_1	bort_bort_1
GOGA7_HUMAN|Q7Z5G4_M1	bort	NA	-.M]RPQQAPVSGK.V_3	bort_1	bort_bort_1
GOGA7_HUMAN|Q7Z5G4_M1	bort	NA	-.M]RPQQAPVSGK.V_2	bort_2	bort_bort_2
GOGA7_HUMAN|Q7Z5G4_M1	bort	NA	-.M]RPQQAPVSGK.V_3	bort_2	bort_bort_2
GOGA7_HUMAN|Q7Z5G4_M1	combo	20.4183	-.M]RPQQAPVSGK.V_2	combo_1	combo_combo_1
GOGA7_HUMAN|Q7Z5G4_M1	combo	21.5827	-.M]RPQQAPVSGK.V_3	combo_1	combo_combo_1
GOGA7_HUMAN|Q7Z5G4_M1	combo	19.9663	-.M]RPQQAPVSGK.V_2	combo_2	combo_combo_2
GOGA7_HUMAN|Q7Z5G4_M1	combo	20.4553	-.M]RPQQAPVSGK.V_3	combo_2	combo_combo_2
GOGA7_HUMAN|Q7Z5G4_M1	ctrl	NA	-.M]RPQQAPVSGK.V_2	ctrl_1	ctrl_ctrl_1
GOGA7_HUMAN|Q7Z5G4_M1	ctrl	NA	-.M]RPQQAPVSGK.V_3	ctrl_1	ctrl_ctrl_1
GOGA7_HUMAN|Q7Z5G4_M1	ctrl	NA	-.M]RPQQAPVSGK.V_2	ctrl_2	ctrl_ctrl_2
GOGA7_HUMAN|Q7Z5G4_M1	ctrl	NA	-.M]RPQQAPVSGK.V_3	ctrl_2	ctrl_ctrl_2
GOGA7_HUMAN|Q7Z5G4_M1	UBE2Woe	19.7958	-.M]RPQQAPVSGK.V_2	UBE2Woe_1	UBE2Woe_UBE2Woe_1
GOGA7_HUMAN|Q7Z5G4_M1	UBE2Woe	20.2164	-.M]RPQQAPVSGK.V_3	UBE2Woe_1	UBE2Woe_UBE2Woe_1
GOGA7_HUMAN|Q7Z5G4_M1	UBE2Woe	20.1688	-.M]RPQQAPVSGK.V_2	UBE2Woe_2	UBE2Woe_UBE2Woe_2
GOGA7_HUMAN|Q7Z5G4_M1	UBE2Woe	21.247	-.M]RPQQAPVSGK.V_3	UBE2Woe_2	UBE2Woe_UBE2Woe_2
GOGA7_HUMAN|Q7Z5G4_M1	bort	NA	FITTED_MODEL	bort_1	bort_bort_1
GOGA7_HUMAN|Q7Z5G4_M1	bort	NA	FITTED_MODEL	bort_2	bort_bort_2
GOGA7_HUMAN|Q7Z5G4_M1	combo	21.0005	FITTED_MODEL	combo_1	combo_combo_1
GOGA7_HUMAN|Q7Z5G4_M1	combo	20.2108	FITTED_MODEL	combo_2	combo_combo_2
GOGA7_HUMAN|Q7Z5G4_M1	ctrl	NA	FITTED_MODEL	ctrl_1	ctrl_ctrl_1
GOGA7_HUMAN|Q7Z5G4_M1	ctrl	NA	FITTED_MODEL	ctrl_2	ctrl_ctrl_2
GOGA7_HUMAN|Q7Z5G4_M1	UBE2Woe	20.0061	FITTED_MODEL	UBE2Woe_1	UBE2Woe_UBE2Woe_1
GOGA7_HUMAN|Q7Z5G4_M1	UBE2Woe	20.7079	FITTED_MODEL	UBE2Woe_2	UBE2Woe_UBE2Woe_2
GOLI4_HUMAN|O00461_M1	bort	20.8907	-.M]GNGMCSR.K_2	bort_1	bort_bort_1
GOLI4_HUMAN|O00461_M1	bort	21.1837	-.M]GNGMCSR.K_2	bort_2	bort_bort_2
GOLI4_HUMAN|O00461_M1	combo	22.9144	-.M]GNGMCSR.K_2	combo_1	combo_combo_1
GOLI4_HUMAN|O00461_M1	combo	22.8795	-.M]GNGMCSR.K_2	combo_2	combo_combo_2
GOLI4_HUMAN|O00461_M1	ctrl	20.1602	-.M]GNGMCSR.K_2	ctrl_1	ctrl_ctrl_1
GOLI4_HUMAN|O00461_M1	ctrl	21.1949	-.M]GNGMCSR.K_2	ctrl_2	ctrl_ctrl_2
GOLI4_HUMAN|O00461_M1	UBE2Woe	22.205	-.M]GNGMCSR.K_2	UBE2Woe_1	UBE2Woe_UBE2Woe_1
GOLI4_HUMAN|O00461_M1	UBE2Woe	22.1468	-.M]GNGMCSR.K_2	UBE2Woe_2	UBE2Woe_UBE2Woe_2
GOLI4_HUMAN|O00461_M1	bort	20.8907	FITTED_MODEL	bort_1	bort_bort_1
GOLI4_HUMAN|O00461_M1	bort	21.1837	FITTED_MODEL	bort_2	bort_bort_2
GOLI4_HUMAN|O00461_M1	combo	22.9144	FITTED_MODEL	combo_1	combo_combo_1
GOLI4_HUMAN|O00461_M1	combo	22.8795	FITTED_MODEL	combo_2	combo_combo_2
GOLI4_HUMAN|O00461_M1	ctrl	20.1602	FITTED_MODEL	ctrl_1	ctrl_ctrl_1
GOLI4_HUMAN|O00461_M1	ctrl	21.1949	FITTED_MODEL	ctrl_2	ctrl_ctrl_2
GOLI4_HUMAN|O00461_M1	UBE2Woe	22.205	FITTED_MODEL	UBE2Woe_1	UBE2Woe_UBE2Woe_1
GOLI4_HUMAN|O00461_M1	UBE2Woe	22.1468	FITTED_MODEL	UBE2Woe_2	UBE2Woe_UBE2Woe_2
GOLM1_HUMAN|Q8NBJ4_M1	bort	NA	-.M]MGLGNGR.R_2	bort_1	bort_bort_1
GOLM1_HUMAN|Q8NBJ4_M1	bort	NA	-.M]MGLGNGR.R_2	bort_2	bort_bort_2
GOLM1_HUMAN|Q8NBJ4_M1	combo	20.8004	-.M]MGLGNGR.R_2	combo_1	combo_combo_1
GOLM1_HUMAN|Q8NBJ4_M1	combo	19.2828	-.M]MGLGNGR.R_2	combo_2	combo_combo_2
GOLM1_HUMAN|Q8NBJ4_M1	ctrl	NA	-.M]MGLGNGR.R_2	ctrl_1	ctrl_ctrl_1
GOLM1_HUMAN|Q8NBJ4_M1	ctrl	NA	-.M]MGLGNGR.R_2	ctrl_2	ctrl_ctrl_2
GOLM1_HUMAN|Q8NBJ4_M1	UBE2Woe	22.5347	-.M]MGLGNGR.R_2	UBE2Woe_1	UBE2Woe_UBE2Woe_1
GOLM1_HUMAN|Q8NBJ4_M1	UBE2Woe	22.1057	-.M]MGLGNGR.R_2	UBE2Woe_2	UBE2Woe_UBE2Woe_2
GOLM1_HUMAN|Q8NBJ4_M1	bort	NA	FITTED_MODEL	bort_1	bort_bort_1
GOLM1_HUMAN|Q8NBJ4_M1	bort	NA	FITTED_MODEL	bort_2	bort_bort_2
GOLM1_HUMAN|Q8NBJ4_M1	combo	20.8004	FITTED_MODEL	combo_1	combo_combo_1
GOLM1_HUMAN|Q8NBJ4_M1	combo	19.2828	FITTED_MODEL	combo_2	combo_combo_2
GOLM1_HUMAN|Q8NBJ4_M1	ctrl	NA	FITTED_MODEL	ctrl_1	ctrl_ctrl_1
GOLM1_HUMAN|Q8NBJ4_M1	ctrl	NA	FITTED_MODEL	ctrl_2	ctrl_ctrl_2
GOLM1_HUMAN|Q8NBJ4_M1	UBE2Woe	22.5347	FITTED_MODEL	UBE2Woe_1	UBE2Woe_UBE2Woe_1
GOLM1_HUMAN|Q8NBJ4_M1	UBE2Woe	22.1057	FITTED_MODEL	UBE2Woe_2	UBE2Woe_UBE2Woe_2
GOT1B_HUMAN|Q9Y3E0_M1	bort	NA	-.M]ISLTDTQK.I_2	bort_1	bort_bort_1
GOT1B_HUMAN|Q9Y3E0_M1	bort	NA	-.M]ISLTDTQK.I_2	bort_2	bort_bort_2
GOT1B_HUMAN|Q9Y3E0_M1	combo	21.4568	-.M]ISLTDTQK.I_2	combo_1	combo_combo_1
GOT1B_HUMAN|Q9Y3E0_M1	combo	20.9877	-.M]ISLTDTQK.I_2	combo_2	combo_combo_2
GOT1B_HUMAN|Q9Y3E0_M1	ctrl	NA	-.M]ISLTDTQK.I_2	ctrl_1	ctrl_ctrl_1
GOT1B_HUMAN|Q9Y3E0_M1	ctrl	NA	-.M]ISLTDTQK.I_2	ctrl_2	ctrl_ctrl_2
GOT1B_HUMAN|Q9Y3E0_M1	UBE2Woe	22.4074	-.M]ISLTDTQK.I_2	UBE2Woe_1	UBE2Woe_UBE2Woe_1
GOT1B_HUMAN|Q9Y3E0_M1	UBE2Woe	21.7685	-.M]ISLTDTQK.I_2	UBE2Woe_2	UBE2Woe_UBE2Woe_2
GOT1B_HUMAN|Q9Y3E0_M1	bort	NA	FITTED_MODEL	bort_1	bort_bort_1
GOT1B_HUMAN|Q9Y3E0_M1	bort	NA	FITTED_MODEL	bort_2	bort_bort_2
GOT1B_HUMAN|Q9Y3E0_M1	combo	21.4568	FITTED_MODEL	combo_1	combo_combo_1
GOT1B_HUMAN|Q9Y3E0_M1	combo	20.9877	FITTED_MODEL	combo_2	combo_combo_2
GOT1B_HUMAN|Q9Y3E0_M1	ctrl	NA	FITTED_MODEL	ctrl_1	ctrl_ctrl_1
GOT1B_HUMAN|Q9Y3E0_M1	ctrl	NA	FITTED_MODEL	ctrl_2	ctrl_ctrl_2
GOT1B_HUMAN|Q9Y3E0_M1	UBE2Woe	22.4074	FITTED_MODEL	UBE2Woe_1	UBE2Woe_UBE2Woe_1
GOT1B_HUMAN|Q9Y3E0_M1	UBE2Woe	21.7685	FITTED_MODEL	UBE2Woe_2	UBE2Woe_UBE2Woe_2
GPAA1_HUMAN|O43292_M1	bort	NA	-.M]GLLSDPVR.R_2	bort_1	bort_bort_1
GPAA1_HUMAN|O43292_M1	bort	NA	-.M]GLLSDPVR.R_2	bort_2	bort_bort_2
GPAA1_HUMAN|O43292_M1	combo	19.2828	-.M]GLLSDPVR.R_2	combo_1	combo_combo_1
GPAA1_HUMAN|O43292_M1	combo	21.1201	-.M]GLLSDPVR.R_2	combo_2	combo_combo_2
GPAA1_HUMAN|O43292_M1	ctrl	NA	-.M]GLLSDPVR.R_2	ctrl_1	ctrl_ctrl_1
GPAA1_HUMAN|O43292_M1	ctrl	NA	-.M]GLLSDPVR.R_2	ctrl_2	ctrl_ctrl_2
GPAA1_HUMAN|O43292_M1	UBE2Woe	21.5231	-.M]GLLSDPVR.R_2	UBE2Woe_1	UBE2Woe_UBE2Woe_1
GPAA1_HUMAN|O43292_M1	UBE2Woe	22.1206	-.M]GLLSDPVR.R_2	UBE2Woe_2	UBE2Woe_UBE2Woe_2
GPAA1_HUMAN|O43292_M1	bort	NA	FITTED_MODEL	bort_1	bort_bort_1
GPAA1_HUMAN|O43292_M1	bort	NA	FITTED_MODEL	bort_2	bort_bort_2
GPAA1_HUMAN|O43292_M1	combo	19.2828	FITTED_MODEL	combo_1	combo_combo_1
GPAA1_HUMAN|O43292_M1	combo	21.1201	FITTED_MODEL	combo_2	combo_combo_2
GPAA1_HUMAN|O43292_M1	ctrl	NA	FITTED_MODEL	ctrl_1	ctrl_ctrl_1
GPAA1_HUMAN|O43292_M1	ctrl	NA	FITTED_MODEL	ctrl_2	ctrl_ctrl_2
GPAA1_HUMAN|O43292_M1	UBE2Woe	21.5231	FITTED_MODEL	UBE2Woe_1	UBE2Woe_UBE2Woe_1
GPAA1_HUMAN|O43292_M1	UBE2Woe	22.1206	FITTED_MODEL	UBE2Woe_2	UBE2Woe_UBE2Woe_2
GPCP1_HUMAN|Q9NPB8_M1	bort	15.9073	-.M]TPSQVAFEIR.G_2	bort_1	bort_bort_1
GPCP1_HUMAN|Q9NPB8_M1	bort	NA	-.M]TPSQVAFEIR.G_2	bort_2	bort_bort_2
GPCP1_HUMAN|Q9NPB8_M1	combo	20.0389	-.M]TPSQVAFEIR.G_2	combo_1	combo_combo_1
GPCP1_HUMAN|Q9NPB8_M1	combo	20.4026	-.M]TPSQVAFEIR.G_2	combo_2	combo_combo_2
GPCP1_HUMAN|Q9NPB8_M1	ctrl	16.6738	-.M]TPSQVAFEIR.G_2	ctrl_1	ctrl_ctrl_1
GPCP1_HUMAN|Q9NPB8_M1	ctrl	NA	-.M]TPSQVAFEIR.G_2	ctrl_2	ctrl_ctrl_2
GPCP1_HUMAN|Q9NPB8_M1	UBE2Woe	19.4078	-.M]TPSQVAFEIR.G_2	UBE2Woe_1	UBE2Woe_UBE2Woe_1
GPCP1_HUMAN|Q9NPB8_M1	UBE2Woe	19.6767	-.M]TPSQVAFEIR.G_2	UBE2Woe_2	UBE2Woe_UBE2Woe_2
GPCP1_HUMAN|Q9NPB8_M1	bort	15.9073	FITTED_MODEL	bort_1	bort_bort_1
GPCP1_HUMAN|Q9NPB8_M1	bort	NA	FITTED_MODEL	bort_2	bort_bort_2
GPCP1_HUMAN|Q9NPB8_M1	combo	20.0389	FITTED_MODEL	combo_1	combo_combo_1
GPCP1_HUMAN|Q9NPB8_M1	combo	20.4026	FITTED_MODEL	combo_2	combo_combo_2
GPCP1_HUMAN|Q9NPB8_M1	ctrl	16.6738	FITTED_MODEL	ctrl_1	ctrl_ctrl_1
GPCP1_HUMAN|Q9NPB8_M1	ctrl	NA	FITTED_MODEL	ctrl_2	ctrl_ctrl_2
GPCP1_HUMAN|Q9NPB8_M1	UBE2Woe	19.4078	FITTED_MODEL	UBE2Woe_1	UBE2Woe_UBE2Woe_1
GPCP1_HUMAN|Q9NPB8_M1	UBE2Woe	19.6767	FITTED_MODEL	UBE2Woe_2	UBE2Woe_UBE2Woe_2
GPM6A_HUMAN|P51674-3_M1	bort	18.0409	-.M]GCFECCIK.C_2	bort_1	bort_bort_1
GPM6A_HUMAN|P51674-3_M1	bort	NA	-.M]GCFECCIK.C_2	bort_2	bort_bort_2
GPM6A_HUMAN|P51674-3_M1	combo	21.5558	-.M]GCFECCIK.C_2	combo_1	combo_combo_1
GPM6A_HUMAN|P51674-3_M1	combo	22.0695	-.M]GCFECCIK.C_2	combo_2	combo_combo_2
GPM6A_HUMAN|P51674-3_M1	ctrl	NA	-.M]GCFECCIK.C_2	ctrl_1	ctrl_ctrl_1
GPM6A_HUMAN|P51674-3_M1	ctrl	NA	-.M]GCFECCIK.C_2	ctrl_2	ctrl_ctrl_2
GPM6A_HUMAN|P51674-3_M1	UBE2Woe	16.8397	-.M]GCFECCIK.C_2	UBE2Woe_1	UBE2Woe_UBE2Woe_1
[truncated: 3,297 more rows]
